# Supplementary material for: The Aeromonas salmonicida subsp. salmonicida exoproteome: global analysis, moonlighting proteins and putative antigens for vaccination against furunculosis
Source: Proteome Sci. 2013 Oct 15;11:44. doi: 10.1186/1477-5956-11-44 (PMC3826670; doi:10.1186/1477-5956-11-44)
Supplement: Additional file 5 — Table. Raw data of LFQ values (MaxQuant) from SNs. A1 and A2 = wt SNs in GP and SP; B1 and B2 = mutant SNs in GP and SP. [file 1477-5956-11-44-S5.xlsx]

## Sheet: proteinGroups_Sup1+2
SN	id	first ID	Peptide IDs	Mod. Peptide IDs	Evidence IDs	MS/MS IDs	Oxidation (M) Site IDs	Phospho (STY) Site IDs	Oxidation (M) Site Positions	Phospho (STY) Site Positions	Protein IDs	Majority Protein IDs	Peptide Counts (all)	Peptide Counts (razor+unique)	Peptide Counts (unique)	Protein Descriptions	Proteins	Peptides	Razor + unique Peptides	Unique Peptides	Peptides A2	Peptides B2	Razor + unique Peptides A2	Razor + unique Peptides B2	Unique Peptides A2	Unique Peptides B2	Sequence Coverage [%]	Unique + Razor Sequence Coverage [%]	Unique Sequence Coverage [%]	Mol. Weight [kDa]	Sequence Length	Experiment A2	Experiment B2	PEP	Sequence Coverage A2 [%]	Sequence Coverage B2 [%]	Intensity	Intensity A2	Intensity B2	LFQ Intensity A2	LFQ Intensity B2	MS/MS Count A2	MS/MS Count B2	Only identified by site	Reverse	Contaminant
#2	0	A2T1A0	37;3716	41;4258	822;823;824;116496;116497	579;126676;126677;126678;126679					A2T1A0;G7CT26	A2T1A0;G7CT26	2;2	2;2	2;2	>tr|A2T1A0|A2T1A0_AERS4 TapY1 OS=Aeromonas salmonicida (strain A449) GN=tapY1 PE=4 SV=1;>tr|G7CT26|G7CT26_AERSA Type IV pilin biogenesis protein OS=Aeromonas salmonicida subsp. salmonicida 01-B526 GN=IYQ_08046 PE=4 SV=1	2	2	2	2	2	2	2	2	2	2	2.3	2.3	2.3	130.16	1203	2	3	3.3906e-11	2.3	2.3	1530600	415980	1114600	370600	1852700	0	5
#2	1	A2T1B3	1700;2733	1928;3164	50609;50610;50611;50612;50613;50614;50615;50616;84814;84815;84816;84817;84818;84819;84820	52300;88586					A2T1B3;G7CPU5	A2T1B3;G7CPU5	2;2	2;2	2;2	>tr|A2T1B3|A2T1B3_AERS4 TapV OS=Aeromonas salmonicida (strain A449) GN=tapV PE=4 SV=1;>tr|G7CPU5|G7CPU5_AERSA Type IV pilus assembly protein TapV OS=Aeromonas salmonicida subsp. salmonicida 01-B526 GN=IYQ_01937 PE=4 SV=1	2	2	2	2	2	2	2	2	2	2	4.6	4.6	4.6	76.155	712	8	7	0.00034116	4.6	4.6	31384000	15357000	16027000	5998500	11473000	1	1
#2	2	A2T1C0	1632;3706	1849;4244	47721;47722;47723;47724;47725;47726;47727;47728;47729;47730;47731;47732;47733;47734;47735;47736;47737;47738;47739;47740;47741;47742;47743;47744;47745;47746;47747;47748;47749;47750;47751;47752;47753;47754;47755;116236;116237;116238;116239;116240;116241;116242;116243;116244;116245;116246;116247;116248;116249;116250;116251;116252;116253;116254;116255;116256;116257;116258;116259;116260;116261	49376;126488;126489;126490;126491		0;13;23		20;203;210	A2T1C0;G7CVY6	A2T1C0;G7CVY6	2;1	2;1	2;1	>tr|A2T1C0|A2T1C0_AERS4 MSHA biogenesis protein MshO OS=Aeromonas salmonicida (strain A449) GN=mshO PE=4 SV=1;>tr|G7CVY6|G7CVY6_AERSA MSHA biogenesis protein MshO OS=Aeromonas salmonicida subsp. salmonicida 01-B526 GN=IYQ_13333 PE=4 SV=1	2	2	2	2	2	2	2	2	2	2	8.4	8.4	8.4	32.055	296	31	30	0.050824	8.4	8.4	0	0	0	0	0	0	0	+
#2	3	A4SHA9	36;1134;1283;3061;3265	40;1287;1459;1460;1461;3531;3760	809;810;811;812;813;814;815;816;817;818;819;820;821;31664;31665;31666;31667;31668;31669;31670;31671;31672;31673;31674;31675;31676;31677;31678;31679;31680;31681;31682;31683;31684;36325;36326;36327;36328;36329;36330;36331;36332;36333;36334;36335;36336;36337;36338;36339;36340;36341;36342;36343;36344;36345;36346;36347;98301;98302;98303;98304;98305;98306;98307;98308;98309;98310;98311;98312;98313;98314…	556;557;558;559;560;561;562;563;564;565;566;567;568;569;570;571;572;573;574;575;576;577;578;33626;33627;33628;33629;33630;33631;33632;33633;33634;33635;33636;33637;33638;33639;33640;33641;37835;37836;37837;37838;37839;37840;37841;106388;106389;106390;106391;106392;113986;113987;113988;113989	0		107		A4SHA9;G7D182	A4SHA9;G7D182	5;5	5;5	5;5	>tr|A4SHA9|A4SHA9_AERS4 Vitamin B12 transporter BtuB OS=Aeromonas salmonicida (strain A449) GN=btuB PE=3 SV=1;>tr|G7D182|G7D182_AERSA Vitamin B12 transporter btuB OS=Aeromonas salmonicida subsp. salmonicida 01-B526 GN=IYQ_23135 PE=4 SV=1	2	5	5	5	5	5	5	5	5	5	16	16	16	66.833	611	63	31	1.9385e-52	16	16	213980000	183820000	30155000	173760000	24428000	43	5
#2	4	A4SHD6	153;154;387;764;1303;1539;1971;2352;2375;2505;2593	170;171;172;173;439;867;1482;1750;2241;2722;2747;2890;3003	4339;4340;4341;4342;4343;4344;4345;4346;4347;4348;4349;4350;4351;4352;4353;4354;4355;4356;4357;4358;4359;4360;4361;4362;4363;4364;4365;4366;4367;4368;4369;4370;4371;4372;4373;4374;9377;9378;9379;9380;9381;9382;9383;9384;9385;9386;9387;9388;9389;9390;9391;9392;9393;9394;9395;9396;9397;9398;9399;9400;9401;19648;19649;19650;19651;36715;36716;36717;36718;36719;36720;36721;36722;36723;36724;36725;3672…	4615;4616;4617;4618;4619;4620;4621;4622;4623;4624;4625;4626;4627;4628;4629;4630;4631;4632;4633;4634;4635;4636;4637;4638;4639;4640;4641;4642;4643;4644;4645;4646;4647;4648;4649;4650;4651;4652;4653;4654;4655;4656;4657;4658;4659;4660;4661;4662;4663;4664;4665;4666;4667;4668;4669;4670;4671;4672;4673;4674;4675;10074;10075;10076;10077;10078;10079;10080;10081;10082;10083;10084;10085;10086;10087;10088;1008…	1;2		67;152		A4SHD6;G7CXP6	A4SHD6;G7CXP6	11;11	11;11	11;11	>tr|A4SHD6|A4SHD6_AERS4 Thiol:disulfide interchange protein DsbA OS=Aeromonas salmonicida (strain A449) GN=dsbA PE=3 SV=1;>tr|G7CXP6|G7CXP6_AERSA Thiol-disulfide interchange protein OS=Aeromonas salmonicida subsp. salmonicida 01-B526 GN=IYQ_16629 PE=4 SV=1	2	11	11	11	11	11	11	11	11	11	73.3	73.3	73.3	22.595	202	68	86	4.7456e-134	73.3	73.3	1941100000	548920000	1392200000	120270000	381740000	45	64
#2	5	A4SHD9	836;924;932;1059;1335;2440;3418;3458	951;1048;1056;1198;1523;2820;3938;3979	22049;22050;24512;24513;24514;24637;24638;24639;24640;24641;24642;28794;28795;38335;38336;74261;74262;74263;74264;108238;108239;110163;110164;110165;110166;110167;110168	22471;22472;25125;25357;30420;39760;76744;76745;76746;117354;117355;120332;120333					A4SHD9;G7CXP9	A4SHD9;G7CXP9	8;8	8;8	8;8	>tr|A4SHD9|A4SHD9_AERS4 ABC-type phosphate/phosphonate transporter, periplasmic binding protein OS=Aeromonas salmonicida (strain A449) GN=phnD PE=4 SV=1;>tr|G7CXP9|G7CXP9_AERSA Phosphonate ABC transporter, periplasmic phosphonate-binding protein OS=Aeromon	2	8	8	8	5	8	5	8	5	8	43.1	43.1	43.1	30.515	281	11	16	2.5249e-21	27.4	43.1	107060000	40255000	66810000	6236900	16256000	1	12
#2	6	A4SHF6	144;419;529;2183	161;474;475;596;2490	4080;4081;4082;4083;4084;4085;4086;4087;4088;4089;4090;4091;4092;10421;10422;10423;10424;10425;10426;10427;10428;10429;10430;10431;10432;10433;13553;13554;13555;13556;13557;13558;13559;62870;62871;62872;62873;62874	4429;4430;4431;4432;4433;4434;11046;11047;11048;11049;11050;11051;11052;11053;11054;11055;11056;11057;11058;11059;13851;13852;13853;13854;13855;13856;13857;13858;13859;13860;64165;64166;64167	3;4		1;28		A4SHF6;G7CXR6	A4SHF6;G7CXR6	4;4	4;4	4;4	>sp|A4SHF6|RL31_AERS4 50S ribosomal protein L31 OS=Aeromonas salmonicida (strain A449) GN=rpmE PE=3 SV=1;>tr|G7CXR6|G7CXR6_AERSA 50S ribosomal protein L31 OS=Aeromonas salmonicida subsp. salmonicida 01-B526 GN=IYQ_16729 PE=4 SV=1	2	4	4	4	4	4	4	4	4	4	66.2	66.2	66.2	7.6578	71	21	17	1.378e-49	66.2	66.2	269410000	207680000	61731000	72327000	40611000	12	4
#2	7	A4SHJ8	7;31;190;442;657;680;1650;1935;2064;2240;2438;2439;2989;3348;3531;3663	8;34;214;501;502;743;744;770;771;1871;2198;2199;2339;2591;2592;2818;2819;3453;3859;4058;4199	212;213;214;215;216;217;218;219;220;221;222;223;224;225;720;721;722;723;724;725;726;727;728;729;730;731;732;733;734;735;736;737;738;739;740;741;742;743;744;745;746;747;748;749;750;751;752;753;754;755;756;757;758;759;760;761;762;5182;5183;5184;5185;5186;5187;11115;11116;11117;11118;11119;11120;11121;11122;11123;11124;11125;11126;11127;11128;11129;11130;11131;11132;11133;11134;11135;11136;11137;111…	93;94;95;96;97;98;99;100;101;102;103;104;105;106;107;108;109;110;111;112;532;533;534;535;536;537;538;539;5293;5294;5295;5296;11523;11524;11525;11526;11527;11528;11529;11530;11531;11532;11533;17856;17857;17858;18325;18326;18327;18328;18329;18330;18331;18332;18333;18334;18335;18336;18337;18338;18339;18340;18341;18342;18343;18344;18345;50538;50539;50540;50541;50542;50543;50544;50545;50546;50547;5054…	5;6;7;8;9		108;165;182;274;295		A4SHJ8;G7CXV3	A4SHJ8;G7CXV3	16;16	16;16	16;16	>tr|A4SHJ8|A4SHJ8_AERS4 ABC-type putrescine transporter, periplasmic binding protein OS=Aeromonas salmonicida (strain A449) GN=potF1 PE=4 SV=1;>tr|G7CXV3|G7CXV3_AERSA ABC-type putrescine transporter, periplasmic binding protein OS=Aeromonas salmonicida sub	2	16	16	16	16	16	16	16	16	16	80.3	80.3	80.3	40.033	365	142	184	8.1844e-149	80.3	80.3	3130100000	1178500000	1951500000	40860000	151730000	47	69
#2	8	A4SHJ9	640;1171;1495;3163;3469	721;1331;1701;3648;3990	16608;16609;16610;16611;16612;16613;33282;33283;33284;33285;33286;44076;44077;44078;44079;44080;44081;44082;102049;102050;102051;102052;102053;102054;102055;102056;110333;110334;110335;110336;110337;110338	17134;35674;35675;45562;45563;45564;45565;111203;111204;120525;120526					A4SHJ9;G7CXV4	A4SHJ9;G7CXV4	5;5	5;5	5;5	>tr|A4SHJ9|A4SHJ9_AERS4 ABC-type putrescine transporter, periplasmic binding protein OS=Aeromonas salmonicida (strain A449) GN=potF2 PE=4 SV=1;>tr|G7CXV4|G7CXV4_AERSA ABC-type putrescine transporter, periplasmic binding protein OS=Aeromonas salmonicida sub	2	5	5	5	5	5	5	5	5	5	20.2	20.2	20.2	39.698	361	14	18	3.7424e-12	20.2	20.2	184900000	72651000	112250000	16194000	19492000	4	7
#2	9	A4SHM2	1416;1861;3323	1611;2115;3831	41571;41572;41573;55058;105721;105722;105723;105724;105725;105726;105727;105728;105729	43109;56853;115004;115005;115006;115007;115008;115009;115010					A4SHM2;G7CXX9	A4SHM2;G7CXX9	3;3	3;3	3;3	>sp|A4SHM2|HSLV_AERS4 ATP-dependent protease subunit HslV OS=Aeromonas salmonicida (strain A449) GN=hslV PE=3 SV=1;>tr|G7CXX9|G7CXX9_AERSA ATP-dependent protease subunit HslV OS=Aeromonas salmonicida subsp. salmonicida 01-B526 GN=IYQ_17064 PE=4 SV=1	2	3	3	3	2	3	2	3	2	3	28.8	28.8	28.8	18.9	177	5	8	1.837e-06	23.2	28.8	19448000	6624400	12823000	2272200	17396000	3	6
#2	10	A4SHN5	166;176;318;399;493;629;787;1071;1546;2298;2544;2738;2961;3218	187;198;359;453;556;708;709;891;1212;1757;2658;2940;3170;3171;3415;3416;3709	4670;4671;4672;4673;4674;4675;4676;4677;4798;4799;4800;4801;4802;4803;4804;4805;4806;4807;4808;4809;4810;4811;4812;4813;8034;8035;8036;8037;8038;8039;8040;8041;9590;9591;9592;12523;12524;12525;16479;16480;16481;16482;16483;16484;16485;16486;16487;16488;16489;16490;16491;19990;19991;19992;19993;29347;29348;29349;29350;45419;45420;45421;45422;45423;68911;68912;68913;68914;68915;68916;68917;68918;68…	4933;4934;4935;4936;4983;4984;4985;4986;4987;4988;4989;4990;4991;4992;8685;8686;8687;8688;8689;10225;10226;10227;10228;12621;12622;12623;17081;17082;17083;17084;17085;17086;17087;17088;17089;20023;20024;31159;31160;31161;31162;31163;31164;47150;71434;71435;80271;80272;80273;80274;88620;88621;88622;88623;88624;88625;88626;88627;88628;88629;88630;88631;88632;99197;99198;99199;99200;99201;99202;9920…	10;11;12;13;14		59;235;237;265;271		A4SHN5;G7CXZ1	A4SHN5;G7CXZ1	14;14	14;14	14;14	>tr|A4SHN5|A4SHN5_AERS4 ABC-type galactose transporter, periplasmic binding protein OS=Aeromonas salmonicida (strain A449) GN=mglB PE=4 SV=1;>tr|G7CXZ1|G7CXZ1_AERSA Methyl-galactoside ABC transporter galactose-binding periplasmic protein MglB OS=Aeromonas	2	14	14	14	13	14	13	14	13	14	58.8	58.8	58.8	35.16	328	47	83	4.5875e-186	56.1	58.8	734600000	294470000	440120000	6642800	26265000	13	34
#2	11	A4SHP2	151;567;1621;1748;3166	168;637;1837;1982;3651	4275;4276;4277;4278;4279;14520;47508;47509;47510;52123;52124;52125;102067;102068;102069;102070	4593;4594;4595;4596;4597;4598;14735;49260;49261;49262;49263;49264;53694;53695;53696;111211;111212					A4SHP2;G7CXZ7	A4SHP2;G7CXZ7	5;5	5;5	5;5	>tr|A4SHP2|A4SHP2_AERS4 Arginine deiminase OS=Aeromonas salmonicida (strain A449) GN=arcA PE=3 SV=1;>tr|G7CXZ7|G7CXZ7_AERSA Arginine deiminase OS=Aeromonas salmonicida subsp. salmonicida 01-B526 GN=IYQ_17184 PE=4 SV=1	2	5	5	5	2	5	2	5	2	5	18	18	18	45.539	406	2	14	4.3896e-17	5.4	18	91218000	1198300	90020000	442240	3908300	0	17
#2	12	A4SHQ7	1480;2434;2598	1681;2814;3009	43833;43834;43835;74104;74105;74106;74107;74108;80599;80600;80601;80602;80603	45377;76432;83789					A4SHQ7;G7CY12	A4SHQ7;G7CY12	3;3	3;3	3;3	>tr|A4SHQ7|A4SHQ7_AERS4 ABC-type amino acid transporter, periplasmic binding protein OS=Aeromonas salmonicida (strain A449) GN=ASA_0238 PE=4 SV=1;>tr|G7CY12|G7CY12_AERSA ABC-type amino acid transporter, periplasmic binding protein OS=Aeromonas salmonicida	2	3	3	3	3	3	3	3	3	3	14.8	14.8	14.8	28.678	250	5	8	0.00017218	14.8	14.8	32211000	8387700	23824000	453670	4289900	0	3
#2	13	A4SHS7	3;350;935;1011;1482;2243;2794;3058;3252;3253	4;399;1059;1147;1683;1684;1685;2595;3234;3526;3747;3748	153;154;155;156;157;158;159;160;161;162;163;8625;8626;8627;8628;8629;24856;24857;24858;27347;27348;27349;27350;27351;27352;27353;27354;27355;27356;27357;27358;27359;43849;43850;43851;43852;43853;43854;43855;43856;43857;67177;67178;67179;67180;67181;67182;67183;67184;67185;67186;67187;87186;87187;87188;87189;87190;87191;87192;87193;87194;87195;98254;98255;98256;98257;98258;98259;104249;104250;1042…	56;9353;9354;25630;25631;28488;28489;28490;45379;45380;45381;45382;45383;45384;45385;45386;45387;45388;69452;69453;69454;69455;69456;91970;91971;91972;91973;91974;91975;106374;106375;106376;113866;113867;113868	15		222		A4SHS7;G7CY34	A4SHS7;G7CY34	10;10	10;10	10;10	>tr|A4SHS7|A4SHS7_AERS4 Sulfoxide reductase catalytic subunit yedY OS=Aeromonas salmonicida (strain A449) GN=yedY PE=3 SV=1;>tr|G7CY34|G7CY34_AERSA TMAO/DMSO reductase OS=Aeromonas salmonicida subsp. salmonicida 01-B526 GN=IYQ_17369 PE=4 SV=1	2	10	10	10	7	10	7	10	7	10	43.7	43.7	43.7	37.436	334	27	46	1.533e-137	30.8	43.7	322810000	114440000	208370000	4896700	41871000	2	23
#2	14	A4SHT4	778;1741;3682	882;1974;4220	19848;19849;19850;51784;51785;51786;51787;51788;51789;51790;51791;115516;115517;115518;115519;115520;115521;115522;115523;115524;115525;115526;115527	19960;53251;125663					A4SHT4;G7CY41	A4SHT4;G7CY41	3;3	3;3	3;3	>tr|A4SHT4|A4SHT4_AERS4 Trimethylamine-N-oxide reductase OS=Aeromonas salmonicida (strain A449) GN=ASA_0265 PE=4 SV=1;>tr|G7CY41|G7CY41_AERSA Trimethylamine-N-oxide reductase OS=Aeromonas salmonicida subsp. salmonicida 01-B526 GN=IYQ_17404 PE=4 SV=1	2	3	3	3	3	3	3	3	3	3	4.8	4.8	4.8	90.628	826	18	5	2.9199e-17	4.8	4.8	64062000	56928000	7134000	6453400	641220	3	0
#2	15	A4SHU2	106;107;134;182;189;407;709;737;892;1181;1250;1325;1372;1379;1671;2230;2323;2603;3131;3137;3153;3295;3296;3297	118;119;149;205;206;213;461;803;835;1012;1343;1425;1513;1564;1571;1894;2573;2574;2575;2684;3017;3018;3019;3608;3609;3610;3617;3637;3801;3802;3803	3013;3014;3015;3016;3017;3018;3019;3020;3021;3022;3023;3024;3025;3026;3027;3028;3029;3030;3031;3032;3033;3034;3035;3036;3037;3038;3039;3040;3041;3042;3043;3044;3045;3046;3047;3048;3049;3050;3051;3052;3053;3054;3055;3056;3057;3058;3059;3060;3061;3062;3063;3064;3841;3842;3843;3844;3845;3846;3847;3848;3849;3850;3851;3852;3853;3854;3855;3856;3857;3858;3859;3860;3861;3862;3863;3864;3865;3866;3867;3868…	3087;3088;3089;3090;3091;3092;3093;3094;3095;3096;3097;3098;3099;3100;4235;4236;4237;4238;4239;4240;4241;4242;4243;4244;4245;4246;4247;4248;4249;4250;4251;4252;5093;5094;5095;5096;5097;5098;5285;5286;5287;5288;5289;5290;5291;5292;10478;18885;18886;18887;18888;19484;19485;19486;19487;19488;19489;19490;19491;19492;19493;19494;19495;19496;19497;19498;19499;19500;24007;24008;24009;24010;24011;24012;2…	16;17;18;19		131;213;352;359		A4SHU2;G7D1I2;G7CY65;G7CY49;G7CY66	A4SHU2;G7D1I2	24;15;6;5;2	24;15;6;5;2	24;15;6;5;2	>sp|A4SHU2|EFTU_AERS4 Elongation factor Tu OS=Aeromonas salmonicida (strain A449) GN=tuf1 PE=3 SV=1;>tr|G7D1I2|G7D1I2_AERSA Elongation factor Tu (Fragment) OS=Aeromonas salmonicida subsp. salmonicida 01-B526 GN=IYQ_23656 PE=4 SV=1	5	24	24	24	24	23	24	23	24	23	77.4	77.4	77.4	43.299	394	408	302	0	77.4	72.8	5921600000	4862800000	1058800000	344920000	77887000	118	81
#2	16	A4SHU5	1267;3073;3100;3502	1443;3543;3544;3575;4027	35519;35520;35521;35522;35523;35524;35525;35526;35527;35528;35529;35530;35531;35532;35533;35534;35535;35536;35537;35538;35539;35540;35541;98713;98714;98715;98716;98717;98718;98719;98720;98721;98722;98723;98724;98725;98726;98727;98728;98729;98730;98731;98732;98733;98734;98735;98736;98737;98738;98739;98740;98741;98742;98743;98744;98745;98746;98747;98748;98749;98750;99433;99434;99435;99436;99437;994…	37171;37172;37173;37174;37175;37176;37177;37178;37179;37180;37181;37182;37183;37184;37185;37186;37187;37188;37189;37190;37191;37192;37193;37194;37195;37196;37197;37198;37199;37200;37201;37202;37203;37204;37205;37206;37207;37208;37209;37210;107084;107085;107086;107087;107088;107089;107090;107091;107092;107093;107094;107095;107096;107097;107098;107099;107100;107101;107102;107103;107104;107105;10710…	20		117		A4SHU5;G7CY51	A4SHU5;G7CY51	4;4	4;4	4;4	>sp|A4SHU5|RL11_AERS4 50S ribosomal protein L11 OS=Aeromonas salmonicida (strain A449) GN=rplK PE=3 SV=1;>tr|G7CY51|G7CY51_AERSA 50S ribosomal protein L11 OS=Aeromonas salmonicida subsp. salmonicida 01-B526 GN=rplK PE=4 SV=1	2	4	4	4	4	4	4	4	4	4	33.8	33.8	33.8	14.989	142	48	39	3.2858e-19	33.8	33.8	1123600000	696170000	427460000	419020000	716860000	48	36
#2	17	A4SHU6	11;775;776;851;2084;2278;3215;3312;3460;3514	13;14;879;880;966;2362;2363;2364;2635;3706;3818;3981;4039	347;348;349;350;351;352;353;354;355;356;357;358;359;360;361;362;363;364;19816;19817;19818;19819;19820;19821;19822;19823;19824;19825;19826;19827;19828;19829;19830;19831;19832;19833;19834;19835;19836;19837;22305;22306;22307;60654;60655;60656;60657;60658;60659;60660;60661;60662;60663;60664;60665;60666;60667;60668;60669;60670;60671;60672;60673;60674;60675;60676;60677;60678;60679;60680;60681;60682;606…	165;166;167;168;169;170;171;172;173;174;175;176;177;178;179;19947;19948;19949;19950;19951;19952;19953;22705;22706;22707;22708;22709;22710;22711;22712;62688;62689;62690;62691;62692;62693;62694;62695;62696;62697;62698;62699;62700;62701;62702;62703;70681;70682;70683;113450;113451;113452;113453;113454;113455;113456;113457;113458;113459;114940;114941;114942;114943;114944;114945;114946;114947;114948;12…	21;22		97;109		A4SHU6;G7CY52	A4SHU6;G7CY52	10;10	10;10	10;10	>sp|A4SHU6|RL1_AERS4 50S ribosomal protein L1 OS=Aeromonas salmonicida (strain A449) GN=rplA PE=3 SV=1;>tr|G7CY52|G7CY52_AERSA 50S ribosomal protein L1 OS=Aeromonas salmonicida subsp. salmonicida 01-B526 GN=rplA PE=4 SV=1	2	10	10	10	10	10	10	10	10	10	49.8	49.8	49.8	24.603	233	79	65	1.5096e-56	49.8	49.8	610040000	338020000	272020000	44622000	124860000	22	32
#2	18	A4SHU7	124;363	138;414	3452;3453;8732;8733;8734;8735;8736	3731;3732;9439;9440;9441					A4SHU7;G7CY53	A4SHU7;G7CY53	2;2	2;2	2;2	>sp|A4SHU7|RL10_AERS4 50S ribosomal protein L10 OS=Aeromonas salmonicida (strain A449) GN=rplJ PE=3 SV=1;>tr|G7CY53|G7CY53_AERSA 50S ribosomal protein L10 OS=Aeromonas salmonicida subsp. salmonicida 01-B526 GN=rplJ PE=4 SV=1	2	2	2	2	2	2	2	2	2	2	28.9	28.9	28.9	17.71	166	3	4	1.6483e-19	28.9	28.9	18605000	10733000	7872200	11582000	35484000	3	2
#2	19	A4SHU9	357;448;568;630;1087;1174;1400;2450;2602;2898;3022;3709	406;509;638;710;1232;1335;1593;2831;3016;3349;3487;4248	8690;8691;8692;11169;11170;11171;11172;11173;11174;14521;14522;14523;16492;16493;16494;16495;16496;16497;16498;29630;29631;33326;33327;33328;33329;40790;40791;40792;40793;74381;74382;74383;74384;74385;74386;80798;80799;80800;80801;91392;91393;91394;91395;91396;91397;91398;91399;91400;91401;91402;91403;91404;91405;96539;96540;116401;116402;116403;116404;116405;116406;116407	9417;11542;14736;14737;17090;31428;31429;35709;42178;42179;76778;76779;84060;96924;96925;96926;103839;103840;126630;126631					A4SHU9;G7CY55	A4SHU9;G7CY55	12;12	12;12	12;12	>sp|A4SHU9|RPOB_AERS4 DNA-directed RNA polymerase subunit beta OS=Aeromonas salmonicida (strain A449) GN=rpoB PE=3 SV=2;>tr|G7CY55|G7CY55_AERSA DNA-directed RNA polymerase subunit beta OS=Aeromonas salmonicida subsp. salmonicida 01-B526 GN=rpoB PE=4 SV=1	2	12	12	12	12	10	12	10	12	10	11.9	11.9	11.9	150.25	1342	35	27	4.7572e-99	11.9	10.7	67943000	45649000	22294000	54570000	33524000	13	5
#2	20	A4SHV0	214;1016;1346;1614;1659;1711;2164;2377;2437;2686;3503	240;1152;1536;1830;1881;1942;2458;2749;2817;3109;4028	5681;5682;5683;5684;5685;27416;27417;27418;27419;27420;27421;38912;38913;38914;38915;47445;47446;47447;47448;47449;47450;47451;49475;49476;49477;49478;49479;49480;50727;50728;50729;50730;50731;62519;62520;62521;71635;71636;71637;71638;71639;71640;74252;74253;74254;83607;83608;83609;83610;83611;83612;111180;111181;111182;111183;111184;111185;111186;111187;111188	5668;5669;5670;28520;28521;28522;40261;49227;49228;51350;51351;52357;52358;63900;63901;63902;63903;63904;63905;74333;76738;76739;76740;76741;87365;87366;121615;121616;121617					A4SHV0;G7CY56	A4SHV0;G7CY56	11;11	11;11	11;11	>sp|A4SHV0|RPOC_AERS4 DNA-directed RNA polymerase subunit beta OS=Aeromonas salmonicida (strain A449) GN=rpoC PE=3 SV=1;>tr|G7CY56|G7CY56_AERSA DNA-directed RNA polymerase subunit beta OS=Aeromonas salmonicida subsp. salmonicida 01-B526 GN=IYQ_17497 PE=4	2	11	11	11	11	11	11	11	11	11	9.3	9.3	9.3	158.2	1434	36	24	5.7378e-47	9.3	9.3	76033000	50957000	25075000	87771000	26885000	17	12
#2	21	A4SHV2	252;827;2314	285;942;2675	6641;6642;6643;6644;6645;21928;21929;21930;69380;69381;69382	6744;6745;6746;6747;22401;71838					A4SHV2;G7CY58	A4SHV2;G7CY58	3;3	3;3	3;3	>tr|A4SHV2|A4SHV2_AERS4 Putative translation initiation inhibitor OS=Aeromonas salmonicida (strain A449) GN=ASA_0286 PE=4 SV=1;>tr|G7CY58|G7CY58_AERSA Translation initiation inhibitor OS=Aeromonas salmonicida subsp. salmonicida 01-B526 GN=IYQ_17507 PE=4 SV	2	3	3	3	3	3	3	3	3	3	23	23	23	13.339	126	5	6	3.7855e-07	23	23	29492000	14126000	15366000	4336200	10650000	1	5
#2	22	A4SHV7	499;1417;1418;2761;2929	563;1612;1613;3198;3383	12672;12673;12674;12675;12676;12677;12678;12679;12680;12681;12682;41574;41575;41576;41577;86088;86089;86090;86091;86092;86093;86094;86095;86096;86097;86098;86099;92444;92445;92446;92447;92448;92449;92450;92451;92452	12867;12868;12869;43110;43111;43112;90568;90569;90570;98431;98432;98433;98434					A4SHV7;G7CY63	A4SHV7;G7CY63	5;5	5;5	5;5	>sp|A4SHV7|RS7_AERS4 30S ribosomal protein S7 OS=Aeromonas salmonicida (strain A449) GN=rpsG PE=3 SV=1;>tr|G7CY63|G7CY63_AERSA 30S ribosomal protein S7 OS=Aeromonas salmonicida subsp. salmonicida 01-B526 GN=IYQ_17532 PE=4 SV=1	2	5	5	5	3	5	3	5	3	5	36.5	36.5	36.5	17.419	156	17	19	8.1405e-21	25.6	36.5	123730000	52708000	71022000	40369000	155430000	3	10
#2	23	A4SHV8	128;129;222;246;270;330;389;612;613;674;816;1136;1163;1183;1252;1288;1289;1296;1304;1329;1449;1464;1603;1631;1769;1812;2156;2167;2213;2304;2643;2762;3243;3275;3276;3329;3340;3361;3537;3651;3698	142;143;250;251;277;278;309;310;372;373;441;687;688;764;929;1289;1322;1323;1345;1346;1427;1428;1466;1467;1475;1483;1484;1517;1647;1662;1817;1818;1848;2008;2064;2445;2446;2463;2543;2544;2665;3064;3199;3737;3772;3773;3774;3837;3850;3873;4064;4187;4236	3520;3521;3522;3523;3524;3525;3526;3527;3528;3529;3530;3531;3532;3533;3534;3535;3536;3537;3538;3539;3540;3541;3542;3543;3544;3545;3546;3547;3548;3549;3550;3551;3552;3553;5790;5791;5792;5793;5794;5795;5796;5797;6525;6526;6527;6528;6529;6530;6531;6532;6533;6534;6535;6536;6537;6538;6539;6540;6541;6542;6543;6544;6545;6546;6547;6548;6549;6550;6551;6552;6553;6554;6555;6556;6557;6558;6559;6560;6561;6562…	3814;3815;3816;3817;3818;3819;3820;3821;3822;3823;3824;5734;5735;5736;6670;6671;6672;6673;6674;6675;6676;6677;6678;6679;6680;6681;6682;6683;6684;6685;6686;6687;6688;6689;6690;6691;6692;6693;6694;6695;6696;6697;6698;6699;6700;6701;6702;6703;6704;6705;6706;6707;6708;6709;6710;6711;6712;6713;6714;6715;6716;6717;6718;6719;6720;6721;6722;6890;6891;6892;6893;6894;6895;6896;6897;6898;6899;6900;6901;6902…	23;24;25;26;27;28;29;30;31;32;33;34;35;36;37		50;53;75;218;234;278;408;430;521;568;613;624;641;659;678		A4SHV8;G7CY64	A4SHV8;G7CY64	41;41	41;41	41;41	>sp|A4SHV8|EFG_AERS4 Elongation factor G OS=Aeromonas salmonicida (strain A449) GN=fusA PE=3 SV=2;>tr|G7CY64|G7CY64_AERSA Elongation factor G OS=Aeromonas salmonicida subsp. salmonicida 01-B526 GN=IYQ_17537 PE=4 SV=1	2	41	41	41	41	40	41	40	41	40	74.8	74.8	74.8	77.497	701	538	482	0	74.8	71.3	4240600000	2505900000	1734700000	851650000	353410000	181	106
#2	24	A4SHW8	111;285;426;638;664;2545;2546;3263;3357	123;124;325;482;719;752;2941;2942;3758;3868	3283;3284;3285;3286;3287;3288;3289;3290;3291;3292;3293;3294;3295;3296;3297;3298;3299;3300;3301;7250;7251;7252;7253;7254;7255;7256;7257;10692;10693;10694;16585;16586;16587;16588;16589;16590;16591;16592;16593;16594;16595;16596;17342;17343;17344;17345;17346;17347;77690;77691;77692;77693;77694;77695;77696;77697;77698;77699;77700;77701;77702;77703;77704;104406;104407;104408;104409;104410;104411;104412…	3605;3606;3607;3608;3609;3610;3611;3612;3613;3614;3615;3616;3617;3618;3619;3620;3621;3622;3623;3624;3625;3626;3627;3628;3629;3630;7546;7547;7548;7549;7550;7551;7552;11259;17116;17117;17118;17119;17120;17121;17906;17907;17908;17909;17910;17911;17912;17913;80275;80276;80277;80278;80279;80280;80281;80282;80283;80284;80285;80286;80287;80288;80289;80290;80291;80292;80293;80294;80295;80296;80297;113972…	38		167		A4SHW8;G7CU48	A4SHW8;G7CU48	9;9	9;9	9;9	>tr|A4SHW8|A4SHW8_AERS4 Toluene tolerance protein Ttg2D OS=Aeromonas salmonicida (strain A449) GN=ASA_0306 PE=4 SV=1;>tr|G7CU48|G7CU48_AERSA Toluene tolerance protein Ttg2D OS=Aeromonas salmonicida subsp. salmonicida 01-B526 GN=IYQ_10022 PE=4 SV=1	2	9	9	9	9	9	9	9	9	9	50.5	50.5	50.5	23.159	210	41	47	1.6524e-36	50.5	50.5	793810000	381790000	412020000	42400000	78289000	23	38
#2	25	A4SHX5	1955;2041;3538	2223;2314;4065	57258;57259;57260;57261;57262;57263;59756;59757;59758;59759;112064;112065;112066	58840;62159;122422;122423					A4SHX5;G7CU41	A4SHX5;G7CU41	3;3	3;3	3;3	>tr|A4SHX5|A4SHX5_AERS4 Putative uncharacterized protein OS=Aeromonas salmonicida (strain A449) GN=ASA_0313 PE=4 SV=1;>tr|G7CU41|G7CU41_AERSA Putative uncharacterized protein OS=Aeromonas salmonicida subsp. salmonicida 01-B526 GN=IYQ_09987 PE=4 SV=1	2	3	3	3	3	3	3	3	3	3	25.7	25.7	25.7	19.315	175	7	6	0.00045645	25.7	25.7	35998000	26076000	9922600	10008000	16502000	0	4
#2	26	A4SHZ1	147;1944	164;2210	4128;4129;4130;4131;56971;56972;56973;56974;56975;56976;56977;56978;56979;56980;56981	4458;58600;58601					A4SHZ1;G7CU23	A4SHZ1;G7CU23	2;2	2;2	2;2	>tr|A4SHZ1|A4SHZ1_AERS4 DegQ serine protease OS=Aeromonas salmonicida (strain A449) GN=degQ PE=4 SV=1;>tr|G7CU23|G7CU23_AERSA DegQ serine protease OS=Aeromonas salmonicida subsp. salmonicida 01-B526 GN=IYQ_09887 PE=4 SV=1	2	2	2	2	2	2	2	2	2	2	7.5	7.5	7.5	47.76	453	10	5	4.231e-69	7.5	7.5	73633000	62144000	11489000	3439500	571490	3	0
#2	27	A4SHZ5	98;218;2791	110;244;245;3231	2932;5715;5716;5717;5718;5719;5720;5721;5722;5723;5724;5725;5726;5727;5728;5729;5730;5731;87172	3025;3026;3027;5684;5685;5686;5687;91958	39		88		A4SHZ5;G7CU19	A4SHZ5;G7CU19	3;3	3;3	3;3	>sp|A4SHZ5|RS9_AERS4 30S ribosomal protein S9 OS=Aeromonas salmonicida (strain A449) GN=rpsI PE=3 SV=1;>tr|G7CU19|G7CU19_AERSA 30S ribosomal protein S9 OS=Aeromonas salmonicida subsp. salmonicida 01-B526 GN=rpsI PE=4 SV=1	2	3	3	3	1	3	1	3	1	3	24.6	24.6	24.6	14.769	130	6	13	0.0004896	7.7	24.6	10809000	0	10809000	0	17356000	0	4
#2	28	A4SI60	20;1158;2556	23;1314;2960	442;443;444;445;446;447;448;32663;32664;32665;32666;78536;78537;78538;78539;78540	208;209;210;211;34769;34770;81062					A4SI60;G7CTV1	A4SI60;G7CTV1	3;3	3;3	3;3	>tr|A4SI60|A4SI60_AERS4 Cell division protein ftsZ OS=Aeromonas salmonicida (strain A449) GN=ftsZ PE=3 SV=1;>tr|G7CTV1|G7CTV1_AERSA Cell division protein FtsZ OS=Aeromonas salmonicida subsp. salmonicida 01-B526 GN=IYQ_09519 PE=4 SV=1	2	3	3	3	3	2	3	2	3	2	14.1	14.1	14.1	40.324	383	11	5	4.0902e-05	14.1	11.2	97925000	83857000	14068000	8135900	1344700	6	1
#2	29	A4SI62	340;666;1195;1356;1750;3533	383;754;1360;1546;1984;4060	8388;8389;8390;8391;8392;17352;33629;33630;33631;33632;33633;33634;33635;33636;33637;39125;39126;39127;39128;39129;52129;52130;52131;52132;52133;52134;52135;52136;52137;52138;52139;111872;111873;111874;111875;111876;111877;111878	9082;17916;35835;35836;40383;53698;53699;53700;122212;122213	40		159		A4SI62;G7CTU9	A4SI62;G7CTU9	6;6	6;6	6;6	>tr|A4SI62|A4SI62_AERS4 Membrane peptidase, M23/M37 family OS=Aeromonas salmonicida (strain A449) GN=ASA_0404 PE=4 SV=1;>tr|G7CTU9|G7CTU9_AERSA M23/M37 family membrane peptidase OS=Aeromonas salmonicida subsp. salmonicida 01-B526 GN=IYQ_09509 PE=4 SV=1	2	6	6	6	6	3	6	3	6	3	34.2	34.2	34.2	33.121	301	28	10	1.7888e-13	34.2	14.6	104580000	98149000	6427100	61374000	8540400	9	0
#2	30	A4SI78	180;999	203;1135	4903;4904;4905;4906;4907;26695;26696;26697;26698;26699;26700;26701;26702;26703;26704;26705;26706	5038;5039;27877					A4SI78;G7CTT3	A4SI78;G7CTT3	2;2	2;2	2;2	>tr|A4SI78|A4SI78_AERS4 Dihydrolipoyl dehydrogenase OS=Aeromonas salmonicida (strain A449) GN=lpdA PE=3 SV=1;>tr|G7CTT3|G7CTT3_AERSA Dihydrolipoamide dehydrogenase OS=Aeromonas salmonicida subsp. salmonicida 01-B526 GN=IYQ_09419 PE=4 SV=1	2	2	2	2	2	2	2	2	2	2	5.7	5.7	5.7	50.5	476	5	12	3.6582e-05	5.7	5.7	20144000	2906200	17237000	708000	4291800	0	3
#2	31	A4SI83	8;539;1045;1672;2221;2248;2990;3189;3264;3657;3687	9;608;1183;1895;2558;2559;2560;2601;3454;3676;3759;4193;4225	226;227;228;229;230;231;232;233;13691;13692;28305;28306;28307;28308;28309;28310;28311;28312;28313;28314;28315;28316;28317;49647;49648;49649;49650;49651;49652;49653;49654;49655;64722;64723;64724;64725;64726;64727;64728;64729;64730;64731;64732;64733;64734;64735;64736;64737;64738;64739;64740;64741;67393;67394;67395;67396;67397;67398;67399;67400;67401;67402;67403;67404;67405;67406;67407;67408;67409;6…	113;114;13986;29951;29952;51422;51423;65767;65768;65769;65770;65771;65772;65773;65774;65775;69812;69813;102306;102307;112026;112027;112028;112029;112030;112031;112032;112033;112034;113982;113983;113984;113985;124676;125678;125679;125680;125681;125682;125683	41		408		A4SI83;G7CTS8	A4SI83;G7CTS8	11;11	11;11	11;11	>tr|A4SI83|A4SI83_AERS4 Aconitate hydratase 2 OS=Aeromonas salmonicida (strain A449) GN=acnB PE=3 SV=1;>tr|G7CTS8|G7CTS8_AERSA Bifunctional aconitate hydratase 2/2-methylisocitrate dehydratase OS=Aeromonas salmonicida subsp. salmonicida 01-B526 GN=IYQ_0938	2	11	11	11	11	11	11	11	11	11	18	18	18	93.098	865	62	51	2.1733e-117	18	18	277840000	137560000	140270000	83843000	24648000	20	10
#2	32	A4SIB8	3092;3507	3567;4032	99207;99208;99209;99210;111221;111222;111223;111224;111225	107623;107624;107625;121651					A4SIB8;G7CTP3	A4SIB8;G7CTP3	2;2	2;2	2;2	>tr|A4SIB8|A4SIB8_AERS4 Putative uncharacterized protein OS=Aeromonas salmonicida (strain A449) GN=ASA_0468 PE=4 SV=1;>tr|G7CTP3|G7CTP3_AERSA Putative uncharacterized protein OS=Aeromonas salmonicida subsp. salmonicida 01-B526 GN=IYQ_09197 PE=4 SV=1	2	2	2	2	2	2	2	2	2	2	3.7	3.7	3.7	78.041	701	2	7	2.0304e-05	3.7	3.7	18426000	2114700	16311000	80604	1002100	0	4
#2	33	A4SIE4	244;370;445;1715;1855;2005;2161;2486;2687;3431;3510;3604	275;421;505;1946;2109;2275;2454;2869;3110;3951;4035;4136	6410;6411;6412;6413;6414;6415;6416;6417;6418;6419;9134;9135;9136;9137;11157;11158;11159;11160;11161;50800;50801;50802;50803;50804;55007;58518;58519;58520;58521;58522;58523;58524;62426;62427;75627;75628;75629;75630;75631;75632;83613;108594;108595;108596;108597;108598;108599;108600;108601;108602;108603;108604;108605;111361;111362;113305;113306	6521;6522;6523;6524;6525;6526;9895;9896;11537;11538;52445;56820;56821;60395;60396;60397;63819;78538;78539;87367;117611;117612;117613;117614;117615;117616;117617;117618;117619;117620;117621;117622;117623;121817;123330					A4SIE4;G7CTL8	A4SIE4;G7CTL8	12;12	12;12	12;12	>tr|A4SIE4|A4SIE4_AERS4 Dihydrodipicolinate synthase OS=Aeromonas salmonicida (strain A449) GN=dapA PE=3 SV=1;>tr|G7CTL8|G7CTL8_AERSA Dihydrodipicolinate synthase OS=Aeromonas salmonicida subsp. salmonicida 01-B526 GN=IYQ_09062 PE=4 SV=1	2	12	12	12	7	12	7	12	7	12	61.7	61.7	61.7	31.394	290	19	38	6.6292e-63	43.1	61.7	423110000	177740000	245370000	1819300	11230000	9	26
#2	34	A4SIF4	28;440;562;576;577;987;1317;1430;1560;1561;1696;2024;2163;2209;2468;2469;2471;2495;2511;2525;2691;3454;3509;3694	31;499;632;646;647;1121;1502;1625;1626;1773;1774;1775;1924;2295;2296;2456;2457;2537;2850;2851;2852;2854;2878;2879;2897;2915;3114;3975;4034;4232	622;623;624;625;626;627;628;629;630;631;632;633;634;635;636;637;638;639;640;641;642;643;644;645;646;647;648;649;650;651;652;653;654;655;656;657;658;659;660;661;662;663;664;665;666;667;668;669;670;671;672;673;674;675;676;677;678;679;680;681;682;683;684;685;686;687;688;689;690;691;692;693;694;695;696;697;698;699;700;701;702;703;704;705;706;11088;11089;11090;11091;11092;11093;11094;11095;11096;11097…	395;396;397;398;399;400;401;402;403;404;405;406;407;408;409;410;411;412;413;414;415;416;417;418;419;420;421;422;423;424;425;426;427;428;429;430;431;432;433;434;435;436;437;438;439;440;441;442;443;444;445;446;447;448;449;450;451;452;453;454;455;456;457;458;459;460;461;462;463;464;465;466;467;468;469;470;471;472;473;474;475;476;477;478;479;480;481;482;483;484;485;486;487;488;489;490;491;492;493;494…	42;43;44;45;46;47		30;45;214;227;289;303		A4SIF4;G7CTK8	A4SIF4;G7CTK8	24;24	24;24	24;24	>tr|A4SIF4|A4SIF4_AERS4 Glycerophospholipid-cholesterol acyltransferase OS=Aeromonas salmonicida (strain A449) GN=satA PE=4 SV=1;>tr|G7CTK8|G7CTK8_AERSA Glycerophospholipid-cholesterol acyltransferase OS=Aeromonas salmonicida subsp. salmonicida 01-B526 GN=	2	24	24	24	24	24	24	24	24	24	83.9	83.9	83.9	37.399	335	685	744	0	83.9	83.9	29083000000	11326000000	17757000000	300290000	2327700000	393	669
#2	35	A4SIF7	698;1555	792;1768	18118;18119;18120;18121;18122;45604;45605;45606	18518;18519;18520;47275					A4SIF7;G7CTK5	A4SIF7;G7CTK5	2;2	2;2	2;2	>sp|A4SIF7|FETP_AERS4 Probable Fe(2+)-trafficking protein OS=Aeromonas salmonicida (strain A449) GN=ASA_0512 PE=3 SV=1;>tr|G7CTK5|G7CTK5_AERSA Oxidative damage protection protein OS=Aeromonas salmonicida subsp. salmonicida 01-B526 GN=IYQ_08987 PE=4 SV=1	2	2	2	2	1	2	1	2	1	2	25.6	25.6	25.6	10.581	90	3	5	0.026353	17.8	25.6	17753000	10043000	7710500	0	4125900	1	3
#2	36	A4SIH9	1018;2626	1154;3046	27483;27484;27485;27486;81454;81455;81456;81457;81458;81459;81460;81461	28585;84773					A4SIH9;G7CTI3	A4SIH9;G7CTI3	2;2	2;2	2;2	>tr|A4SIH9|A4SIH9_AERS4 Putative uncharacterized protein OS=Aeromonas salmonicida (strain A449) GN=ASA_0535 PE=4 SV=1;>tr|G7CTI3|G7CTI3_AERSA Putative uncharacterized protein OS=Aeromonas salmonicida subsp. salmonicida 01-B526 GN=IYQ_08861 PE=4 SV=1	2	2	2	2	2	2	2	2	2	2	23.4	23.4	23.4	12.031	107	7	5	0.0063406	23.4	23.4	18700000	8904300	9796100	1971100	6535600	0	2
#2	37	A4SIL0	3621;3691	4155;4229	113688;113689;113690;113691;113692;113693;113694;113695;113696;113697;113698;113699;113700;115630	123708;123709;125716					A4SIL0;G7CTF2	A4SIL0;G7CTF2	2;2	2;2	2;2	>tr|A4SIL0|A4SIL0_AERS4 Putative uncharacterized protein OS=Aeromonas salmonicida (strain A449) GN=ASA_0566 PE=4 SV=1;>tr|G7CTF2|G7CTF2_AERSA Putative uncharacterized protein OS=Aeromonas salmonicida subsp. salmonicida 01-B526 GN=IYQ_08706 PE=4 SV=1	2	2	2	2	1	2	1	2	1	2	13.7	13.7	13.7	19.635	175	8	6	0.0036844	6.3	13.7	286880000	141600000	145280000	46578000	0	2	1
#2	38	A4SIL2	505;2960	570;3414	12743;12744;93561;93562;93563;93564;93565;93566;93567;93568;93569;93570	12898;12899;99195;99196					A4SIL2;G7CTF0	A4SIL2;G7CTF0	2;2	2;2	2;2	>sp|A4SIL2|MUTS_AERS4 DNA mismatch repair protein mutS OS=Aeromonas salmonicida (strain A449) GN=mutS PE=3 SV=1;>tr|G7CTF0|G7CTF0_AERSA DNA mismatch repair protein MutS OS=Aeromonas salmonicida subsp. salmonicida 01-B526 GN=IYQ_08696 PE=4 SV=1	2	2	2	2	2	1	2	1	2	1	2.2	2.2	2.2	95.069	851	6	6	0.010785	2.2	0.8	68911000	44715000	24196000	705370	0	3	1
#2	39	A4SIP7	516;835;1055;1751;1905;2374	581;950;1194;1985;2164;2746	13089;13090;13091;13092;22042;22043;22044;22045;22046;22047;22048;28727;28728;52140;52141;52142;52143;56227;71623;71624	13279;13280;22469;22470;30387;53701;57807;74324;74325					A4SIP7;G7CTB5	A4SIP7;G7CTB5	6;6	6;6	6;6	>tr|A4SIP7|A4SIP7_AERS4 ABC-type glutamine/glutamate transporter, periplasmic binding protein OS=Aeromonas salmonicida (strain A449) GN=glnH PE=4 SV=1;>tr|G7CTB5|G7CTB5_AERSA ABC-type glutamine/glutamate transporter, periplasmic binding protein OS=Aeromona	2	6	6	6	3	6	3	6	3	6	33.1	33.1	33.1	30.587	278	7	13	9.1434e-34	17.3	33.1	39199000	9542400	29657000	309590	14871000	0	9
#2	40	A4SIQ8	203;204;2673;2893;2894;2965;3654;3720	228;229;3096;3341;3342;3420;3421;3422;3423;4190;4263	5510;5511;5512;5513;5514;5515;5516;5517;5518;5519;5520;5521;5522;5523;5524;5525;5526;5527;5528;5529;5530;5531;5532;5533;5534;5535;5536;5537;5538;5539;5540;5541;5542;5543;5544;5545;5546;5547;5548;5549;5550;5551;5552;5553;5554;5555;5556;5557;5558;5559;5560;5561;5562;5563;5564;5565;5566;5567;5568;5569;5570;83314;83315;83316;83317;83318;83319;83320;83321;83322;83323;83324;83325;83326;83327;83328;8332…	5543;5544;5545;5546;5547;5548;5549;5550;5551;5552;5553;5554;5555;5556;5557;5558;5559;5560;5561;5562;5563;5564;5565;5566;5567;5568;5569;5570;5571;5572;5573;5574;5575;5576;5577;5578;5579;5580;87216;87217;87218;87219;87220;87221;87222;87223;87224;87225;87226;87227;87228;87229;96773;96774;96775;96776;96777;96778;96779;96780;99233;99234;99235;99236;99237;99238;99239;99240;99241;99242;99243;99244;99245…	48;49		52;124		A4SIQ8;G7CTA3	A4SIQ8;G7CTA3	8;8	8;8	8;8	>tr|A4SIQ8|A4SIQ8_AERS4 ErfK/YbiS/YcfS/YnhG family protein OS=Aeromonas salmonicida (strain A449) GN=ASA_0617 PE=4 SV=1;>tr|G7CTA3|G7CTA3_AERSA ErfK/YbiS/YcfS/YnhG family protein OS=Aeromonas salmonicida subsp. salmonicida 01-B526 GN=IYQ_08431 PE=4 SV=1	2	8	8	8	8	8	8	8	8	8	35.8	35.8	35.8	19.382	173	129	152	4.6722e-25	35.8	35.8	1489100000	785680000	703390000	470100000	2766300000	45	55
#2	41	A4SIS1	248;537;873;874;951;1033;1710;2081;2855;2856;3347;3528	280;604;990;991;1076;1170;1171;1941;2359;3301;3302;3857;3858;4055	6597;6598;6599;6600;6601;6602;6603;6604;6605;13647;13648;13649;13650;13651;13652;13653;13654;13655;13656;13657;13658;13659;13660;13661;13662;13663;13664;22984;22985;22986;22987;22988;22989;22990;22991;22992;22993;22994;22995;22996;22997;22998;22999;23000;23001;23002;23003;23004;23005;25160;25161;25162;27926;27927;27928;27929;27930;27931;27932;27933;27934;27935;27936;27937;27938;27939;27940;27941;…	6726;6727;6728;6729;6730;6731;6732;6733;6734;6735;6736;13942;13943;13944;13945;13946;13947;13948;13949;13950;13951;13952;13953;13954;13955;13956;13957;13958;13959;13960;13961;13962;13963;23582;23583;23584;23585;23586;23587;23588;23589;23590;23591;26164;26165;29198;29199;29200;29201;29202;29203;29204;29205;29206;29207;29208;29209;29210;29211;29212;29213;29214;29215;52345;52346;52347;52348;52349;52…	50;51		115;149		A4SIS1;G7CT89	A4SIS1;G7CT89	12;12	12;12	12;12	>tr|A4SIS1|A4SIS1_AERS4 Peroxiredoxin OS=Aeromonas salmonicida (strain A449) GN=tpx PE=3 SV=1;>tr|G7CT89|G7CT89_AERSA Peroxiredoxin OS=Aeromonas salmonicida subsp. salmonicida 01-B526 GN=IYQ_08361 PE=4 SV=1	2	12	12	12	12	11	12	11	12	11	98.8	98.8	98.8	17.304	166	78	87	3.6677e-83	98.8	98.8	810700000	502820000	307870000	438420000	368660000	41	35
#2	42	A4SIS6	652;689;848;1312;1830;1960;2521;2943;3208;3333	738;780;963;1496;2084;2228;2911;3397;3696;3843	17185;17186;17187;17188;17189;17190;17943;17944;17945;22268;22269;22270;22271;22272;22273;37708;37709;37710;37711;37712;54080;54081;57384;57385;57386;76825;76826;92535;92536;92537;92538;92539;92540;92541;102690;102691;102692;102693;102694;105934;105935;105936;105937;105938;105939;105940	17834;18438;18439;18440;22694;22695;39270;39271;39272;55431;58950;58951;58952;58953;58954;58955;58956;79714;98482;112185;112186;115211;115212;115213					A4SIS6;G7CT84	A4SIS6;G7CT84	10;10	10;10	10;10	>tr|A4SIS6|A4SIS6_AERS4 Putative phospholipase C OS=Aeromonas salmonicida (strain A449) GN=ASA_0635 PE=4 SV=1;>tr|G7CT84|G7CT84_AERSA Phospholipase C OS=Aeromonas salmonicida subsp. salmonicida 01-B526 GN=IYQ_08336 PE=4 SV=1	2	10	10	10	8	10	8	10	8	10	31.3	31.3	31.3	48.47	438	14	32	4.0261e-81	25.1	31.3	332520000	156390000	176120000	3690800	14912000	4	20
#2	43	A4SIS9	2608;2830	3025;3273	80954;80955;80956;80957;88617;88618;88619;88620	84157;93458	52		35		A4SIS9;G7CT81	A4SIS9;G7CT81	2;2	2;2	2;2	>tr|A4SIS9|A4SIS9_AERS4 Putative uncharacterized protein OS=Aeromonas salmonicida (strain A449) GN=ASA_0638 PE=4 SV=1;>tr|G7CT81|G7CT81_AERSA Putative uncharacterized protein OS=Aeromonas salmonicida subsp. salmonicida 01-B526 GN=IYQ_08321 PE=4 SV=1	2	2	2	2	2	2	2	2	2	2	33.3	33.3	33.3	10.859	99	4	4	3.5651e-06	33.3	33.3	9115100	5722300	3392800	0	2398000	0	1
#2	44	A4SIT5	623;1057;1145;1238;1355;1656	699;1196;1299;1411;1545;1878	16262;16263;16264;16265;28771;28772;28773;28774;28775;28776;28777;28778;28779;28780;28781;28782;28783;28784;28785;32059;32060;32061;32062;32063;32064;32065;32066;32067;32068;32069;32070;32071;34933;34934;34935;34936;34937;34938;34939;34940;34941;39117;39118;39119;39120;39121;39122;39123;39124;49316;49317;49318;49319;49320;49321;49322;49323;49324;49325;49326;49327;49328	16834;30410;30411;30412;30413;34090;34091;34092;34093;34094;34095;34096;34097;36831;40382;51067;51068;51069;51070;51071;51072;51073;51074					A4SIT5;G7CT75	A4SIT5;G7CT75	6;6	6;6	6;6	>tr|A4SIT5|A4SIT5_AERS4 Glutathione peroxidase OS=Aeromonas salmonicida (strain A449) GN=ASA_0644 PE=3 SV=1;>tr|G7CT75|G7CT75_AERSA Glutathione peroxidase OS=Aeromonas salmonicida subsp. salmonicida 01-B526 GN=IYQ_08291 PE=4 SV=1	2	6	6	6	6	6	6	6	6	6	44.1	44.1	44.1	19.538	177	25	37	2.801e-60	44.1	44.1	118000000	55924000	62079000	23100000	99903000	4	19
#2	45	A4SIU1	438;439;1040;1189;1728;1780;1936;1951;2454;2936;3165;3313;3417;3553;3614	497;498;1178;1353;1960;2022;2023;2024;2200;2201;2219;2835;3390;3650;3819;3820;3937;4083;4148	11079;11080;11081;11082;11083;11084;11085;11086;11087;28263;28264;28265;33536;33537;33538;33539;33540;33541;33542;33543;51154;51155;51156;51157;51158;51159;51160;51161;51162;51163;51164;51165;51166;51167;51168;51169;51170;51171;51172;51173;51174;51175;51176;51177;52818;52819;52820;52821;52822;52823;52824;52825;52826;52827;52828;52829;56744;56745;56746;56747;56748;56749;56750;56751;57218;57219;744…	11469;11470;11471;11472;11473;11474;11475;11476;11477;11478;29912;35779;35780;35781;35782;35783;52866;52867;52868;52869;54138;54139;54140;54141;54142;54143;54144;58190;58191;58809;76814;76815;76816;76817;76818;76819;76820;76821;76822;76823;76824;76825;76826;76827;98455;98456;98457;98458;98459;98460;98461;98462;98463;98464;98465;98466;98467;111207;111208;111209;111210;114949;114950;114951;117353;1…	53;54;55;56		76;271;282;301		A4SIU1;G7CT69	A4SIU1;G7CT69	15;15	15;15	15;15	>tr|A4SIU1|A4SIU1_AERS4 ABC-type iron(III) transporter, periplasmic component OS=Aeromonas salmonicida (strain A449) GN=fbpA PE=4 SV=1;>tr|G7CT69|G7CT69_AERSA ABC-type iron(III) transporter, periplasmic component OS=Aeromonas salmonicida subsp. salmonicida	2	15	15	15	12	15	12	15	12	15	49.7	49.7	49.7	37.448	336	54	93	6.2413e-72	41.7	49.7	793230000	322940000	470290000	10669000	23761000	26	36
#2	46	A4SIU7	852;870;1168;1214;1511;2669;2987;3154;3608;3627	967;987;1328;1385;1719;3091;3451;3638;4141;4142;4161	22308;22309;22310;22311;22312;22313;22314;22315;22316;22937;22938;22939;22940;22941;22942;22943;33276;33277;34433;34434;34435;34436;34437;34438;44388;44389;44390;44391;44392;44393;83294;83295;83296;83297;95322;95323;95324;95325;95326;95327;95328;95329;101796;101797;101798;101799;101800;101801;101802;101803;101804;101805;101806;113443;113444;113445;113446;113447;113448;113449;113450;114031;114032;…	22713;22714;22715;22716;23557;23558;23559;23560;23561;35669;36581;36582;36583;45726;45727;45728;45729;45730;45731;45732;87208;102270;110957;110958;110959;110960;110961;110962;110963;110964;110965;110966;123405;123406;123407;123895;123896;123897;123898;123899;123900;123901;123902	57;58		88;166		A4SIU7;G7CT63	A4SIU7;G7CT63	10;10	10;10	10;10	>tr|A4SIU7|A4SIU7_AERS4 ABC-type arginine transporter, periplasmic binding protein OS=Aeromonas salmonicida (strain A449) GN=artI PE=4 SV=1;>tr|G7CT63|G7CT63_AERSA ABC-type arginine transporter, periplasmic binding protein OS=Aeromonas salmonicida subsp. s	2	10	10	10	10	9	10	9	10	9	63.3	63.3	63.3	27.03	245	36	33	1.3219e-38	63.3	54.7	415280000	219730000	195540000	26639000	29646000	19	20
#2	47	A4SIV0	103;140;1331;1564;1829;1884;1907;2285;2362;2704;3216;3416	115;156;157;1519;1778;2083;2141;2166;2643;2733;3132;3707;3935;3936	2997;2998;4054;4055;4056;4057;4058;4059;4060;4061;4062;4063;4064;4065;4066;38156;38157;38158;38159;38160;38161;38162;38163;38164;38165;38166;38167;38168;38169;38170;45815;45816;45817;45818;45819;45820;45821;45822;45823;45824;45825;45826;45827;45828;45829;54074;54075;54076;54077;54078;54079;55519;55520;55521;55522;55523;55524;55525;55526;55527;55528;55529;55530;55531;55532;55533;55534;55535;55536;…	3076;3077;3078;3079;4419;4420;4421;4422;39507;39508;39509;39510;39511;47434;47435;47436;47437;47438;47439;47440;47441;55429;55430;57310;57311;57833;70733;70734;74194;74195;87800;87801;87802;87803;87804;87805;87806;87807;87808;87809;87810;113460;113461;113462;113463;113464;113465;113466;113467;113468;113469;113470;113471;113472;113473;117346;117347;117348;117349;117350;117351;117352	59;60		202;227		A4SIV0;G7CT58	A4SIV0;G7CT58	12;12	12;12	12;12	>sp|A4SIV0|MDH_AERS4 Malate dehydrogenase OS=Aeromonas salmonicida (strain A449) GN=mdh PE=3 SV=1;>tr|G7CT58|G7CT58_AERSA Malate dehydrogenase OS=Aeromonas salmonicida subsp. salmonicida 01-B526 GN=IYQ_08206 PE=4 SV=1	2	12	12	12	10	12	10	12	10	12	60.1	60.1	60.1	32.139	311	62	84	9.432e-74	51.8	60.1	556320000	291790000	264530000	7058600	15441000	17	34
#2	48	A4SIV7	1524;2126;2661;3299	1734;2410;3083;3805	44754;44755;44756;44757;44758;61628;61629;61630;61631;61632;61633;61634;61635;82970;82971;82972;82973;105344;105345;105346;105347;105348;105349;105350;105351;105352	46009;46010;46011;46012;63247;63248;63249;63250;63251;63252;63253;63254;63255;86785;86786;86787;86788;114812;114813;114814;114815;114816;114817;114818;114819;114820;114821;114822;114823;114824;114825;114826;114827;114828;114829;114830;114831;114832					A4SIV7;G7CT51	A4SIV7;G7CT51	4;4	4;4	4;4	>sp|A4SIV7|RS16_AERS4 30S ribosomal protein S16 OS=Aeromonas salmonicida (strain A449) GN=rpsP PE=3 SV=1;>tr|G7CT51|G7CT51_AERSA 30S ribosomal protein S16 OS=Aeromonas salmonicida subsp. salmonicida 01-B526 GN=rpsP PE=4 SV=1	2	4	4	4	4	4	4	4	4	4	58.5	58.5	58.5	8.9612	82	16	10	8.9156e-86	58.5	58.5	603690000	504670000	99017000	159050000	43972000	25	13
#2	49	A4SIW0	1732;1860;3286	1964;2114;3789	51205;51206;51207;51208;51209;51210;51211;55052;55053;55054;55055;55056;55057;105093;105094;105095;105096	52879;52880;52881;52882;52883;52884;56851;56852;114650;114651					A4SIW0;G7CT48	A4SIW0;G7CT48	3;3	3;3	3;3	>sp|A4SIW0|RL19_AERS4 50S ribosomal protein L19 OS=Aeromonas salmonicida (strain A449) GN=rplS PE=3 SV=1;>tr|G7CT48|G7CT48_AERSA 50S ribosomal protein L19 OS=Aeromonas salmonicida subsp. salmonicida 01-B526 GN=rplS PE=4 SV=1	2	3	3	3	3	3	3	3	3	3	32.2	32.2	32.2	13.164	115	9	8	1.261e-05	32.2	32.2	75700000	42486000	33215000	16855000	18905000	5	5
#2	50	A4SIX5	25;263;480;818;877;1177;1228;1626;1688;1797;2798;3164;3636	28;302;542;931;994;1339;1401;1842;1916;2049;3238;3649;4171	571;572;573;574;575;576;577;578;6780;6781;6782;6783;6784;11778;11779;11780;11781;11782;21717;21718;21719;21720;23019;23020;23021;23022;23023;23024;33375;33376;34756;34757;34758;34759;34760;34761;34762;47601;47602;47603;49986;49987;49988;49989;49990;49991;53199;53200;53201;53202;87619;87620;87621;87622;87623;87624;87625;87626;87627;102057;102058;102059;102060;114318;114319;114320;114321;114322;114…	375;6837;11860;22095;23602;23603;23604;23605;23606;23607;35737;36722;36723;49341;51646;51647;51648;51649;51650;54519;54520;92492;111205;111206;124260;124261;124262;124263					A4SIX5;G7CT34	A4SIX5;G7CT34	13;13	13;13	13;13	>sp|A4SIX5|SYI_AERS4 Isoleucine--tRNA ligase OS=Aeromonas salmonicida (strain A449) GN=ileS PE=3 SV=1;>tr|G7CT34|G7CT34_AERSA Isoleucyl-tRNA synthetase OS=Aeromonas salmonicida subsp. salmonicida 01-B526 GN=ileS PE=4 SV=1	2	13	13	13	13	13	13	13	13	13	22	22	22	106.24	953	40	31	2.4474e-50	22	22	215390000	113280000	102110000	119640000	91068000	18	10
#2	51	A4SIY8	875;1161;2422;3015;3079	992;1320;2801;3479;3552;3553	23006;23007;23008;23009;23010;23011;23012;23013;23014;32905;32906;32907;32908;32909;32910;32911;32912;32913;32914;32915;32916;32917;73964;73965;73966;73967;73968;73969;73970;73971;73972;73973;73974;73975;73976;73977;73978;73979;73980;73981;96228;96229;96230;96231;96232;96233;96234;98835;98836;98837;98838;98839;98840;98841;98842;98843;98844;98845;98846;98847;98848	23592;23593;23594;23595;23596;35160;35161;35162;35163;35164;35165;35166;76361;76362;76363;76364;76365;76366;76367;76368;76369;76370;103451;103452;103453;103454;103455;103456;107159;107160;107161	61		25		A4SIY8;G7CT20	A4SIY8;G7CT20	5;5	5;5	5;5	>sp|A4SIY8|LUXS_AERS4 S-ribosylhomocysteine lyase OS=Aeromonas salmonicida (strain A449) GN=luxS PE=3 SV=1;>tr|G7CT20|G7CT20_AERSA S-ribosylhomocysteinase OS=Aeromonas salmonicida subsp. salmonicida 01-B526 GN=IYQ_08016 PE=4 SV=1	2	5	5	5	5	5	5	5	5	5	42	42	42	18.791	169	29	32	1.9156e-12	42	42	128710000	65913000	62794000	32227000	94288000	10	18
#2	52	A4SIZ7	170;1332;2633;3703	191;1520;3053;4241	4730;38171;38172;38173;82012;82013;82014;82015;82016;116007;116008;116009;116010;116011;116012;116013;116014;116015;116016;116017;116018;116019;116020;116021;116022	4952;39512;39513;39514;39515;39516;39517;39518;85969;85970;85971;85972;85973;85974;85975;125945;125946;125947;125948;125949;125950;125951	62		62		A4SIZ7;G7CT10	A4SIZ7;G7CT10	4;4	4;4	4;4	>sp|A4SIZ7|RS6_AERS4 30S ribosomal protein S6 OS=Aeromonas salmonicida (strain A449) GN=rpsF PE=3 SV=1;>tr|G7CT10|G7CT10_AERSA 30S ribosomal protein S6 OS=Aeromonas salmonicida subsp. salmonicida 01-B526 GN=rpsF PE=4 SV=1	2	4	4	4	4	3	4	3	4	3	46.5	46.5	46.5	15.077	129	17	8	1.657e-10	46.5	28.7	96291000	85391000	10899000	59639000	397980	19	2
#2	53	A4SIZ9	267;602;1602;1606	306;676;1816;1821	6840;6841;6842;6843;6844;6845;6846;6847;15377;15378;15379;15380;15381;15382;15383;15384;15385;15386;15387;15388;15389;47111;47112;47113;47114;47115;47116;47201;47202;47203	6870;6871;6872;15499;15500;15501;48816;48817;48818;48819;48820;48894;48895					A4SIZ9;G7CT08	A4SIZ9;G7CT08	4;4	4;4	4;4	>sp|A4SIZ9|RL9_AERS4 50S ribosomal protein L9 OS=Aeromonas salmonicida (strain A449) GN=rplI PE=3 SV=1;>tr|G7CT08|G7CT08_AERSA 50S ribosomal protein L9 OS=Aeromonas salmonicida subsp. salmonicida 01-B526 GN=rplI PE=4 SV=1	2	4	4	4	4	4	4	4	4	4	31.8	31.8	31.8	15.329	148	19	11	1.1829e-08	31.8	31.8	166610000	142370000	24242000	61160000	24862000	9	4
#2	54	A4SJ06	728;826;937;1029;1227;1706;2696;3090;3293;3529;3563	825;941;1061;1166;1400;1937;3120;3565;3799;4056;4093	19107;19108;19109;19110;21918;21919;21920;21921;21922;21923;21924;21925;21926;21927;24860;24861;24862;24863;24864;24865;24866;24867;24868;24869;24870;27877;27878;27879;27880;27881;27882;27883;27884;27885;27886;27887;27888;27889;27890;34730;34731;34732;34733;34734;34735;34736;34737;34738;34739;34740;34741;34742;34743;34744;34745;34746;34747;34748;34749;34750;34751;34752;34753;34754;34755;50667;506…	19397;22400;25633;29178;29179;29180;36719;36720;36721;52315;52316;52317;52318;52319;87726;87727;107620;107621;114779;122145;122928					A4SJ06;G7CT00	A4SJ06;G7CT00	11;11	11;11	11;11	>tr|A4SJ06|A4SJ06_AERS4 Peptidase family M16 OS=Aeromonas salmonicida (strain A449) GN=ASA_0716 PE=3 SV=1;>tr|G7CT00|G7CT00_AERSA M16 family peptidase OS=Aeromonas salmonicida subsp. salmonicida 01-B526 GN=IYQ_07906 PE=4 SV=1	2	11	11	11	11	11	11	11	11	11	17.4	17.4	17.4	102.85	937	68	69	6.7087e-125	17.4	17.4	468810000	202000000	266810000	124960000	51617000	12	9
#2	55	A4SJ08	143;305;837;2444;2488;2531;2863;2938;3451;3693	160;345;952;2824;2871;2921;3309;3392;3971;4231	4077;4078;4079;7660;7661;7662;7663;7664;7665;7666;7667;7668;22051;22052;22053;22054;74289;75640;75641;75642;75643;75644;75645;77214;89520;89521;89522;89523;89524;89525;89526;89527;92512;92513;92514;92515;92516;92517;92518;110096;110097;110098;115635;115636;115637;115638;115639;115640	4428;8146;8147;8148;8149;22473;76755;78542;80064;94472;98469;120298;125720;125721					A4SJ08;G7CSZ8	A4SJ08;G7CSZ8	10;10	10;10	10;10	>tr|A4SJ08|A4SJ08_AERS4 Putative uncharacterized protein OS=Aeromonas salmonicida (strain A449) GN=ASA_0718 PE=4 SV=1;>tr|G7CSZ8|G7CSZ8_AERSA Putative uncharacterized protein OS=Aeromonas salmonicida subsp. salmonicida 01-B526 GN=IYQ_07896 PE=4 SV=1	2	10	10	10	8	9	8	9	8	9	35.1	35.1	35.1	44.453	404	16	32	6.4355e-45	29	33.2	548020000	349350000	198670000	4377500	28762000	1	13
#2	56	A4SJ35	374;487;1471;1805;1914;1917;2725;3108;3545	425;550;1672;2057;2173;2176;3154;3584;4074	9179;9180;9181;9182;12342;12343;12344;12345;12346;12347;12348;12349;12350;12351;12352;12353;43541;43542;43543;43544;43545;43546;43547;43548;43549;43550;43551;43552;43553;43554;53407;53408;53409;53410;53411;53412;53413;53414;53415;53416;53417;53418;53419;53420;53421;53422;53423;53424;53425;53426;53427;53428;53429;53430;56364;56365;56366;56367;56368;56369;56370;56371;56372;56373;56374;56375;56376;5…	9920;12358;12359;12360;12361;44870;54672;54673;54674;54675;54676;54677;54678;54679;54680;54681;54682;54683;57904;57905;57920;88394;88395;88396;88397;88398;88399;88400;88401;88402;88403;88404;109260;109261;109262;109263;109264;109265;109266;109267;109268;109269;109270;109271;109272;109273;109274;109275;109276;109277;109278;109279;109280;109281;109282;122544;122545	63		63		A4SJ35;G7CSX4	A4SJ35;G7CSX4	9;9	9;9	9;9	>sp|A4SJ35|TOLB_AERS4 Protein tolB OS=Aeromonas salmonicida (strain A449) GN=tolB PE=3 SV=1;>tr|G7CSX4|G7CSX4_AERSA Translocation protein TolB OS=Aeromonas salmonicida subsp. salmonicida 01-B526 GN=tolB PE=4 SV=1	2	9	9	9	8	9	8	9	8	9	25.2	25.2	25.2	48.181	441	47	87	1.1964e-40	20.4	25.2	401580000	151230000	250350000	75515000	339650000	15	40
#2	57	G7CSX2	224;1241;1859;3011	253;1414;2113;3475	5800;5801;5802;34961;34962;55047;55048;55049;55050;55051;96216	5738;36846;56850;103446					G7CSX2;A4SJ37	G7CSX2;A4SJ37	4;4	4;4	4;4	>tr|G7CSX2|G7CSX2_AERSA Putative uncharacterized protein OS=Aeromonas salmonicida subsp. salmonicida 01-B526 GN=IYQ_07736 PE=4 SV=1;>tr|A4SJ37|A4SJ37_AERS4 Putative uncharacterized protein OS=Aeromonas salmonicida (strain A449) GN=ASA_0747 PE=4 SV=1	2	4	4	4	4	3	4	3	4	3	20.3	20.3	20.3	28.575	266	7	4	4.0947e-91	20.3	17.3	32345000	27740000	4604800	2660400	3161600	4	0
#2	58	A4SJ41	33;56;141;142;369;446;1035;1298;3303;3332;3360;3429;3430;3477;3527;3541	36;63;158;159;420;506;507;1173;1477;3809;3842;3871;3872;3949;3950;3998;4053;4054;4068	767;768;769;770;771;772;773;774;775;776;777;778;779;780;781;782;783;784;785;1443;1444;4067;4068;4069;4070;4071;4072;4073;4074;4075;4076;9098;9099;9100;9101;9102;9103;9104;9105;9106;9107;9108;9109;9110;9111;9112;9113;9114;9115;9116;9117;9118;9119;9120;9121;9122;9123;9124;9125;9126;9127;9128;9129;9130;9131;9132;9133;11162;11163;11164;11165;11166;11167;27950;27951;27952;27953;27954;27955;27956;27957…	541;542;543;544;545;546;547;548;1242;4423;4424;4425;4426;4427;9878;9879;9880;9881;9882;9883;9884;9885;9886;9887;9888;9889;9890;9891;9892;9893;9894;11539;11540;29218;29219;29220;29221;29222;38022;38023;38024;38025;38026;38027;38028;38029;38030;38031;38032;38033;38034;38035;38036;38037;38038;38039;38040;38041;38042;38043;38044;38045;114869;114870;114871;114872;114873;114874;114875;114876;114877;114…	64;65;66;67		129;132;173;316		A4SJ41;G7CSW9	A4SJ41;G7CSW9	16;16	16;16	16;16	>tr|A4SJ41|A4SJ41_AERS4 Glyceraldehyde-3-phosphate dehydrogenase OS=Aeromonas salmonicida (strain A449) GN=gap PE=3 SV=1;>tr|G7CSW9|G7CSW9_AERSA Glyceraldehyde-3-phosphate dehydrogenase OS=Aeromonas salmonicida subsp. salmonicida 01-B526 GN=IYQ_07711 PE=4	2	16	16	16	15	15	15	15	15	15	70.7	70.7	70.7	35.035	331	217	220	5.7338e-129	64	70.7	2977700000	1689800000	1287900000	82964000	117510000	61	74
#2	59	A4SJ52	2;308;609;2808;2811;3258	3;348;684;3251;3254;3753	148;149;150;151;152;7680;7681;7682;7683;7684;15561;15562;15563;15564;15565;15566;87917;87918;87919;87920;87921;87922;87923;87924;87925;87926;87927;87928;87929;87930;87931;87932;87933;87934;88103;88104;88105;88106;88107;104338;104339;104340;104341	53;54;55;8156;8157;15624;15625;92712;92998;113941					A4SJ52;G7CSV8	A4SJ52;G7CSV8	6;6	6;6	6;6	>tr|A4SJ52|A4SJ52_AERS4 Inorganic pyrophosphatase OS=Aeromonas salmonicida (strain A449) GN=ppa PE=3 SV=1;>tr|G7CSV8|G7CSV8_AERSA Inorganic pyrophosphatase OS=Aeromonas salmonicida subsp. salmonicida 01-B526 GN=IYQ_07656 PE=4 SV=1	2	6	6	6	6	6	6	6	6	6	38.6	38.6	38.6	19.546	176	19	24	1.2785e-06	38.6	38.6	99614000	39441000	60172000	17172000	28808000	5	5
#2	60	A4SJ97	2292;3721	2652;4264	68684;68685;68686;68687;68688;68689;68690;68691;68692;68693;116615;116616;116617;116618;116619	71171;71172;126759;126760;126761					A4SJ97;G7CXK6	A4SJ97;G7CXK6	2;2	2;2	2;2	>tr|A4SJ97|A4SJ97_AERS4 CysQ protein OS=Aeromonas salmonicida (strain A449) GN=cysQ PE=4 SV=1;>tr|G7CXK6|G7CXK6_AERSA CysQ protein OS=Aeromonas salmonicida subsp. salmonicida 01-B526 GN=IYQ_16419 PE=4 SV=1	2	2	2	2	2	2	2	2	2	2	9.4	9.4	9.4	27.886	256	6	9	6.331e-05	9.4	9.4	31246000	19557000	11689000	3172300	3649600	3	2
#2	61	A4SJA3	51;69;84;130;131;149;155;201;293;296;345;461;490;495;496;558;559;628;720;721;806;825;990;991;1004;1005;1006;1017;1038;1053;1065;1066;1067;1135;1137;1138;1142;1167;1300;1436;1484;1489;1499;1519;1520;1824;1826;1827;1908;1923;1945;1949;1967;1979;1980;1986;2003;2008;2018;2023;2090;2277;2382;2410;2421;2424;2555;2690;2692;2714;2715;2716;2717;2789;2790;2817;2818;2824;2825;2867;2882;2934;2998;3036;3051;3…	55;76;96;144;145;146;166;174;226;333;336;391;523;553;559;560;628;629;707;814;815;915;940;1124;1125;1126;1140;1141;1142;1153;1176;1192;1205;1206;1207;1288;1290;1291;1295;1296;1327;1479;1632;1688;1693;1706;1729;1730;2078;2080;2081;2167;2183;2211;2216;2236;2249;2250;2256;2273;2278;2289;2294;2371;2634;2754;2788;2800;2803;2959;3113;3115;3142;3143;3144;3145;3229;3230;3260;3261;3267;3268;3313;3328;3388;…	1075;1076;1077;1078;1079;1080;1081;1082;1083;1084;1085;1086;1087;1088;1089;1090;1091;1092;1093;1094;1095;1096;1097;1098;1099;1100;1101;1102;1103;1104;1105;1106;1107;1108;1109;1110;1111;1112;1113;1114;1115;2105;2106;2107;2108;2109;2110;2111;2112;2113;2114;2115;2116;2117;2118;2119;2120;2121;2122;2123;2124;2125;2126;2127;2128;2129;2130;2131;2132;2133;2134;2135;2136;2137;2138;2139;2140;2141;2142;2143…						A4SJA3;G7CXJ9;G7CXK0;G7D1P1	A4SJA3;G7CXJ9	108;90;8;2	108;90;8;2	107;89;8;2	>tr|A4SJA3|A4SJA3_AERS4 RTX protein OS=Aeromonas salmonicida (strain A449) GN=asx PE=4 SV=1;>tr|G7CXJ9|G7CXJ9_AERSA RTX protein (Fragment) OS=Aeromonas salmonicida subsp. salmonicida 01-B526 GN=IYQ_16358 PE=4 SV=1	4	108	108	107	107	108	107	108	106	107	67.6	67.6	67.4	324.23	3195	2964	3045	0	67.3	67.6	183550000000	85518000000	98036000000	61076000000	135370000000	3830	4248
#2	62	A4SJA5	574;710;3156;3206;3574	644;804;3640;3694;4104	14830;14831;14832;14833;18503;18504;18505;18506;18507;18508;18509;18510;18511;18512;18513;18514;18515;18516;101821;101822;101823;101824;101825;101826;101827;101828;102649;102650;102651;102652;102653;102654;102655;112784;112785;112786;112787;112788;112789;112790;112791	15156;18889;18890;18891;18892;18893;18894;18895;18896;18897;18898;18899;18900;18901;110970;110971;110972;110973;110974;110975;112138;112139;112140;112141;112142;112143;112144;112145;112146;123020;123021;123022;123023;123024;123025;123026;123027;123028;123029					A4SJA5;G7CXJ6	A4SJA5;G7CXJ6	5;5	5;5	5;5	>tr|A4SJA5|A4SJA5_AERS4 Acyl-CoA thioesterase I OS=Aeromonas salmonicida (strain A449) GN=tesA PE=4 SV=1;>tr|G7CXJ6|G7CXJ6_AERSA Acyl-CoA thioesterase I OS=Aeromonas salmonicida subsp. salmonicida 01-B526 GN=IYQ_16343 PE=4 SV=1	2	5	5	5	5	5	5	5	5	5	30	30	30	24.863	223	17	24	1.2431e-56	30	30	223020000	95071000	127950000	23308000	209940000	16	23
#2	63	A4SJB0	4;326;938;1246;1340;1414;2050;2146;2676;3266;3352	5;368;1062;1421;1529;1609;2324;2433;3099;3761;3762;3863	164;165;166;167;168;169;170;171;172;173;174;175;176;177;178;179;180;181;182;183;184;185;186;187;188;189;190;191;192;193;194;8136;8137;8138;8139;8140;8141;8142;8143;8144;8145;8146;8147;8148;8149;8150;24871;24872;24873;24874;24875;24876;24877;24878;24879;24880;24881;24882;35107;35108;35109;35110;35111;35112;35113;35114;35115;35116;35117;35118;38463;38464;38465;38466;38467;38468;38469;41549;41550;41…	57;58;59;60;61;62;63;64;65;66;67;68;69;70;71;72;73;74;75;76;77;78;79;80;81;82;8744;8745;8746;8747;8748;8749;8750;8751;8752;25634;36886;36887;39827;39828;39829;39830;39831;43088;43089;43090;43091;43092;43093;43094;43095;43096;43097;43098;43099;43100;43101;43102;43103;43104;43105;43106;43107;62338;63695;87237;87238;113990;113991;113992;113993;113994;113995;113996;115608;115609;115610;115611;115612;…	73		346		A4SJB0;G7CXJ1	A4SJB0;G7CXJ1	11;11	11;11	11;11	>tr|A4SJB0|A4SJB0_AERS4 Peptidase, M28 family OS=Aeromonas salmonicida (strain A449) GN=ASA_0834 PE=4 SV=1;>tr|G7CXJ1|G7CXJ1_AERSA M28 family peptidase OS=Aeromonas salmonicida subsp. salmonicida 01-B526 GN=IYQ_16308 PE=4 SV=1	2	11	11	11	11	11	11	11	11	11	40.3	40.3	40.3	38.038	355	59	93	1.2458e-61	40.3	40.3	1197100000	353160000	843990000	9534700	97082000	36	49
#2	64	G7CXH6	386;394;467;501;541;646;673;1147;1223;1224;1232;1247;1248;1318;1652;1714;1853;2194;2231;2238;2263;2368;2414;2474;2518;2572;3428;3577;3689	438;447;529;565;610;729;763;1301;1302;1394;1395;1396;1397;1405;1422;1423;1503;1504;1873;1945;2107;2505;2506;2576;2577;2588;2616;2617;2740;2792;2857;2908;2978;3948;4107;4227	9372;9373;9374;9375;9376;9494;9495;9496;9497;9498;9499;9500;9501;9502;9503;9504;9505;9506;9507;9508;9509;9510;9511;9512;9513;9514;9515;9516;9517;9518;9519;9520;9521;9522;9523;9524;9525;9526;9527;9528;9529;11457;11458;11459;11460;11461;11462;11463;11464;11465;11466;11467;11468;11469;11470;11471;11472;11473;11474;11475;11476;12698;12699;12700;12701;12702;12703;12704;12705;12706;12707;12708;12709;12…	10072;10073;10165;10166;10167;10168;10169;10170;10171;10172;10173;10174;10175;10176;10177;10178;10179;10180;10181;10182;10183;10184;10185;10186;10187;10188;10189;10190;10191;10192;10193;10194;11681;11682;11683;11684;11685;11686;11687;11688;11689;11690;11691;11692;12872;12873;12874;12875;12876;12877;12878;12879;12880;12881;13988;13989;13990;13991;13992;13993;13994;13995;13996;13997;13998;13999;140…	74;75;76;77;78;79		146;177;264;411;458;621		G7CXH6;A4SJC1	G7CXH6;A4SJC1	29;29	29;29	29;29	>tr|G7CXH6|G7CXH6_AERSA Immune inhibitor A, metal-dependent protease OS=Aeromonas salmonicida subsp. salmonicida 01-B526 GN=IYQ_16233 PE=4 SV=1;>tr|A4SJC1|A4SJC1_AERS4 Immune inhibitor A, metal-dependent protease OS=Aeromonas salmonicida (strain A449) GN=p	2	29	29	29	29	29	29	29	29	29	46.8	46.8	46.8	82.37	752	427	454	0	46.8	46.8	3541200000	1937500000	1603700000	335910000	211510000	169	82
#2	65	A4SJC4	346;1219;3183	392;393;1390;3668	8583;8584;8585;8586;8587;8588;8589;8590;8591;8592;8593;8594;34494;34495;34496;34497;34498;34499;34500;34501;34502;34503;34504;34505;34506;34507;34508;102341;102342;102343;102344	9324;9325;9326;9327;9328;9329;9330;9331;9332;9333;9334;36600;36601;36602;36603;36604;36605;112011;112012;112013;112014	80		42		A4SJC4;G7CXH3	A4SJC4;G7CXH3	3;3	3;3	3;3	>tr|A4SJC4|A4SJC4_AERS4 Putative uncharacterized protein OS=Aeromonas salmonicida (strain A449) GN=ASA_0852 PE=4 SV=1;>tr|G7CXH3|G7CXH3_AERSA Putative uncharacterized protein OS=Aeromonas salmonicida subsp. salmonicida 01-B526 GN=IYQ_16218 PE=4 SV=1	2	3	3	3	3	3	3	3	3	3	28.7	28.7	28.7	17.484	164	27	4	5.686e-56	28.7	28.7	94713000	92028000	2685500	70930000	3179900	10	0
#2	66	A4SJD1	1098;3444	1245;3964	29798;29799;29800;108909;108910;108911;108912	31524;31525;117815;117816;117817;117818;117819;117820;117821					A4SJD1;G7CXG6	A4SJD1;G7CXG6	2;2	2;2	2;2	>tr|A4SJD1|A4SJD1_AERS4 Cold shock protein OS=Aeromonas salmonicida (strain A449) GN=cspX PE=3 SV=1;>tr|G7CXG6|G7CXG6_AERSA Cold shock protein OS=Aeromonas salmonicida subsp. salmonicida 01-B526 GN=IYQ_16183 PE=4 SV=1	2	2	2	2	2	2	2	2	2	2	52.2	52.2	52.2	7.6375	69	4	3	1.6371e-13	52.2	52.2	81433000	46112000	35321000	13071000	22073000	4	5
#2	67	A4SJD5	585;1753	655;1987	15012;15013;15014;15015;15016;52160;52161;52162	15236;53705					A4SJD5	A4SJD5	2	2	2	>tr|A4SJD5|A4SJD5_AERS4 Predicted extracellular nuclease OS=Aeromonas salmonicida (strain A449) GN=ASA_0872 PE=4 SV=1	1	2	2	2	2	2	2	2	2	2	5.6	5.6	5.6	77.63	710	4	4	0.0051421	5.6	5.6	190820000	27296000	163530000	1427500	6013700	1	1
#2	68	A4SJD6	17;82;132;299;300;393;427;677;687;726;1056;1114;1154;1160;1310;1508;1518;1551;1569;1740;1825;1958;1987;1993;2137;2138;2268;2279;2303;2537;2538;2542;2543;2621;2911;2915;3054;3200;3262;3278;3281;3282;3294;3345;3464;3511;3512;3530;3669;3722;3723	20;94;147;339;340;446;483;767;778;822;823;1195;1264;1309;1317;1318;1319;1494;1716;1726;1727;1728;1763;1764;1783;1973;2079;2226;2257;2263;2423;2424;2622;2623;2636;2663;2664;2928;2929;2930;2938;2939;3040;3041;3364;3368;3522;3688;3757;3776;3780;3781;3782;3783;3800;3855;3985;4036;4037;4057;4206;4207;4265;4266	415;416;417;418;419;420;421;422;423;424;425;426;427;428;429;430;431;2578;2579;2580;2581;2582;2583;2584;2585;2586;2587;2588;2589;2590;2591;2592;2593;2594;2595;2596;2597;2598;2599;2600;2601;2602;2603;2604;2605;2606;2607;2608;2609;2610;2611;2612;3760;3761;3762;3763;3764;3765;3766;3767;3768;3769;3770;3771;3772;3773;3774;3775;3776;3777;3778;3779;3780;3781;3782;3783;3784;3785;3786;3787;3788;3789;3790;3…	193;194;195;196;197;198;199;200;2655;2656;2657;2658;2659;2660;4168;4169;4170;4171;4172;4173;4174;4175;4176;4177;4178;4179;4180;4181;4182;4183;4184;4185;4186;4187;4188;4189;4190;4191;4192;4193;4194;4195;4196;4197;4198;4199;4200;4201;7792;7793;7794;7795;7796;7797;7798;7799;7800;7801;7802;7803;7804;7805;7806;10152;10153;10154;10155;10156;10157;10158;10159;10160;10161;10162;10163;10164;11260;11261;11…	81;82;83;84;85;86;87;88;89;90;91		312;466;493;512;676;711;745;761;780;854;913		A4SJD6;G7CXG2	A4SJD6;G7CXG2	51;51	51;51	51;51	>tr|A4SJD6|A4SJD6_AERS4 Chitinase OS=Aeromonas salmonicida (strain A449) GN=cdxA PE=4 SV=1;>tr|G7CXG2|G7CXG2_AERSA Chitinase OS=Aeromonas salmonicida subsp. salmonicida 01-B526 GN=IYQ_16153 PE=4 SV=1	2	51	51	51	50	51	50	51	50	51	79.2	79.2	79.2	109.26	1020	648	1007	0	78.2	79.2	14910000000	3578000000	11332000000	1962300000	4873000000	305	553
#2	69	A4SJE9	970;1023;1752;1791	1100;1160;1986;2041	26108;26109;26110;26111;26112;27575;27576;52144;52145;52146;52147;52148;52149;52150;52151;52152;52153;52154;52155;52156;52157;52158;52159;53118	27437;28654;28655;28656;53702;53703;53704;54322					A4SJE9;G7CXE8	A4SJE9;G7CXE8	4;4	4;4	4;4	>tr|A4SJE9|A4SJE9_AERS4 Aminoacyl-histidine dipeptidase OS=Aeromonas salmonicida (strain A449) GN=pepD PE=4 SV=1;>tr|G7CXE8|G7CXE8_AERSA Aminoacyl-histidine dipeptidase OS=Aeromonas salmonicida subsp. salmonicida 01-B526 GN=IYQ_16073 PE=4 SV=1	2	4	4	4	3	4	3	4	3	4	11.4	11.4	11.4	52.344	483	9	15	9.7154e-27	9.5	11.4	113600000	47922000	65677000	1189900	5523500	1	6
#2	70	A4SJF2	32;1030	35;1167	763;764;765;766;27891;27892;27893;27894;27895;27896;27897	540;29181;29182;29183;29184					A4SJF2;G7CXE6	A4SJF2;G7CXE6	2;2	2;2	2;2	>sp|A4SJF2|XGPT_AERS4 Xanthine phosphoribosyltransferase OS=Aeromonas salmonicida (strain A449) GN=gpt PE=3 SV=1;>tr|G7CXE6|G7CXE6_AERSA Xanthine-guanine phosphoribosyltransferase OS=Aeromonas salmonicida subsp. salmonicida 01-B526 GN=IYQ_16063 PE=4 SV=1	2	2	2	2	2	2	2	2	2	2	22.6	22.6	22.6	17.396	155	6	5	0.00094783	22.6	22.6	13286000	6985300	6300200	1967900	10252000	3	2
#2	71	A4SJF7	183;209;247;1485;1581;2118;2937	207;234;279;1689;1795;2400;3391	5019;5020;5021;5022;5023;5024;5025;5026;5596;5597;5598;5599;5600;6586;6587;6588;6589;6590;6591;6592;6593;6594;6595;6596;43915;43916;43917;43918;43919;43920;46325;46326;46327;46328;46329;61401;61402;61403;61404;61405;61406;61407;61408;61409;61410;61411;61412;61413;61414;61415;92499;92500;92501;92502;92503;92504;92505;92506;92507;92508;92509;92510;92511	5099;5601;5602;5603;5604;5605;6723;6724;6725;45465;45466;45467;47765;63152;63153;63154;63155;63156;98468					A4SJF7;G7CXE1	A4SJF7;G7CXE1	7;7	7;7	7;7	>tr|A4SJF7|A4SJF7_AERS4 Putative uncharacterized protein OS=Aeromonas salmonicida (strain A449) GN=ASA_0895 PE=4 SV=1;>tr|G7CXE1|G7CXE1_AERSA Putative uncharacterized protein OS=Aeromonas salmonicida subsp. salmonicida 01-B526 GN=IYQ_16038 PE=4 SV=1	2	7	7	7	7	7	7	7	7	7	34.1	34.1	34.1	23.924	211	30	33	1.7048e-14	34.1	34.1	121160000	68351000	52811000	33995000	45303000	13	6
#2	72	A4SJG4	290;383;2559	330;435;2964	7314;7315;7316;7317;7318;9341;78638;78639	7675;7676;7677;7678;7679;10045;81091;81092;81093					A4SJG4;G7CXD3	A4SJG4;G7CXD3	3;3	3;3	3;3	>tr|A4SJG4|A4SJG4_AERS4 Carbonic anhydrase OS=Aeromonas salmonicida (strain A449) GN=cah PE=4 SV=1;>tr|G7CXD3|G7CXD3_AERSA Carbonic anhydrase OS=Aeromonas salmonicida subsp. salmonicida 01-B526 GN=IYQ_15998 PE=4 SV=1	2	3	3	3	2	3	2	3	2	3	14.5	14.5	14.5	26.433	242	3	5	1.268e-05	11.2	14.5	32275000	12733000	19543000	1702300	2754100	3	6
#2	73	A4SJJ7	2483;3452	2866;3972	75579;75580;75581;75582;110099;110100;110101;110102;110103;110104;110105;110106	78484;120299					A4SJJ7;G7CXA0	A4SJJ7;G7CXA0	2;2	2;2	2;2	>tr|A4SJJ7|A4SJJ7_AERS4 Glycine betaine/L-proline transport system, periplasmic binding protein OS=Aeromonas salmonicida (strain A449) GN=proX PE=4 SV=1;>tr|G7CXA0|G7CXA0_AERSA Glycine betaine transporter periplasmic subunit OS=Aeromonas salmonicida subsp.	2	2	2	2	1	2	1	2	1	2	9.6	9.6	9.6	36.272	332	4	8	0.0027649	6	9.6	19745000	7065600	12680000	0	3131900	0	2
#2	74	A4SJN4	257;547;636;643;1120;1121;1623;1820;2036;2058;2059;2103;2191;2860;3178;3401;3597;3598	292;293;616;617;717;726;1271;1272;1839;2074;2308;2309;2332;2333;2334;2384;2501;3306;3663;3917;3918;4129;4130	6719;6720;6721;6722;6723;6724;6725;6726;14202;14203;14204;14205;14206;14207;14208;14209;14210;14211;14212;14213;14214;16576;16577;16578;16579;16633;16634;16635;16636;30455;30456;30457;30458;30459;30460;30461;30462;30463;30464;30465;30466;30467;30468;30469;30470;30471;30472;30473;30474;30475;30476;30477;30478;30479;30480;30481;30482;30483;30484;30485;30486;30487;30488;30489;30490;47549;47550;47551…	6810;6811;6812;6813;6814;6815;6816;14479;14480;14481;17112;17150;17151;32041;32042;32043;32044;32045;32046;32047;32048;32049;32050;32051;49309;49310;49311;55286;55287;55288;55289;55290;55291;55292;55293;55294;55295;62087;62088;62089;62090;62091;62092;62093;62094;62095;62096;62445;62446;62447;62448;62449;62450;63054;64271;64272;64273;94455;94456;94457;94458;111974;111975;111976;111977;111978;11197…	92;93;94;95;96;97;98		6;44;158;169;170;298;319		A4SJN4;G7CX60	A4SJN4;G7CX60	18;18	18;18	18;18	>sp|A4SJN4|GLYA_AERS4 Pyridoxal-phosphate-dependent serine hydroxymethyltransferase OS=Aeromonas salmonicida (strain A449) GN=glyA PE=3 SV=1;>tr|G7CX60|G7CX60_AERSA Serine hydroxymethyltransferase OS=Aeromonas salmonicida subsp. salmonicida 01-B526 GN=glyA	2	18	18	18	15	18	15	18	15	18	49.2	49.2	49.2	45.635	417	94	91	0	45.1	49.2	695270000	278450000	416820000	15319000	42754000	9	39
#2	75	A4SJP6	192;210;595;639;918;1102;1222;1311;1447;2114;2136;2210;2224;2225;2239;2246;2275;2280;2408;2445;2446;3018;3078;3182;3211;3241;3242	216;235;669;720;1041;1249;1393;1495;1644;1645;2395;2396;2421;2422;2538;2563;2564;2565;2589;2590;2599;2632;2637;2785;2786;2825;2826;3482;3483;3550;3551;3667;3699;3700;3701;3734;3735;3736	5222;5223;5224;5225;5226;5227;5228;5229;5230;5231;5232;5601;5602;5603;5604;5605;5606;5607;5608;5609;5610;5611;5612;5613;5614;5615;5616;5617;5618;5619;5620;5621;5622;5623;5624;5625;5626;5627;15324;15325;15326;15327;15328;15329;15330;15331;15332;15333;15334;15335;15336;15337;16597;16598;16599;16600;16601;16602;16603;16604;16605;16606;16607;24411;24412;24413;24414;24415;24416;24417;24418;24419;24420…	5327;5328;5329;5330;5331;5332;5333;5334;5335;5336;5337;5338;5339;5340;5606;5607;5608;5609;5610;5611;5612;5613;5614;5615;15484;15485;15486;15487;15488;17122;17123;17124;17125;17126;17127;17128;17129;17130;17131;17132;17133;25049;25050;25051;25052;25053;25054;25055;25056;31552;31553;31554;31555;31556;31557;31558;31559;31560;36652;36653;36654;36655;36656;36657;36658;36659;36660;36661;36662;36663;366…	99;100;101;102;103;104;105		59;156;377;390;435;474;506		A4SJP6;G7CX48	A4SJP6;G7CX48	27;27	27;27	27;27	>tr|A4SJP6|A4SJP6_AERS4 Dipeptide transport system periplasmic peptide-binding protein DppA OS=Aeromonas salmonicida (strain A449) GN=dppA PE=4 SV=1;>tr|G7CX48|G7CX48_AERSA Peptide ABC transporter substrate-binding protein OS=Aeromonas salmonicida subsp. s	2	27	27	27	24	27	24	27	24	27	68.5	68.5	68.5	57.296	518	276	244	0	67.2	68.5	5145500000	2623700000	2521800000	98192000	187160000	38	101
#2	76	A4SJQ5	1934;2721;2730	2197;3150;3161	56734;56735;84550;84551;84552;84553;84554;84555;84761;84762;84763	58177;88358;88359;88360;88559					A4SJQ5;G7CX38	A4SJQ5;G7CX38	3;3	3;3	3;3	>tr|A4SJQ5|A4SJQ5_AERS4 Transcription elongation factor greA 1 OS=Aeromonas salmonicida (strain A449) GN=greA PE=3 SV=1;>tr|G7CX38|G7CX38_AERSA Transcription elongation factor OS=Aeromonas salmonicida subsp. salmonicida 01-B526 GN=IYQ_15493 PE=4 SV=1	2	3	3	3	2	3	2	3	2	3	22.8	22.8	22.8	17.611	158	4	7	3.5517e-09	15.8	22.8	15175000	7030400	8144400	7768200	8942100	1	4
#2	77	A4SJR9	96;238;240;328;444;481;699;1086;1397;1398;1405;1486;1842;2634;3337;3400;3595	108;269;271;370;504;543;793;1231;1590;1591;1599;1690;2096;3054;3847;3915;3916;4127	2918;2919;2920;2921;2922;2923;2924;6190;6191;6192;6193;6194;6195;6196;6197;6198;6199;6200;6201;6202;6203;6348;6349;6350;6351;6352;6353;6354;6355;6356;6357;6358;8155;8156;8157;8158;8159;11148;11149;11150;11151;11152;11153;11154;11155;11156;11783;11784;11785;11786;11787;11788;11789;18123;18124;18125;18126;18127;18128;18129;18130;18131;18132;18133;29626;29627;29628;29629;40781;40782;40783;40784;4078…	3010;6311;6312;6313;6314;6315;6316;6492;8754;11536;11861;11862;18521;18522;18523;18524;18525;18526;18527;18528;18529;18530;18531;18532;18533;18534;18535;18536;18537;18538;18539;18540;18541;31427;42174;42175;42176;42438;42439;42440;42441;42442;45468;56685;56686;56687;56688;85976;115431;115432;115433;115434;116791;116792;123262	106		536		A4SJR9;G7CX23	A4SJR9;G7CX23	17;17	17;17	17;17	>sp|A4SJR9|PNP_AERS4 Polyribonucleotide nucleotidyltransferase OS=Aeromonas salmonicida (strain A449) GN=pnp PE=3 SV=1;>tr|G7CX23|G7CX23_AERSA Polynucleotide phosphorylase/polyadenylase OS=Aeromonas salmonicida subsp. salmonicida 01-B526 GN=IYQ_15418 PE=4	2	17	17	17	17	16	17	16	17	16	25.8	25.8	25.8	76.442	713	76	60	6.0186e-126	25.8	25.8	371010000	205250000	165760000	41114000	28614000	36	17
#2	78	A4SJS3	165;1643;1673;2302;2562	186;1863;1896;2662;2968	4655;4656;4657;4658;4659;4660;4661;4662;4663;4664;4665;4666;4667;4668;4669;48765;48766;48767;48768;48769;49656;49657;49658;49659;69010;78681;78682;78683;78684;78685	4922;4923;4924;4925;4926;4927;4928;4929;4930;4931;4932;50480;51424;51425;51426;71559;81134;81135;81136;81137;81138					A4SJS3;G7CX20	A4SJS3;G7CX20	5;5	5;5	5;5	>tr|A4SJS3|A4SJS3_AERS4 Putative uncharacterized protein OS=Aeromonas salmonicida (strain A449) GN=ASA_1018 PE=4 SV=1;>tr|G7CX20|G7CX20_AERSA Putative uncharacterized protein OS=Aeromonas salmonicida subsp. salmonicida 01-B526 GN=IYQ_15393 PE=4 SV=1	2	5	5	5	4	5	4	5	4	5	53.8	53.8	53.8	14.307	130	15	15	1.4303e-11	37.7	53.8	132390000	60300000	72085000	21451000	40709000	11	10
#2	79	A4SJT2	268;269;696;921;1194;1697;2259;2392;2628;3059;3445;3650;3668	307;308;789;790;1044;1359;1925;2612;2766;3048;3527;3528;3965;4186;4204;4205	6848;6849;6850;6851;6852;6853;6854;6855;6856;6857;6858;6859;6860;6861;6862;6863;6864;6865;6866;6867;6868;6869;6870;6871;6872;6873;6874;6875;6876;6877;6878;6879;6880;6881;6882;6883;6884;6885;18075;18076;18077;18078;18079;18080;18081;18082;18083;18084;18085;18086;18087;18088;18089;18090;18091;18092;18093;18094;18095;18096;18097;18098;18099;18100;18101;18102;18103;18104;18105;18106;18107;18108;18109…	6873;6874;6875;6876;6877;6878;6879;6880;6881;6882;6883;6884;6885;6886;6887;6888;6889;18503;18504;18505;18506;18507;18508;18509;18510;18511;18512;18513;18514;18515;18516;25073;25074;25075;25076;25077;25078;25079;25080;25081;25082;25083;25084;25085;25086;25087;25088;25089;25090;25091;25092;25093;25094;25095;25096;25097;25098;25099;25100;25101;25102;25103;25104;25105;25106;25107;25108;25109;25110;25…	107;108;109		107;179;249		A4SJT2;G7CX13	A4SJT2;G7CX13	13;13	13;13	12;12	>tr|A4SJT2|A4SJT2_AERS4 LysM domain protein OS=Aeromonas salmonicida (strain A449) GN=ASA_1027 PE=4 SV=1;>tr|G7CX13|G7CX13_AERSA LysM domain-containing protein OS=Aeromonas salmonicida subsp. salmonicida 01-B526 GN=IYQ_15348 PE=4 SV=1	2	13	13	12	13	13	13	13	12	12	54.3	54.3	50.7	33.32	302	210	169	4.2426e-187	54.3	54.3	7581900000	6458000000	1123900000	428660000	311780000	135	87
#2	80	A4SJV7	89;2814	101;3257	2754;2755;2756;2757;2758;88160;88161;88162	2799;93047					A4SJV7;G7CWY7	A4SJV7;G7CWY7	2;2	2;2	2;2	>sp|A4SJV7|LIPB_AERS4 Octanoyltransferase OS=Aeromonas salmonicida (strain A449) GN=lipB PE=3 SV=1;>tr|G7CWY7|G7CWY7_AERSA Lipoate-protein ligase B OS=Aeromonas salmonicida subsp. salmonicida 01-B526 GN=IYQ_15218 PE=4 SV=1	2	2	2	2	2	2	2	2	2	2	13.3	13.3	13.3	24.367	225	5	3	0.0027328	13.3	13.3	14574000	9927500	4646600	1308300	2302400	1	1
#2	81	A4SJW8	1954;3142;3188	2222;3622;3675	57251;57252;57253;57254;57255;57256;57257;101575;101576;101577;101578;102418;102419;102420	58839;110820;112024;112025	110		298		A4SJW8;G7CWX5	A4SJW8;G7CWX5	3;3	3;3	3;3	>sp|A4SJW8|SYL_AERS4 Leucine--tRNA ligase OS=Aeromonas salmonicida (strain A449) GN=leuS PE=3 SV=1;>tr|G7CWX5|G7CWX5_AERSA Leucyl-tRNA synthetase OS=Aeromonas salmonicida subsp. salmonicida 01-B526 GN=leuS PE=4 SV=1	2	3	3	3	3	3	3	3	3	3	5.2	5.2	5.2	96.438	858	8	6	1.0416e-18	5.2	5.2	47230000	28158000	19073000	25363000	1183700	2	0
#2	82	A4SJY1	839;2079;3291	954;2356;3797	22059;22060;22061;22062;22063;60598;60599;105256;105257;105258;105259;105260;105261	22478;62655;114773;114774					A4SJY1;G7CWW2	A4SJY1;G7CWW2	3;3	3;3	3;3	>tr|A4SJY1|A4SJY1_AERS4 Putative uncharacterized protein OS=Aeromonas salmonicida (strain A449) GN=ASA_1081 PE=4 SV=1;>tr|G7CWW2|G7CWW2_AERSA Putative uncharacterized protein OS=Aeromonas salmonicida subsp. salmonicida 01-B526 GN=IYQ_15083 PE=4 SV=1	2	3	3	3	3	3	3	3	3	3	14.5	14.5	14.5	22.584	200	7	6	9.3954e-06	14.5	14.5	23430000	15139000	8291500	2254200	1409500	3	1
#2	83	A4SJY6	45;156;237;823;1166	49;175;176;177;268;938;1326	1013;1014;1015;1016;1017;1018;4472;4473;4474;4475;4476;4477;4478;4479;4480;4481;4482;4483;4484;4485;4486;4487;4488;4489;4490;4491;4492;4493;4494;6184;6185;6186;6187;6188;6189;21820;21821;21822;33080;33081;33082;33083;33084;33085;33086;33087;33088	892;893;894;895;4767;4768;4769;4770;4771;4772;4773;6299;6300;6301;6302;6303;6304;6305;6306;6307;6308;6309;6310;22180;22181;22182;35406;35407;35408;35409;35410;35411	111		14		A4SJY6;G7CWV7	A4SJY6;G7CWV7	5;5	5;5	5;5	>sp|A4SJY6|EFP_AERS4 Elongation factor P OS=Aeromonas salmonicida (strain A449) GN=efp PE=3 SV=1;>tr|G7CWV7|G7CWV7_AERSA Elongation factor P OS=Aeromonas salmonicida subsp. salmonicida 01-B526 GN=IYQ_15058 PE=4 SV=1	2	5	5	5	5	5	5	5	5	5	33.5	33.5	33.5	21.065	188	19	28	5.9698e-20	33.5	33.5	120840000	76297000	44547000	5313500	16869000	9	16
#2	84	A4SK05	99;941	111;1065	2933;24960;24961;24962;24963;24964	3028;25861;25862;25863;25864;25865;25866;25867;25868;25869		1		188	A4SK05;G7CWT8	A4SK05;G7CWT8	2;2	2;2	2;2	>tr|A4SK05|A4SK05_AERS4 Fumarate reductase, flavoprotein subunit OS=Aeromonas salmonicida (strain A449) GN=frdA PE=4 SV=1;>tr|G7CWT8|G7CWT8_AERSA Fumarate reductase flavoprotein subunit OS=Aeromonas salmonicida subsp. salmonicida 01-B526 GN=IYQ_14963 PE=4	2	2	2	2	1	1	1	1	1	1	9.3	9.3	9.3	65.371	594	5	1	0.015915	2.7	6.6	5812500000	0	5812500000	0	183310000	0	0
#2	85	A4SK11	395;899;1229;1709;2345;2609;3231;3562;3684	448;1019;1402;1940;2715;3026;3724;4092;4222	9530;9531;9532;9533;9534;9535;9536;9537;9538;9539;9540;9541;9542;9543;9544;9545;23610;23611;23612;34763;34764;34765;34766;34767;50711;50712;50713;50714;50715;50716;50717;50718;71133;71134;71135;71136;71137;71138;80958;80959;80960;80961;80962;80963;80964;80965;80966;103841;103842;103843;103844;103845;103846;103847;103848;103849;112604;112605;115538;115539;115540;115541;115542	10195;10196;10197;10198;10199;10200;24199;24200;24201;36724;36725;36726;36727;36728;52344;73982;73983;73984;73985;84158;84159;113643;113644;122926;122927;125671;125672;125673;125674					A4SK11;G7CWT3	A4SK11;G7CWT3	9;9	9;9	9;9	>tr|A4SK11|A4SK11_AERS4 Peptidase, M23/M37 family OS=Aeromonas salmonicida (strain A449) GN=ASA_1111 PE=4 SV=1;>tr|G7CWT3|G7CWT3_AERSA M24/M37 family peptidase OS=Aeromonas salmonicida subsp. salmonicida 01-B526 GN=IYQ_14922 PE=4 SV=1	2	9	9	9	9	8	9	8	9	8	44.5	44.5	44.5	29.784	274	36	27	3.4762e-50	44.5	40.9	313750000	220340000	93411000	45927000	28064000	19	9
#2	86	A4SK33	196;465;824;861;1164;1165;1722;3012;3535	221;527;939;976;1324;1325;1954;3476;4062	5418;5419;5420;5421;11447;11448;11449;21823;21824;21825;21826;21827;21828;22478;22479;22480;22481;22482;33072;33073;33074;33075;33076;33077;33078;33079;50901;50902;50903;50904;50905;50906;50907;50908;50909;50910;50911;50912;50913;50914;50915;50916;50917;50918;50919;50920;50921;96217;96218;96219;111955;111956;111957;111958;111959;111960;111961;111962	5512;11674;22183;22803;22804;22805;22806;22807;22808;22809;35404;35405;52489;52490;52491;103447;122369	112		16		A4SK33;G7CWR1	A4SK33;G7CWR1	9;9	9;9	9;9	>tr|A4SK33|A4SK33_AERS4 Acetylornithine aminotransferase OS=Aeromonas salmonicida (strain A449) GN=argD PE=3 SV=1;>tr|G7CWR1|G7CWR1_AERSA Bifunctional N-succinyldiaminopimelate-aminotransferase/acetylornithine transaminase protein OS=Aeromonas salmonicida	2	9	9	9	9	9	9	9	9	9	33.1	33.1	33.1	43.398	405	33	25	2.1031e-17	33.1	33.1	435650000	356110000	79537000	16172000	12986000	11	5
#2	87	A4SK36	12;507;3244	15;572;3738	365;366;367;368;369;370;371;372;12752;12753;104139;104140;104141;104142	180;181;182;12905;113776					A4SK36;G7CWQ8	A4SK36;G7CWQ8	3;3	3;3	3;3	>tr|A4SK36|A4SK36_AERS4 Putative uncharacterized protein OS=Aeromonas salmonicida (strain A449) GN=ASA_1137 PE=4 SV=1;>tr|G7CWQ8|G7CWQ8_AERSA Putative uncharacterized protein OS=Aeromonas salmonicida subsp. salmonicida 01-B526 GN=IYQ_14787 PE=4 SV=1	2	3	3	3	2	3	2	3	2	3	18.9	18.9	18.9	29.579	265	5	9	5.8068e-08	10.6	18.9	30600000	9584000	21016000	1513100	5250400	0	5
#2	88	A4SK42	49;90;202;250;435;586;690;734;750;829;840;923;1262;1636;1678;2160;2179;2478;2479;2480;2570;2571;3643	53;102;227;282;494;656;657;781;831;832;853;944;955;1046;1047;1438;1856;1902;2452;2453;2484;2861;2862;2863;2976;2977;4178	1057;1058;1059;1060;1061;1062;1063;1064;1065;1066;1067;1068;1069;1070;2759;2760;2761;2762;2763;2764;2765;2766;2767;5504;5505;5506;5507;5508;5509;6618;6619;6620;6621;6622;6623;6624;6625;6626;6627;6628;6629;6630;6631;6632;6633;6634;6635;6636;10996;10997;10998;10999;11000;11001;11002;11003;11004;11005;11006;11007;11008;11009;11010;11011;11012;15017;15018;15019;15020;15021;15022;15023;15024;15025;150…	924;925;926;927;928;929;930;931;2800;2801;2802;5539;5540;5541;5542;6738;6739;6740;6741;11431;11432;11433;11434;11435;11436;11437;11438;15237;15238;15239;15240;18441;18442;18443;19431;19432;19433;19434;19435;19436;19437;19438;19439;19440;19441;19579;22405;22406;22407;22408;22479;22480;22481;22482;22483;22484;22485;22486;22487;25122;25123;25124;36956;50025;51508;51509;51510;51511;51512;63812;63813;…	113;114;115;116;117		172;199;320;420;421		A4SK42;G7CWQ1	A4SK42;G7CWQ1	23;23	23;23	23;23	>tr|A4SK42|A4SK42_AERS4 Putative uncharacterized protein OS=Aeromonas salmonicida (strain A449) GN=ASA_1143 PE=4 SV=1;>tr|G7CWQ1|G7CWQ1_AERSA Putative uncharacterized protein OS=Aeromonas salmonicida subsp. salmonicida 01-B526 GN=IYQ_14752 PE=4 SV=1	2	23	23	23	22	23	22	23	22	23	56.2	56.2	56.2	68.281	614	128	178	0	52.4	56.2	5457100000	1070000000	4387100000	102350000	151630000	26	47
#2	89	A4SK69	745;814;947;1062;1175;1913	848;927;1072;1202;1336;2172	19397;19398;19399;19400;19401;19402;19403;19404;19405;19406;21650;21651;21652;21653;21654;21655;21656;25066;25067;25068;25069;28822;28823;28824;28825;28826;28827;28828;28829;28830;28831;33330;33331;33332;56358;56359;56360;56361;56362;56363	19560;22059;22060;25918;25919;30438;35710;35711;57901;57902;57903					A4SK69;G7CWM0	A4SK69;G7CWM0	6;6	6;6	6;6	>tr|A4SK69|A4SK69_AERS4 Autonomous glycyl radical cofactor OS=Aeromonas salmonicida (strain A449) GN=grcA PE=3 SV=1;>tr|G7CWM0|G7CWM0_AERSA Autonomous glycyl radical cofactor GrcA OS=Aeromonas salmonicida subsp. salmonicida 01-B526 GN=IYQ_14585 PE=4 SV=1	2	6	6	6	6	6	6	6	6	6	78.6	78.6	78.6	14.196	126	16	24	5.8933e-12	78.6	78.6	114830000	55498000	59332000	14338000	57491000	5	6
#2	90	A4SK85	391;981;1547;1558;1875;2214;2625;2700;3111	443;444;1114;1115;1758;1771;2131;2545;2546;3045;3124;3587	9443;9444;9445;9446;9447;9448;9449;9450;9451;9452;9453;9454;26276;26277;26278;26279;26280;26281;26282;26283;26284;26285;26286;45424;45425;45426;45427;45638;45639;45640;55268;55269;55270;55271;55272;55273;55274;55275;64538;64539;64540;64541;64542;64543;81450;81451;81452;81453;83952;83953;83954;83955;83956;83957;83958;83959;83960;83961;100248;100249;100250;100251	10137;10138;10139;10140;10141;10142;10143;10144;10145;10146;10147;10148;10149;10150;27545;27546;27547;27548;27549;27550;27551;27552;27553;27554;27555;27556;27557;47151;47152;47153;47154;47306;47307;56996;56997;56998;56999;57000;57001;57002;57003;65652;65653;65654;65655;65656;65657;65658;65659;84766;84767;84768;84769;84770;84771;84772;87743;87744;87745;87746;87747;87748;87749;87750;87751;87752;109…	118;119;120;121;122		56;112;116;150;177		A4SK85;G7CWK3	A4SK85;G7CWK3	9;9	9;9	9;9	>tr|A4SK85|A4SK85_AERS4 Extracellular desoxyribonuclease OS=Aeromonas salmonicida (strain A449) GN=ASA_1199 PE=4 SV=1;>tr|G7CWK3|G7CWK3_AERSA Extracellular desoxyribonuclease OS=Aeromonas salmonicida subsp. salmonicida 01-B526 GN=IYQ_14488 PE=4 SV=1	2	9	9	9	9	9	9	9	9	9	60.7	60.7	60.7	26.708	229	27	35	4.6473e-86	60.7	60.7	180680000	64163000	116520000	4474300	40846000	6	20
#2	91	A4SK87	1336;2576;3629	1524;2984;4163	38337;38338;38339;38340;79457;79458;114042;114043;114044	39761;39762;39763;82732;82733;82734;82735;82736;123905					A4SK87;G7CWK1	A4SK87;G7CWK1	3;3	3;3	3;3	>tr|A4SK87|A4SK87_AERS4 S-adenosylmethionine synthase OS=Aeromonas salmonicida (strain A449) GN=metK PE=3 SV=1;>tr|G7CWK1|G7CWK1_AERSA S-adenosylmethionine synthetase OS=Aeromonas salmonicida subsp. salmonicida 01-B526 GN=IYQ_14478 PE=4 SV=1	2	3	3	3	3	3	3	3	3	3	9.1	9.1	9.1	41.596	383	5	4	2.3702e-05	9.1	9.1	27112000	22664000	4447500	765890	109330	4	5
#2	92	A4SK88	235;272;672;857;884;1681;1713;2072;2153;2553;2767;2821;2954;2971;3053;3099;3196;3524;3525;3542	266;312;762;972;1002;1905;1906;1944;2348;2441;2956;3204;3264;3408;3430;3521;3574;3684;4050;4051;4069	6164;6165;6166;6167;6168;6169;6170;6945;6946;6947;6948;6949;6950;6951;6952;6953;6954;17734;17735;17736;17737;17738;22347;22348;22349;22350;22351;22352;22353;22354;22355;22356;22357;22358;22359;22360;22361;23319;23320;23321;23322;23323;23324;49750;49751;49752;49753;49754;49755;49756;49757;49758;49759;49760;49761;49762;49763;49764;49765;49766;49767;49768;50786;50787;50788;50789;50790;50791;60471;60…	6291;6917;18275;22734;22735;22736;22737;23955;51517;51518;51519;51520;51521;52443;62637;63732;80979;80980;90639;90640;93186;98592;98593;98594;98595;98596;98597;98598;99348;99349;106302;106303;106304;106305;106306;107705;112113;122117;122118;122119;122120;122453;122454;122455;122456	123		633		A4SK88;G7CWK0	A4SK88;G7CWK0	20;20	20;20	20;20	>tr|A4SK88|A4SK88_AERS4 Transketolase 1 OS=Aeromonas salmonicida (strain A449) GN=tkt PE=3 SV=1;>tr|G7CWK0|G7CWK0_AERSA Transketolase OS=Aeromonas salmonicida subsp. salmonicida 01-B526 GN=IYQ_14473 PE=4 SV=1	2	20	20	20	20	19	20	19	20	19	50.1	50.1	50.1	71.623	663	96	77	8.6692e-175	50.1	48.9	891970000	472230000	419740000	71852000	30810000	32	8
#2	93	A4SKA0	752;1371;1556;1845;2265;2276;3300;3440;3659	855;1563;1769;2099;2619;2633;3806;3960;4195	19470;19471;19472;19473;19474;19475;19476;19477;19478;19479;19480;19481;19482;19483;39512;39513;39514;39515;39516;39517;39518;39519;39520;39521;39522;39523;39524;39525;39526;39527;39528;39529;45607;45608;45609;45610;45611;45612;45613;45614;45615;45616;45617;45618;45619;45620;45621;45622;45623;45624;45625;45626;45627;54795;54796;54797;54798;54799;54800;54801;54802;54803;54804;54805;54806;54807;548…	19581;19582;19583;19584;19585;19586;19587;19588;19589;19590;19591;19592;19593;19594;19595;19596;19597;40684;40685;40686;40687;40688;40689;40690;40691;40692;40693;40694;40695;47276;47277;47278;47279;47280;47281;47282;47283;47284;47285;47286;47287;47288;47289;47290;47291;47292;47293;47294;47295;47296;47297;47298;47299;47300;47301;47302;47303;47304;56694;56695;56696;56697;56698;56699;56700;56701;567…					A4SKA0;G7CWI9	A4SKA0;G7CWI9	9;9	9;9	9;9	>tr|A4SKA0|A4SKA0_AERS4 Putative uncharacterized protein OS=Aeromonas salmonicida (strain A449) GN=ASA_1214 PE=4 SV=1;>tr|G7CWI9|G7CWI9_AERSA Putative uncharacterized protein OS=Aeromonas salmonicida subsp. salmonicida 01-B526 GN=IYQ_14408 PE=4 SV=1	2	9	9	9	9	9	9	9	9	9	61.3	61.3	61.3	20.491	181	68	81	2.002e-87	61.3	61.3	1246400000	833130000	413320000	632390000	1337900000	71	83
#2	94	A4SKC7	497;535;708;1184;1359;2367;2748;3005;3006;3213;3214;3578	561;602;802;1347;1550;1551;2739;3183;3469;3470;3704;3705;4108	12587;12588;12589;12590;12591;12592;13602;13603;13604;13605;13606;13607;13608;13609;13610;13611;18498;18499;33464;33465;39206;39207;39208;39209;39210;39211;39212;71538;71539;71540;71541;71542;71543;71544;71545;71546;71547;71548;85395;85396;85397;96146;96147;96148;96149;96150;96151;96152;96153;96154;96155;96156;103509;103510;103511;103512;103513;103514;103515;103516;103517;103518;103519;103520;103…	12669;13876;13877;13878;13879;18883;18884;35760;35761;40396;40397;40398;40399;40400;74264;74265;74266;89725;89726;103416;103417;103418;103419;103420;103421;103422;103423;103424;103425;113437;113438;113439;113440;113441;113442;113443;113444;113445;113446;113447;113448;113449;123100;123101	124		284		A4SKC7;G7CWF9	A4SKC7;G7CWF9	12;12	12;12	12;12	>tr|A4SKC7|A4SKC7_AERS4 Phosphate-binding protein OS=Aeromonas salmonicida (strain A449) GN=ASA_1242 PE=4 SV=1;>tr|G7CWF9|G7CWF9_AERSA Phosphate-binding protein OS=Aeromonas salmonicida subsp. salmonicida 01-B526 GN=IYQ_14248 PE=4 SV=1	2	12	12	12	11	12	11	12	11	12	39.2	39.2	39.2	34.421	324	28	43	1.7546e-35	34.3	39.2	320470000	159220000	161250000	6811800	19062000	16	23
#2	95	A4SKD2	0;331;451;1082;2057;2204;2870;3319;3480	0;374;512;1226;2331;2527;3316;3826;4001;4002	0;1;2;3;4;5;6;7;8;9;10;11;12;8188;8189;11192;11193;11194;11195;11196;11197;11198;11199;11200;11201;11202;11203;11204;29572;60074;60075;60076;60077;60078;60079;63905;63906;89739;89740;89741;89742;89743;105674;105675;105676;105677;105678;105679;105680;110472;110473;110474;110475;110476;110477;110478;110479;110480;110481;110482;110483;110484;110485;110486;110487;110488	0;1;2;8763;11546;11547;11548;11549;11550;11551;11552;11553;11554;11555;11556;11557;11558;11559;31418;62436;62437;62438;62439;62440;62441;62442;62443;62444;65219;65220;65221;65222;65223;65224;94737;94738;94739;94740;94741;94742;94743;94744;114979;114980;114981;114982;114983;120573;120574;120575;120576;120577;120578;120579;120580;120581;120582;120583;120584	125;126		107;163		A4SKD2;G7CWF4	A4SKD2;G7CWF4	9;9	9;9	9;9	>tr|A4SKD2|A4SKD2_AERS4 Peptidyl-prolyl cis-trans isomerase OS=Aeromonas salmonicida (strain A449) GN=ASA_1247 PE=3 SV=1;>tr|G7CWF4|G7CWF4_AERSA FKBP-type peptidyl-prolyl cis-trans isomerase OS=Aeromonas salmonicida subsp. salmonicida 01-B526 GN=IYQ_14223	2	9	9	9	7	8	7	8	7	8	68	68	68	21.591	203	28	38	4.7482e-108	59.6	54.7	477240000	205910000	271330000	23669000	45362000	15	31
#2	96	A4SKD5	2245;2267;2289	2597;2598;2621;2649	67194;67195;67196;67197;67198;67199;67200;67201;67202;67883;67884;67885;67886;67887;67888;68583;68584;68585;68586	69458;69459;69460;69461;69462;69463;69464;69465;70477;70478;70479;70480;71041;71042;71043	127		41		A4SKD5;G7CWF1	A4SKD5;G7CWF1	3;3	3;3	3;3	>tr|A4SKD5|A4SKD5_AERS4 Putative uncharacterized protein OS=Aeromonas salmonicida (strain A449) GN=ASA_1250 PE=4 SV=1;>tr|G7CWF1|G7CWF1_AERSA Putative uncharacterized protein OS=Aeromonas salmonicida subsp. salmonicida 01-B526 GN=IYQ_14208 PE=4 SV=1	2	3	3	3	3	3	3	3	3	3	45.2	45.2	45.2	11.508	104	11	8	2.1089e-17	45.2	45.2	37170000	17362000	19807000	3877700	14005000	2	5
#2	97	A4SKF2	88;489;583;1217;1848;2269;2853;2896;3144;3623;3671	100;552;653;1388;2102;2624;3299;3346;3624;4157;4209	2747;2748;2749;2750;2751;2752;2753;12457;12458;12459;12460;12461;15003;15004;15005;15006;15007;34485;34486;34487;54831;54832;67936;67937;67938;67939;67940;67941;89304;89305;89306;89307;89308;89309;89310;89311;89312;89313;89314;89315;89316;89317;89318;89319;89320;89321;89322;89323;89324;89325;91376;91377;91378;91379;91380;91381;91382;91383;91384;91385;91386;101596;101597;101598;101599;101600;10160…	2797;2798;12505;12506;12507;15233;15234;36596;36597;36598;56715;70504;70505;70506;94400;94401;94402;94403;94404;94405;96911;96912;96913;96914;96915;96916;96917;96918;96919;96920;96921;110833;123753;125026;125027;125028;125029					A4SKF2;G7CWD4;A4SKF1;G7CWD5	A4SKF2;G7CWD4	11;11;1;1	11;11;1;1	11;11;1;1	>tr|A4SKF2|A4SKF2_AERS4 Outer membrane protein OS=Aeromonas salmonicida (strain A449) GN=ompAI PE=3 SV=1;>tr|G7CWD4|G7CWD4_AERSA Outer membrane protein OS=Aeromonas salmonicida subsp. salmonicida 01-B526 GN=IYQ_14113 PE=4 SV=1	4	11	11	11	11	6	11	6	11	6	48.1	48.1	48.1	35.807	339	64	19	1.2676e-145	48.1	29.2	531910000	517150000	14760000	27951000	2593500	37	0
#2	98	A4SKH0	382;475;1042;1469;1665;2607;2706;2885;3571;3690;3692	434;537;1180;1669;1887;1888;3024;3134;3331;4101;4228;4230	9322;9323;9324;9325;9326;9327;9328;9329;9330;9331;9332;9333;9334;9335;9336;9337;9338;9339;9340;11682;11683;11684;11685;11686;11687;28273;43518;43519;43520;43521;49514;49515;49516;49517;49518;49519;49520;49521;49522;49523;49524;49525;49526;80948;80949;80950;80951;80952;80953;84172;90059;90060;90061;90062;112763;112764;112765;112766;112767;115621;115622;115623;115624;115625;115626;115627;115628;115…	10042;10043;10044;11808;29914;44857;51372;51373;84154;84155;84156;87816;95157;123006;125713;125714;125715;125717;125718;125719	128;129		92;288		A4SKH0;G7CWB6	A4SKH0;G7CWB6	11;11	11;11	11;11	>tr|A4SKH0|A4SKH0_AERS4 Alpha-amylase, extracellular OS=Aeromonas salmonicida (strain A449) GN=amy1 PE=3 SV=1;>tr|G7CWB6|G7CWB6_AERSA Alpha-amylase, extracellular OS=Aeromonas salmonicida subsp. salmonicida 01-B526 GN=IYQ_14023 PE=4 SV=1	2	11	11	11	6	11	6	11	6	11	33.5	33.5	33.5	51.942	465	19	53	4.0277e-39	15.9	33.5	168090000	49681000	118410000	1484000	9006100	1	16
#2	99	A4SKH1	274;667;872;1022;1093;1419;1943;1948;2257;2448;2569;2747;2924	314;755;756;989;1159;1239;1240;1614;2209;2214;2215;2610;2828;2829;2975;3182;3377	6969;6970;6971;6972;6973;6974;6975;6976;6977;6978;6979;6980;6981;6982;6983;6984;6985;6986;6987;6988;6989;6990;6991;6992;6993;6994;6995;6996;6997;6998;6999;7000;7001;7002;7003;17353;17354;17355;17356;17357;17358;17359;17360;17361;17362;17363;17364;17365;17366;17367;17368;17369;17370;17371;17372;17373;17374;17375;17376;17377;17378;17379;17380;17381;17382;17383;17384;17385;17386;17387;17388;17389;17…	6919;6920;6921;6922;6923;6924;6925;6926;6927;6928;6929;6930;6931;6932;6933;6934;6935;6936;6937;6938;6939;6940;6941;6942;6943;6944;6945;6946;6947;6948;6949;6950;6951;6952;6953;6954;6955;6956;6957;6958;6959;6960;6961;6962;6963;6964;6965;6966;6967;6968;6969;6970;6971;6972;6973;6974;6975;6976;6977;6978;6979;6980;6981;6982;6983;17917;17918;17919;17920;17921;17922;17923;17924;17925;17926;17927;17928;17…	130;131;132;133		118;133;153;307		A4SKH1;G7CWB5	A4SKH1;G7CWB5	13;13	13;13	13;13	>tr|A4SKH1|A4SKH1_AERS4 Protease LasA OS=Aeromonas salmonicida (strain A449) GN=lasA PE=4 SV=1;>tr|G7CWB5|G7CWB5_AERSA Protease LasA OS=Aeromonas salmonicida subsp. salmonicida 01-B526 GN=IYQ_14018 PE=4 SV=1	2	13	13	13	13	13	13	13	13	13	54.2	54.2	54.2	44.417	406	288	427	0	54.2	54.2	13454000000	3329600000	10125000000	103360000	1685500000	146	349
#2	100	A4SKH3	168;312;777;904;1439;1543;1544;1802;1803;2503;2651;3610	189;353;881;1024;1025;1026;1635;1754;1755;2054;2055;2888;3073;4144	4691;4692;4693;4694;4695;4696;4697;4698;4699;4700;4701;4702;4703;7731;7732;7733;7734;7735;7736;7737;7738;19838;19839;19840;19841;19842;19843;19844;19845;19846;19847;23672;23673;23674;23675;23676;23677;23678;23679;23680;23681;23682;23683;23684;23685;23686;23687;23688;23689;23690;23691;23692;42562;42563;42564;42565;42566;42567;45210;45211;45212;45213;45214;45215;45216;45217;45218;45219;45220;45221;…	4940;4941;4942;4943;4944;4945;4946;4947;8186;8187;8188;8189;8190;19954;19955;19956;19957;19958;19959;24226;24227;24228;24229;24230;24231;24232;24233;24234;24235;24236;24237;24238;44275;44276;44277;44278;44279;44280;44281;44282;44283;44284;44285;44286;46714;46715;46716;46717;46718;46719;54654;54655;54656;54657;54658;54659;54660;54661;54662;54663;54664;54665;79146;79147;79148;79149;86268;123409;123…	134		146		A4SKH3;G7CWB3	A4SKH3;G7CWB3	12;12	12;12	12;12	>tr|A4SKH3|A4SKH3_AERS4 Lipoprotein OS=Aeromonas salmonicida (strain A449) GN=ASA_1289 PE=4 SV=1;>tr|G7CWB3|G7CWB3_AERSA Lipoprotein OS=Aeromonas salmonicida subsp. salmonicida 01-B526 GN=IYQ_14008 PE=4 SV=1	2	12	12	12	12	11	12	11	12	11	49.5	49.5	49.5	22.283	194	50	64	5.7101e-36	49.5	49	624690000	360350000	264350000	116500000	236150000	39	25
#2	101	A4SKI5	695;1178;1193;1373;1900;1963;2266;2346;2958	788;1340;1358;1565;2159;2231;2232;2620;2716;3412	18065;18066;18067;18068;18069;18070;18071;18072;18073;18074;33377;33378;33379;33380;33381;33382;33383;33613;33614;33615;33616;33617;33618;33619;33620;33621;33622;39539;39540;56083;56084;57415;57416;57417;57418;57419;57420;57421;57422;67878;67879;67880;67881;67882;71139;71140;71141;71142;71143;93551	18499;18500;18501;18502;35738;35739;35740;35741;35830;35831;35832;40701;57698;57699;58977;58978;58979;58980;58981;70476;73986;99191	135		88		A4SKI5;G7CWA0	A4SKI5;G7CWA0	9;9	9;9	9;9	>tr|A4SKI5|A4SKI5_AERS4 Putative uncharacterized protein OS=Aeromonas salmonicida (strain A449) GN=ASA_1301 PE=4 SV=1;>tr|G7CWA0|G7CWA0_AERSA Putative uncharacterized protein OS=Aeromonas salmonicida subsp. salmonicida 01-B526 GN=IYQ_13943 PE=4 SV=1	2	9	9	9	6	9	6	9	6	9	42.3	42.3	42.3	33.116	305	25	25	4.3614e-33	23.9	42.3	130340000	73110000	57234000	13565000	5752700	7	10
#2	102	A4SKQ5	112;114;1343;2682;2683;2788;3127	125;127;1532;3105;3106;3228;3604	3302;3303;3304;3305;3306;3307;3308;3309;3310;3311;3312;3313;3314;3315;3316;3317;3318;3319;3320;3321;3322;3323;3324;3325;3326;3327;3340;3341;3342;3343;3344;3345;3346;3347;3348;3349;3350;3351;3352;3353;3354;38675;38676;38677;38678;38679;38680;38681;38682;38683;38684;38685;38686;38687;38688;38689;38690;38691;38692;38693;38694;38695;38696;38697;38698;38699;38700;38701;38702;38703;38704;38705;38706;38…	3631;3632;3633;3634;3635;3636;3637;3638;3639;3640;3641;3642;3643;3644;3645;3646;3647;3648;3649;3650;3651;3652;3653;3654;3655;3662;3663;3664;3665;3666;3667;3668;3669;3670;3671;3672;3673;3674;39961;39962;39963;39964;39965;39966;39967;39968;39969;39970;39971;39972;39973;39974;39975;39976;39977;39978;39979;39980;39981;39982;39983;39984;39985;39986;39987;39988;39989;39990;39991;39992;87294;87295;87296…					A4SKQ5;G7CYW4	A4SKQ5;G7CYW4	7;7	7;7	7;7	>tr|A4SKQ5|A4SKQ5_AERS4 Superoxide dismutase OS=Aeromonas salmonicida (strain A449) GN=sodB PE=3 SV=1;>tr|G7CYW4|G7CYW4_AERSA Putative uncharacterized protein OS=Aeromonas salmonicida subsp. salmonicida 01-B526 GN=IYQ_18841 PE=4 SV=1	2	7	7	7	7	7	7	7	7	7	63.4	63.4	63.4	21.584	194	70	60	5.4354e-42	63.4	63.4	1449300000	643930000	805380000	166000000	414640000	54	53
#2	103	A4SKQ8	355;1143;2223;3184;3379;3422;3680	404;1297;2562;3669;3892;3942;4218	8674;8675;8676;8677;8678;8679;8680;8681;8682;8683;8684;8685;8686;8687;32039;32040;32041;32042;32043;32044;32045;32046;32047;32048;32049;32050;32051;32052;32053;32054;32055;64748;64749;64750;64751;64752;64753;64754;64755;64756;102345;102346;102347;102348;102349;102350;102351;102352;102353;102354;102355;102356;102357;102358;102359;102360;102361;102362;102363;102364;102365;102366;102367;107304;10835…	9407;9408;9409;9410;9411;9412;9413;9414;9415;34084;34085;34086;34087;65782;65783;112015;116582;117465;117466;117467;117468;117469;117470;117471;117472;117473;117474;117475;117476;117477;117478;117479;117480;117481;117482;117483;117484;117485;117486;117487;117488;125646;125647;125648;125649;125650;125651;125652;125653;125654;125655;125656					A4SKQ8;G7CYW1	A4SKQ8;G7CYW1	7;7	7;7	7;7	>tr|A4SKQ8|A4SKQ8_AERS4 Putative uncharacterized protein OS=Aeromonas salmonicida (strain A449) GN=ASA_1378 PE=4 SV=1;>tr|G7CYW1|G7CYW1_AERSA Putative uncharacterized protein OS=Aeromonas salmonicida subsp. salmonicida 01-B526 GN=IYQ_18826 PE=4 SV=1	2	7	7	7	6	7	6	7	6	7	14.3	14.3	14.3	71.432	673	48	55	2.554e-29	12.3	14.3	243870000	106080000	137790000	19229000	139130000	12	40
#2	104	A4SKT8	1218;2866	1389;3312	34488;34489;34490;34491;34492;34493;89672;89673;89674;89675	36599;94667					A4SKT8;G7CYT2	A4SKT8;G7CYT2	2;2	2;2	2;2	>tr|A4SKT8|A4SKT8_AERS4 Putative uncharacterized protein OS=Aeromonas salmonicida (strain A449) GN=ASA_1410 PE=4 SV=1;>tr|G7CYT2|G7CYT2_AERSA Putative uncharacterized protein OS=Aeromonas salmonicida subsp. salmonicida 01-B526 GN=IYQ_18671 PE=4 SV=1	2	2	2	2	2	2	2	2	2	2	12.6	12.6	12.6	22.765	206	6	4	0.0024126	12.6	12.6	12129000	6821700	5306800	1432200	850130	0	2
#2	105	A4SKV2	580;581;2806	650;651;3249	14994;14995;14996;14997;14998;14999;87911;87912;87913;87914	15229;15230;92709;92710					A4SKV2;G7CYR8	A4SKV2;G7CYR8	3;3	3;3	3;3	>tr|A4SKV2|A4SKV2_AERS4 dTDP-4-dehydrorhamnose 3,5-epimerase OS=Aeromonas salmonicida (strain A449) GN=rfbC PE=4 SV=1;>tr|G7CYR8|G7CYR8_AERSA dTDP-4-dehydrorhamnose 3,5-epimerase OS=Aeromonas salmonicida subsp. salmonicida 01-B526 GN=IYQ_18601 PE=4 SV=1	2	3	3	3	3	2	3	2	3	2	13.7	13.7	13.7	21.026	183	6	4	0.00014649	13.7	13.1	18494000	13864000	4629900	5630900	3540100	2	2
#2	106	A4SKW5	1;94;95;125;239;333;441;459;484;544;545;611;882;933;934;1075;1076;1276;1431;1432;1572;1582;1583;1617;1737;1738;1808;1811;1975;2070;2128;2332;2409;2558;2620;2659;2660;2846;3411;3412	1;2;106;107;139;270;376;500;520;546;547;613;614;686;1000;1057;1058;1216;1217;1452;1627;1628;1786;1796;1797;1833;1970;1971;2060;2063;2245;2346;2412;2698;2787;2963;3039;3081;3082;3292;3930;3931	13;14;15;16;17;18;19;20;21;22;23;24;25;26;27;28;29;30;31;32;33;34;35;36;37;38;39;40;41;42;43;44;45;46;47;48;49;50;51;52;53;54;55;56;57;58;59;60;61;62;63;64;65;66;67;68;69;70;71;72;73;74;75;76;77;78;79;80;81;82;83;84;85;86;87;88;89;90;91;92;93;94;95;96;97;98;99;100;101;102;103;104;105;106;107;108;109;110;111;112;113;114;115;116;117;118;119;120;121;122;123;124;125;126;127;128;129;130;131;132;133;13…	3;4;5;6;7;8;9;10;11;12;13;14;15;16;17;18;19;20;21;22;23;24;25;26;27;28;29;30;31;32;33;34;35;36;37;38;39;40;41;42;43;44;45;46;47;48;49;50;51;52;2814;2815;2816;2817;2818;2819;2820;2821;2822;2823;2824;2825;2826;2827;2828;2829;2830;2831;2832;2833;2834;2835;2836;2837;2838;2839;2840;2841;2842;2843;2844;2845;2846;2847;2848;2849;2850;2851;2852;2853;2854;2855;2856;2857;2858;2859;2860;2861;2862;2863;2864;2…	136;137		312;373		A4SKW5;G7CYQ8	A4SKW5;G7CYQ8	40;40	40;40	40;40	>tr|A4SKW5|A4SKW5_AERS4 Tetragonal surface virulence array protein VapA OS=Aeromonas salmonicida (strain A449) GN=vapA PE=4 SV=1;>tr|G7CYQ8|G7CYQ8_AERSA Tetragonal surface virulence array protein VapA OS=Aeromonas salmonicida subsp. salmonicida 01-B526 GN=	2	40	40	40	39	40	39	40	39	40	90	90	90	52.916	502	1741	2391	0	88.2	90	179320000000	52836000000	126480000000	924270000	15007000000	1203	3044
#2	107	A4SKW9	44;390;831;1649;2457;2793	48;442;946;1870;2838;3233	1009;1010;1011;1012;9439;9440;9441;9442;22013;22014;22015;22016;22017;48875;48876;74470;74471;74472;74473;87182;87183;87184;87185	888;889;890;891;10134;10135;10136;22447;22448;50537;76840;76841;91969	138		163		A4SKW9;G7CYQ3	A4SKW9;G7CYQ3	6;6	6;6	6;6	>tr|A4SKW9|A4SKW9_AERS4 UDP-N-acetylglucosamine 2-epimerase OS=Aeromonas salmonicida (strain A449) GN=wecB PE=3 SV=1;>tr|G7CYQ3|G7CYQ3_AERSA UDP-N-acetylglucosamine 2-epimerase OS=Aeromonas salmonicida subsp. salmonicida 01-B526 GN=IYQ_18526 PE=4 SV=1	2	6	6	6	6	6	6	6	6	6	32.7	32.7	32.7	41.021	370	12	11	9.1798e-24	32.7	32.7	103250000	53529000	49720000	9466500	4102900	7	5
#2	108	A4SKZ3	1099;2852;3443	1246;3298;3963	29801;29802;29803;29804;89299;89300;89301;89302;89303;108894;108895;108896;108897;108898;108899;108900;108901;108902;108903;108904;108905;108906;108907;108908	31526;31527;31528;31529;31530;31531;31532;31533;31534;31535;31536;31537;94393;94394;94395;94396;94397;94398;94399;117798;117799;117800;117801;117802;117803;117804;117805;117806;117807;117808;117809;117810;117811;117812;117813;117814					A4SKZ3;G7D007	A4SKZ3;G7D007	3;2	3;2	3;2	>tr|A4SKZ3|A4SKZ3_AERS4 Cold shock protein OS=Aeromonas salmonicida (strain A449) GN=cspX PE=3 SV=1;>tr|G7D007|G7D007_AERSA Cold shock protein OS=Aeromonas salmonicida subsp. salmonicida 01-B526 GN=IYQ_20956 PE=4 SV=1	2	3	3	3	3	3	3	3	3	3	65.2	65.2	65.2	7.4983	69	10	14	1.7707e-45	65.2	65.2	604320000	363140000	241180000	80514000	174560000	17	19
#2	109	A4SL02	1208;1968;1999;2028;2306;2752;3198;3613	1379;2237;2269;2300;2667;3188;3686;4147	34309;34310;34311;34312;34313;34314;34315;34316;34317;57578;57579;58462;58463;58464;59455;59456;59457;59458;69075;69076;69077;85474;85475;85476;85477;85478;85479;85480;85481;85482;85483;85484;85485;85486;85487;85488;102555;102556;102557;102558;102559;102560;102561;102562;113487;113488	36433;59394;60345;60346;60347;61830;71582;89782;89783;89784;112116;123440					A4SL02;G7CZZ8	A4SL02;G7CZZ8	8;8	8;8	8;8	>tr|A4SL02|A4SL02_AERS4 ABC-type oligopeptide transporter, periplasmic binding protein OS=Aeromonas salmonicida (strain A449) GN=ASA_1482 PE=4 SV=1;>tr|G7CZZ8|G7CZZ8_AERSA ABC-type oligopeptide transporter, periplasmic binding protein OS=Aeromonas salmonic	2	8	8	8	6	8	6	8	6	8	17.8	17.8	17.8	61.769	550	17	29	1.0021e-35	14.5	17.8	242270000	79645000	162620000	2183800	7829200	1	11
#2	110	A4SL28	65;85;428;3292	72;97;484;3798	1851;1852;1853;1854;1855;1856;2728;2729;2730;2731;10723;10724;10725;10726;10727;105262;105263;105264;105265;105266;105267	1735;1736;1737;1738;2791;11304;11305;11306;114775;114776;114777;114778					A4SL28;G7CZX2	A4SL28;G7CZX2	4;4	4;4	4;4	>sp|A4SL28|PUR5_AERS4 Phosphoribosylformylglycinamidine cyclo-ligase OS=Aeromonas salmonicida (strain A449) GN=purM PE=3 SV=1;>tr|G7CZX2|G7CZX2_AERSA Phosphoribosylaminoimidazole synthetase OS=Aeromonas salmonicida subsp. salmonicida 01-B526 GN=IYQ_20741 P	2	4	4	4	4	4	4	4	4	4	21.4	21.4	21.4	36.697	345	10	11	4.9572e-25	21.4	21.4	150790000	76999000	73790000	9760500	7282400	8	4
#2	111	A4SL29	184;3386;3489	208;3899;4014	5027;5028;5029;5030;107423;107424;107425;107426;110980;110981	5100;5101;5102;5103;116657;116658;116659;121331					A4SL29;G7CZX1	A4SL29;G7CZX1	3;3	3;3	3;3	>sp|A4SL29|UPP_AERS4 Uracil phosphoribosyltransferase OS=Aeromonas salmonicida (strain A449) GN=upp PE=3 SV=1;>tr|G7CZX1|G7CZX1_AERSA Uracil phosphoribosyltransferase OS=Aeromonas salmonicida subsp. salmonicida 01-B526 GN=upp PE=4 SV=1	2	3	3	3	2	3	2	3	2	3	24.5	24.5	24.5	22.612	208	5	5	1.2739e-10	16.8	24.5	50754000	30948000	19806000	4924900	1286700	4	4
#2	112	A4SL32	62;1266;1326;1384;2092;2950;3388;3433	69;1442;1514;1577;2373;3404;3901;3953	1741;1742;35512;35513;35514;35515;35516;35517;35518;38097;38098;38099;40269;40270;40271;60985;60986;60987;60988;92725;107442;107443;107444;107445;107446;107447;107448;107449;107450;107451;107452;107453;107454;107455;107456;107457;107458;107459;107460;107461;107462;107463;107464;108614;108615;108616;108617;108618;108619;108620;108621	1709;37168;37169;37170;39472;41401;62935;98565;116669;116670;116671;117632;117633;117634					A4SL32;G7CZW8	A4SL32;G7CZW8	8;8	8;8	8;8	>tr|A4SL32|A4SL32_AERS4 Isocitrate lyase OS=Aeromonas salmonicida (strain A449) GN=aceA PE=4 SV=1;>tr|G7CZW8|G7CZW8_AERSA Isocitrate lyase OS=Aeromonas salmonicida subsp. salmonicida 01-B526 GN=IYQ_20721 PE=4 SV=1	2	8	8	8	5	8	5	8	5	8	22.2	22.2	22.2	47.783	437	15	36	5.4725e-33	14.9	22.2	162470000	69298000	93173000	464300	6132000	0	14
#2	113	A4SL46	3248;3298	3742;3804	104177;104178;105339;105340;105341;105342;105343	113803;114811	139;140;141		47;96;99		A4SL46;G7CZV1	A4SL46;G7CZV1	2;2	2;2	2;2	>tr|A4SL46|A4SL46_AERS4 ABC-type amino acid transporter, periplasmic binding protein OS=Aeromonas salmonicida (strain A449) GN=ASA_1530 PE=3 SV=1;>tr|G7CZV1|G7CZV1_AERSA ABC-type amino acid transporter, periplasmic binding protein OS=Aeromonas salmonicida	2	2	2	2	2	2	2	2	2	2	18.5	18.5	18.5	29.038	260	4	3	4.4497e-06	18.5	18.5	0	0	0	0	0	0	0
#2	114	A4SL58	117;118;127;313;542;627;2043;2363;3254	130;131;132;141;354;611;705;706;2316;2734;2735;3749	3375;3376;3377;3378;3379;3380;3381;3382;3383;3384;3385;3386;3387;3388;3389;3390;3391;3392;3393;3394;3395;3396;3397;3513;3514;3515;3516;3517;3518;3519;7739;7740;7741;7742;7743;7744;7745;7746;7747;7748;7749;7750;7751;13727;13728;13729;13730;16411;16412;16413;16414;16415;16416;16417;16418;16419;16420;16421;16422;16423;16424;16425;16426;16427;16428;59794;59795;59796;59797;59798;59799;59800;59801;5980…	3678;3679;3680;3681;3682;3683;3684;3685;3686;3687;3688;3689;3690;3691;3692;3693;3694;3695;3696;3697;3698;3699;3700;3701;3702;3703;3809;3810;3811;3812;3813;8191;8192;8193;8194;8195;8196;8197;8198;8199;8200;8201;8202;8203;8204;8205;8206;8207;8208;8209;14004;17003;17004;17005;17006;17007;17008;17009;17010;17011;62264;62265;62266;62267;62268;62269;62270;62271;62272;62273;62274;62275;62276;62277;62278…	142;143;144		168;187;205		A4SL58;G7CZT8	A4SL58;G7CZT8	9;9	9;9	9;9	>tr|A4SL58|A4SL58_AERS4 Putative uncharacterized protein OS=Aeromonas salmonicida (strain A449) GN=ASA_1542 PE=4 SV=1;>tr|G7CZT8|G7CZT8_AERSA Putative uncharacterized protein OS=Aeromonas salmonicida subsp. salmonicida 01-B526 GN=IYQ_20565 PE=4 SV=1	2	9	9	9	9	9	9	9	9	9	50.4	50.4	50.4	27.729	252	69	81	9.483e-126	50.4	50.4	671350000	514770000	156580000	130890000	58192000	28	32
#2	115	A4SL60	1353;2461;3199;3437;3438;3439;3476	1543;2842;3687;3957;3958;3959;3997	39062;39063;39064;39065;74561;74562;74563;74564;74565;74566;74567;102563;102564;102565;102566;102567;102568;102569;102570;102571;108794;108795;108796;108797;108798;108799;108800;108801;108802;108803;110415;110416;110417;110418;110419;110420;110421;110422;110423	40350;40351;76971;76972;76973;112117;112118;117730;117731;117732;117733;120556;120557;120558;120559;120560					A4SL60;G7CZT6	A4SL60;G7CZT6	7;7	7;7	7;7	>tr|A4SL60|A4SL60_AERS4 Outer membrane porin II (OmpK40) OS=Aeromonas salmonicida (strain A449) GN=ompII PE=4 SV=1;>tr|G7CZT6|G7CZT6_AERSA Outer membrane porin II (OmpK40) OS=Aeromonas salmonicida subsp. salmonicida 01-B526 GN=IYQ_20555 PE=4 SV=1	2	7	7	7	7	6	7	6	7	6	23.9	23.9	23.9	38.455	352	33	6	7.6879e-85	23.9	20.5	140480000	132080000	8403400	24992000	205550	16	0
#2	116	A4SLC6	281;288;476;2169;2226;2227;2695;3077;3311;3330;3331	321;328;538;2466;2467;2566;2567;2568;3118;3119;3548;3549;3817;3838;3839;3840;3841	7210;7211;7212;7213;7214;7215;7216;7217;7218;7219;7220;7221;7222;7285;7286;7287;7288;7289;7290;7291;7292;7293;7294;7295;7296;7297;7298;7299;7300;7301;7302;7303;7304;7305;7306;7307;7308;7309;11688;11689;11690;11691;11692;11693;11694;11695;62566;62567;62568;62569;62570;62571;62572;62573;62574;62575;62576;62577;62578;62579;62580;62581;62582;62583;62584;62585;62586;62587;62588;62589;62590;64780;64781…	7495;7496;7497;7498;7499;7500;7501;7502;7503;7504;7505;7506;7507;7508;7509;7510;7511;7512;7513;7602;7603;7604;7605;7606;7607;7608;7609;7610;7611;7612;7613;7614;7615;7616;7617;7618;7619;7620;7621;7622;7623;7624;7625;7626;7627;7628;7629;7630;7631;7632;7633;7634;7635;7636;7637;7638;7639;7640;7641;7642;7643;7644;7645;7646;7647;7648;7649;7650;7651;7652;7653;7654;7655;7656;7657;7658;7659;7660;7661;7662…	145;146;147;148;149		1;49;89;130;147		A4SLC6;G7CU91	A4SLC6;G7CU91	11;11	11;11	11;11	>tr|A4SLC6|A4SLC6_AERS4 Peptidyl-prolyl cis-trans isomerase OS=Aeromonas salmonicida (strain A449) GN=ppiB PE=3 SV=1;>tr|G7CU91|G7CU91_AERSA Peptidyl-prolyl cis-trans isomerase B OS=Aeromonas salmonicida subsp. salmonicida 01-B526 GN=IYQ_10237 PE=4 SV=1	2	11	11	11	11	11	11	11	11	11	90.3	90.3	90.3	17.93	165	62	84	8.7639e-103	90.3	90.3	137440000	59641000	77803000	25549000	123190000	43	64
#2	117	A4SLE7	304;1051;2554;3369	344;1190;2957;2958;3882	7657;7658;7659;28573;28574;28575;28576;78422;78423;78424;78425;78426;78427;106920;106921;106922;106923	8145;30238;30239;30240;30241;80981;80982;80983;80984;116131;116132	150		228		A4SLE7;G7CUB1	A4SLE7;G7CUB1	4;4	4;4	4;4	>tr|A4SLE7|A4SLE7_AERS4 Extracellular solute-binding protein, putative OS=Aeromonas salmonicida (strain A449) GN=ASA_1636 PE=4 SV=1;>tr|G7CUB1|G7CUB1_AERSA Extracellular solute-binding protein, putative OS=Aeromonas salmonicida subsp. salmonicida 01-B526 G	2	4	4	4	4	4	4	4	4	4	29.2	29.2	29.2	26.874	243	8	9	6.5651e-24	29.2	29.2	28521000	13196000	15325000	1962000	2269100	1	6
#2	118	A4SLF3	926;1607;3150	1050;1822;3632	24519;24520;47204;47205;101712;101713;101714	25127;25128;48896;110883					A4SLF3;G7CUB7	A4SLF3;G7CUB7	3;3	3;3	3;3	>sp|A4SLF3|RPIA_AERS4 Ribose-5-phosphate isomerase A OS=Aeromonas salmonicida (strain A449) GN=rpiA PE=3 SV=1;>tr|G7CUB7|G7CUB7_AERSA Ribose-5-phosphate isomerase A OS=Aeromonas salmonicida subsp. salmonicida 01-B526 GN=IYQ_10377 PE=4 SV=1	2	3	3	3	1	3	1	3	1	3	16.6	16.6	16.6	23.01	217	2	5	4.9404e-10	8.8	16.6	15527000	4172500	11355000	664330	0	0	4
#2	119	A4SLG0	306;730;1301;3093;3625	346;827;1480;3568;4159	7669;19144;19145;19146;36702;36703;36704;36705;36706;36707;36708;36709;36710;99211;99212;99213;99214;99215;99216;99217;99218;114013;114014;114015	8150;19420;38230;107626;107627;123887					A4SLG0;G7CUC4	A4SLG0;G7CUC4	5;5	5;5	5;5	>tr|A4SLG0|A4SLG0_AERS4 Carbamoyl-phosphate synthase large chain OS=Aeromonas salmonicida (strain A449) GN=carB PE=3 SV=1;>tr|G7CUC4|G7CUC4_AERSA Carbamoyl phosphate synthase large subunit OS=Aeromonas salmonicida subsp. salmonicida 01-B526 GN=carB PE=4 SV	2	5	5	5	5	4	5	4	5	4	6.4	6.4	6.4	117.68	1074	15	9	1.6214e-30	6.4	5.4	42076000	23401000	18675000	15416000	39751000	2	4
#2	120	G7CUE6	927;1616;3632	1051;1832;4166	24521;24522;24523;24524;24525;24526;24527;24528;24529;24530;47467;47468;47469;114092;114093	25129;25130;25131;25132;49232;123954;123955					G7CUE6;A4SLI1	G7CUE6;A4SLI1	3;3	3;3	3;3	>tr|G7CUE6|G7CUE6_AERSA Periplasmic protein OS=Aeromonas salmonicida subsp. salmonicida 01-B526 GN=IYQ_10532 PE=4 SV=1;>tr|A4SLI1|A4SLI1_AERS4 Periplasmic protein OS=Aeromonas salmonicida (strain A449) GN=ASA_1672 PE=4 SV=1	2	3	3	3	3	2	3	2	3	2	10.7	10.7	10.7	28.95	253	10	5	0.00047803	10.7	5.5	92817000	35739000	57078000	3659000	1112600	3	4
#2	121	A4SLJ1	2054;2923;2973	2328;3376;3434	60009;60010;60011;92278;92279;92280;94381;94382	62365;98286;98287;98288;98289;100162					A4SLJ1;G7CUF7	A4SLJ1;G7CUF7	3;3	3;3	3;3	>tr|A4SLJ1|A4SLJ1_AERS4 Putative reductase ASA_1682 OS=Aeromonas salmonicida (strain A449) GN=ASA_1682 PE=3 SV=1;>tr|G7CUF7|G7CUF7_AERSA Trans-2-enoyl-CoA reductase OS=Aeromonas salmonicida subsp. salmonicida 01-B526 GN=IYQ_10607 PE=4 SV=1	2	3	3	3	3	3	3	3	3	3	9.8	9.8	9.8	43.474	397	4	4	2.5559e-14	9.8	9.8	41592000	21448000	20144000	586210	726970	1	5
#2	122	A4SLK7	228;259;260;359;510;531;546;548;620;903;1015;1085;1090;1209;1210;1628;1777;1916;2065;2485;2644;2946;2962;2963;2964;2997;3024;3155;3212;3462;3473;3583;3584;3588;3645;3699	257;295;296;297;408;575;598;615;618;696;1023;1151;1230;1236;1380;1381;1845;2016;2017;2175;2340;2868;3065;3400;3417;3418;3419;3461;3489;3490;3639;3702;3703;3983;3994;4114;4115;4119;4120;4180;4181;4237	5974;5975;5976;5977;5978;5979;5980;5981;5982;5983;5984;5985;5986;5987;5988;5989;5990;5991;5992;5993;5994;5995;6736;6737;6738;6739;6740;6741;6742;6743;6744;6745;6746;6747;6748;6749;6750;6751;6752;6753;6754;6755;6756;6757;6758;6759;6760;6761;6762;8695;8696;8697;8698;8699;8700;8701;8702;8703;8704;8705;8706;8707;8708;8709;8710;12831;12832;12833;12834;12835;12836;12837;12838;12839;12840;12841;12842;12…	6104;6105;6106;6107;6108;6819;6820;6821;6822;6823;6824;6825;6826;6827;9419;9420;9421;9422;9423;9424;9425;12972;12973;12974;12975;13862;13863;13864;13865;13866;13867;14474;14475;14476;14477;14478;14482;14483;16802;16803;16804;24224;24225;28517;28518;28519;31424;31425;31426;31437;31438;31439;31440;31441;31442;36434;36435;36436;36437;36438;36439;36440;36441;36442;36443;49345;49346;54109;54110;54111;…	151;152;153;154;155;156;157;158		140;185;212;274;333;373;407;475		A4SLK7;G7CUH4	A4SLK7;G7CUH4	36;36	36;36	36;36	>tr|A4SLK7|A4SLK7_AERS4 ABC-type oligopeptide transporter, periplasmic binding protein OS=Aeromonas salmonicida (strain A449) GN=oppA PE=4 SV=1;>tr|G7CUH4|G7CUH4_AERSA ABC-type oligopeptide transporter, periplasmic binding protein OS=Aeromonas salmonicida	2	36	36	36	34	36	34	36	34	36	78.6	78.6	78.6	60.958	541	213	254	0	76	78.6	4494500000	2276000000	2218500000	47744000	143940000	37	85
#2	123	A4SLL3	398;3117;3123	452;3593;3599	9583;9584;9585;9586;9587;9588;9589;100562;100563;100564;100565;100566;100567;100568;100569;100570;100571;100572;100573;100574;100575;100886;100887;100888;100889;100890;100891;100892;100893;100894;100895;100896;100897;100898;100899;100900;100901	10224;110056;110057;110058;110059;110060;110061;110299;110300;110301;110302;110303	159;160		348;352		A4SLL3;G7CUI1	A4SLL3;G7CUI1	3;3	3;3	3;3	>tr|A4SLL3|A4SLL3_AERS4 Alanine racemase OS=Aeromonas salmonicida (strain A449) GN=alr2 PE=3 SV=1;>tr|G7CUI1|G7CUI1_AERSA Alanine racemase OS=Aeromonas salmonicida subsp. salmonicida 01-B526 GN=IYQ_10727 PE=4 SV=1	2	3	3	3	3	3	3	3	3	3	10.3	10.3	10.3	44.52	408	21	16	1.3043e-27	10.3	10.3	69375000	44496000	24879000	17194000	13655000	5	2
#2	124	A4SLM0	742;2094;3027	844;2375;3493	19381;19382;19383;19384;19385;19386;60994;60995;60996;96563;96564;96565;96566	19540;19541;19542;19543;19544;19545;19546;62941;103849					A4SLM0;G7CUI8	A4SLM0;G7CUI8	3;3	3;3	3;3	>tr|A4SLM0|A4SLM0_AERS4 HIT family hydrolase OS=Aeromonas salmonicida (strain A449) GN=ASA_1712 PE=4 SV=1;>tr|G7CUI8|G7CUI8_AERSA HIT family hydrolase OS=Aeromonas salmonicida subsp. salmonicida 01-B526 GN=IYQ_10767 PE=4 SV=1	2	3	3	3	3	3	3	3	3	3	50	50	50	12.939	116	6	7	4.0851e-12	50	50	40157000	18775000	21382000	5116600	15525000	4	5
#2	125	A4SLQ0	418;838;911;1207;2281;2774;3550;3725	473;953;1033;1378;2638;2639;3212;4080;4268	10414;10415;10416;10417;10418;10419;10420;22055;22056;22057;22058;23863;23864;23865;23866;23867;23868;23869;23870;23871;23872;34301;34302;34303;34304;34305;34306;34307;34308;68224;68225;68226;68227;68228;68229;68230;68231;68232;86375;86376;86377;86378;86379;112381;112382;112383;112384;116672;116673;116674;116675;116676	11044;11045;22474;22475;22476;22477;24343;24344;24345;24346;24347;24348;24349;24350;24351;24352;36430;36431;36432;70722;70723;70724;70725;70726;70727;90760;122758;122759;126774;126775;126776;126777;126778;126779	161		28		A4SLQ0;G7CUL6	A4SLQ0;G7CUL6	8;8	8;8	8;8	>tr|A4SLQ0|A4SLQ0_AERS4 Murein endopeptidase OS=Aeromonas salmonicida (strain A449) GN=mepA PE=3 SV=1;>tr|G7CUL6|G7CUL6_AERSA Penicillin-insensitive murein endopeptidase OS=Aeromonas salmonicida subsp. salmonicida 01-B526 GN=mepA PE=4 SV=1	2	8	8	8	8	8	8	8	8	8	42.9	42.9	42.9	27.075	245	25	27	1.6263e-84	42.9	42.9	146840000	113210000	33633000	18260000	7960700	19	9
#2	126	A4SLS5	371;809;2173;2244;2311;2631;3522	422;922;2471;2472;2596;2672;3051;4048	9138;9139;9140;9141;9142;9143;9144;9145;9146;9147;9148;9149;9150;9151;21605;21606;21607;21608;62617;62618;62619;62620;62621;62622;62623;62624;62625;67188;67189;67190;67191;67192;67193;69172;69173;69174;69175;69176;81997;81998;81999;82000;82001;82002;82003;111700;111701;111702;111703;111704;111705;111706;111707	9897;9898;9899;9900;9901;9902;22034;63960;63961;63962;63963;69457;71702;85965;85966;122082;122083;122084	162		1		A4SLS5;G7CUP0	A4SLS5;G7CUP0	7;7	7;7	7;7	>tr|A4SLS5|A4SLS5_AERS4 Ribosomal protein S1 OS=Aeromonas salmonicida (strain A449) GN=rpsA PE=4 SV=1;>tr|G7CUP0|G7CUP0_AERSA 30S ribosomal protein S1 OS=Aeromonas salmonicida subsp. salmonicida 01-B526 GN=rpsA PE=4 SV=1	2	7	7	7	7	7	7	7	7	7	22.1	22.1	22.1	61.401	556	35	18	1.3967e-78	22.1	22.1	162750000	124850000	37896000	5830200	731190	9	4
#2	127	A4SLS6	1101;2705	1248;3133	29810;29811;29812;29813;29814;29815;29816;29817;29818;29819;29820;84166;84167;84168;84169;84170;84171	31550;31551;87811;87812;87813;87814;87815					A4SLS6;G7CUP1	A4SLS6;G7CUP1	2;2	2;2	2;2	>sp|A4SLS6|IHFB_AERS4 Integration host factor subunit beta OS=Aeromonas salmonicida (strain A449) GN=ihfB PE=3 SV=1;>tr|G7CUP1|G7CUP1_AERSA Integration host factor subunit beta OS=Aeromonas salmonicida subsp. salmonicida 01-B526 GN=ihfB PE=4 SV=1	2	2	2	2	2	2	2	2	2	2	22.3	22.3	22.3	10.648	94	9	8	0.00018138	22.3	22.3	34968000	21334000	13634000	6091500	9113600	5	2
#2	128	A4SLV0	10;223;258;388;473;502;986;1309;1322;1438;1492;1646;1851;2051;2768;3371	12;252;294;440;535;566;1120;1493;1510;1634;1696;1867;2105;2325;3205;3884	341;342;343;344;345;346;5798;5799;6727;6728;6729;6730;6731;6732;6733;6734;6735;9402;9403;9404;9405;9406;9407;9408;9409;9410;9411;9412;9413;9414;9415;9416;9417;11631;11632;12718;12719;26323;26324;26325;26326;37610;37611;37612;37936;37937;37938;37939;37940;37941;37942;37943;37944;37945;37946;37947;37948;42558;42559;42560;42561;43993;43994;43995;43996;43997;48861;48862;48863;48864;54904;54905;54906;…	164;5737;6817;6818;10114;10115;10116;10117;10118;10119;11787;12882;12883;12884;27566;27567;39196;39197;39198;39199;39422;39423;39424;39425;44271;44272;44273;44274;45530;45531;45532;45533;50528;50529;50530;56757;56758;56759;56760;62339;90641;90642;90643;90644;90645;90646;90647;116139	163;164		134;390		A4SLV0;G7CUR3	A4SLV0;G7CUR3	16;16	16;16	16;16	>tr|A4SLV0|A4SLV0_AERS4 ABC-type nickel/dipeptide transporter, periplasmic component OS=Aeromonas salmonicida (strain A449) GN=dppA PE=4 SV=1;>tr|G7CUR3|G7CUR3_AERSA Peptide ABC transporter substrate-binding protein OS=Aeromonas salmonicida subsp. salmonic	2	16	16	16	10	16	10	16	10	16	46.5	46.5	46.5	58.009	535	28	62	8.7527e-118	35	46.5	858800000	205360000	653440000	2366400	23309000	3	39
#2	129	A4SLY0	81;232;283;569;697;706;736;739;1024;1078;1279;1293;1297;1952;2067;2098;2513;2536;3068;3115;3225;3250;3280;3655	93;261;323;639;791;800;834;837;1161;1220;1455;1472;1476;2220;2342;2379;2899;2927;3538;3591;3718;3745;3778;3779;4191	2572;2573;2574;2575;2576;2577;6038;6039;6040;6041;6042;6043;6044;6045;6046;7240;7241;7242;7243;7244;7245;14524;14525;14526;14527;14528;14529;14530;14531;18113;18114;18115;18116;18117;18478;18479;18480;18481;18482;18483;18484;19251;19252;19253;19254;19255;19256;19257;19258;19259;19260;19261;19262;19263;19264;19265;19266;19267;19268;19269;19270;19271;19272;19273;19274;19275;19321;19322;19323;19324;…	2653;2654;6182;6183;7538;7539;7540;14738;14739;14740;18517;18878;18879;18880;18881;19481;19482;19483;19512;28657;28658;31397;37565;37980;38019;38020;38021;58810;62490;62967;79647;80122;107056;107057;110033;110034;110035;110036;113541;113542;113543;113817;114138;114139;124671;124672;124673	165		325		A4SLY0;G7CUU6	A4SLY0;G7CUU6	24;24	24;24	24;24	>sp|A4SLY0|HTPG_AERS4 Chaperone protein htpG OS=Aeromonas salmonicida (strain A449) GN=htpG PE=3 SV=1;>tr|G7CUU6|G7CUU6_AERSA Heat shock protein 90 OS=Aeromonas salmonicida subsp. salmonicida 01-B526 GN=IYQ_11331 PE=4 SV=1	2	24	24	24	24	21	24	21	24	21	55.3	55.3	55.3	71.728	637	111	62	2.5779e-181	55.3	51.2	980340000	720800000	259540000	81838000	2884600	44	1
#2	130	A4SLY1	160;378;457;1290;1338;1450;1487;1507;2020;3062;3173;3174;3175;3256;3257	181;429;430;518;1468;1469;1526;1527;1648;1691;1715;2291;3532;3658;3659;3660;3751;3752	4610;4611;4612;9273;9274;9275;9276;9277;9278;9279;9280;9281;9282;9283;9284;9285;9286;9287;9288;9289;9290;9291;9292;9293;9294;9295;11296;11297;36524;36525;36526;36527;36528;36529;36530;36531;38428;38429;38430;38431;38432;38433;38434;38435;38436;38437;38438;38439;38440;38441;38442;38443;38444;38445;38446;38447;38448;38449;38450;38451;42969;42970;42971;42972;42973;42974;42975;42976;42977;42978;42979…	4854;4855;4856;4857;4858;4859;4860;4861;4862;4863;9986;9987;9988;9989;9990;9991;9992;9993;9994;9995;9996;9997;9998;9999;10000;10001;10002;10003;10004;10005;10006;10007;10008;10009;10010;10011;10012;11601;37969;37970;37971;37972;37973;37974;37975;37976;39816;39817;39818;39819;39820;39821;39822;44509;44510;44511;44512;44513;44514;44515;44516;45469;45470;45471;45472;45473;45474;45475;45476;45477;454…	166;167;168		21;34;53		A4SLY1;G7CUU8	A4SLY1;G7CUU8	15;15	15;15	15;15	>sp|A4SLY1|KAD_AERS4 Adenylate kinase OS=Aeromonas salmonicida (strain A449) GN=adk PE=3 SV=1;>tr|G7CUU8|G7CUU8_AERSA Adenylate kinase OS=Aeromonas salmonicida subsp. salmonicida 01-B526 GN=adk PE=4 SV=1	2	15	15	15	14	15	14	15	14	15	71	71	71	23.196	214	63	86	1.4819e-182	71	71	526630000	252530000	274100000	23793000	89659000	25	58
#2	131	A4SLZ0	302;1179;2260;2308;2506;2970;3481	342;1341;2613;2669;2891;3429;4003	7524;7525;7526;7527;7528;7529;7530;7531;33384;33385;33386;33387;33388;67767;67768;67769;67770;69088;69089;69090;69091;69092;69093;69094;69095;76198;76199;76200;76201;76202;76203;76204;76205;76206;93879;93880;93881;93882;93883;93884;93885;93886;93887;93888;93889;110489;110490;110491;110492	7809;35742;35743;35744;70409;71588;79161;79162;99346;99347;120585					A4SLZ0;G7CUV7	A4SLZ0;G7CUV7	7;7	7;7	7;7	>tr|A4SLZ0|A4SLZ0_AERS4 Putative uncharacterized protein OS=Aeromonas salmonicida (strain A449) GN=ASA_1836 PE=4 SV=1;>tr|G7CUV7|G7CUV7_AERSA Putative uncharacterized protein OS=Aeromonas salmonicida subsp. salmonicida 01-B526 GN=IYQ_11386 PE=4 SV=1	2	7	7	7	7	7	7	7	7	7	15.2	15.2	15.2	70.602	666	23	26	3.0428e-37	15.2	15.2	381040000	101680000	279360000	7203000	15019000	5	6
#2	132	A4SM12	47;70;2264;2305	51;77;2618;2666	1046;1047;1048;1049;2145;2146;2147;2148;2149;2150;2151;67858;67859;67860;67861;67862;67863;67864;67865;67866;67867;69071;69072;69073;69074	922;2116;2117;2118;70472;70473;71581					A4SM12;G7CUY0	A4SM12;G7CUY0	4;4	4;4	4;4	>tr|A4SM12|A4SM12_AERS4 Phosphoserine aminotransferase OS=Aeromonas salmonicida (strain A449) GN=serC PE=3 SV=1;>tr|G7CUY0|G7CUY0_AERSA 3-phosphoserine/phosphohydroxythreonine aminotransferase OS=Aeromonas salmonicida subsp. salmonicida 01-B526 GN=IYQ_1150	2	4	4	4	4	4	4	4	4	4	16.6	16.6	16.6	39.535	362	12	13	2.0573e-31	16.6	16.6	126890000	55196000	71690000	6273600	8500800	3	4
#2	133	A4SM24	1112;1946;2729	1262;2212;3160	30013;30014;30015;30016;57044;57045;57046;57047;57048;57049;84754;84755;84756;84757;84758;84759;84760	31700;31701;31702;58698;58699;58700;58701;58702;58703;58704;58705;58706;58707;88551;88552;88553;88554;88555;88556;88557;88558					A4SM24;G7CUZ2	A4SM24;G7CUZ2	3;3	3;3	3;3	>tr|A4SM24|A4SM24_AERS4 Putative uncharacterized protein OS=Aeromonas salmonicida (strain A449) GN=ASA_1870 PE=4 SV=1;>tr|G7CUZ2|G7CUZ2_AERSA Putative uncharacterized protein OS=Aeromonas salmonicida subsp. salmonicida 01-B526 GN=IYQ_11563 PE=4 SV=1	2	3	3	3	3	3	3	3	3	3	57.8	57.8	57.8	9.7401	90	10	7	4.6329e-18	57.8	57.8	125590000	67221000	58371000	16126000	41464000	14	7
#2	134	A4SM41	34;86;126;798;906;907;1702;1703;1937;2208;2300;2655;2656;3187;3245;3301;3498	37;98;140;905;1028;1029;1930;1931;2202;2203;2535;2536;2660;3077;3078;3672;3673;3674;3739;3807;4023	786;787;788;789;790;791;792;793;794;795;796;797;798;2732;2733;2734;2735;2736;2737;2738;2739;2740;2741;2742;2743;2744;3500;3501;3502;3503;3504;3505;3506;3507;3508;3509;3510;3511;3512;20199;20200;20201;20202;20203;20204;20205;20206;20207;23791;23792;23793;23794;23795;23796;23797;23798;23799;23800;23801;23802;23803;23804;23805;23806;23807;23808;23809;23810;23811;23812;23813;23814;23815;23816;23817;2…	549;550;551;552;2792;3807;3808;20181;20182;20183;24273;24274;24275;24276;24277;24278;24279;24280;52303;52304;58192;58193;58194;58195;58196;58197;58198;58199;58200;58201;65571;65572;65573;65574;71438;71439;71440;71441;71442;71443;71444;71445;71446;71447;71448;86295;86296;112020;112021;112022;112023;113777;113778;113779;113780;113781;114858;114859;114860;114861;114862;114863;114864;114865;114866;11…	169;170;171;172		1;70;71;92		A4SM41;G7CV06	A4SM41;G7CV06	17;17	17;17	17;17	>sp|A4SM41|TIG_AERS4 Trigger factor OS=Aeromonas salmonicida (strain A449) GN=tig PE=3 SV=1;>tr|G7CV06|G7CV06_AERSA Trigger factor OS=Aeromonas salmonicida subsp. salmonicida 01-B526 GN=tig PE=4 SV=1	2	17	17	17	17	16	17	16	17	16	47.5	47.5	47.5	47.875	436	140	101	1.8075e-265	47.5	47.2	1233000000	863950000	369010000	60159000	12636000	29	21
#2	135	A4SM44	803;1378	911;1570	20254;20255;20256;20257;20258;20259;20260;20261;20262;20263;40234;40235	20221;20222;41383;41384					A4SM44;G7CV09	A4SM44;G7CV09	2;2	2;2	2;2	>tr|A4SM44|A4SM44_AERS4 ATP-dependent protease La OS=Aeromonas salmonicida (strain A449) GN=lon PE=3 SV=1;>tr|G7CV09|G7CV09_AERSA ATP-dependent protease La OS=Aeromonas salmonicida subsp. salmonicida 01-B526 GN=IYQ_11673 PE=4 SV=1	2	2	2	2	2	2	2	2	2	2	3.3	3.3	3.3	87.764	784	6	6	0.0027718	3.3	3.3	54699000	15036000	39662000	6522400	3527100	2	2
#2	136	A4SM45	686;2347;2765;2868	777;2717;3202;3314	17900;17901;17902;17903;71144;71145;71146;71147;71148;71149;71150;71151;71152;71153;71154;71155;86166;86167;86168;86169;89725;89726;89727	18377;73987;73988;73989;73990;73991;73992;73993;73994;90631;90632;90633;90634;90635;90636;94732;94733;94734					A4SM45;G7CV10	A4SM45;G7CV10	4;4	4;4	4;4	>tr|A4SM45|A4SM45_AERS4 Bacterial nucleoid DNA-binding protein HU-beta OS=Aeromonas salmonicida (strain A449) GN=hupB PE=3 SV=1;>tr|G7CV10|G7CV10_AERSA Histone-like DNA-binding protein OS=Aeromonas salmonicida subsp. salmonicida 01-B526 GN=IYQ_11678 PE=4 S	2	4	4	4	4	4	4	4	4	4	53.3	53.3	53.3	9.1833	90	13	10	1.4582e-15	53.3	53.3	101110000	76156000	24949000	30157000	11175000	14	4
#2	137	A4SMA5	980;2449;3399	1113;2830;3914	26265;26266;26267;26268;26269;26270;26271;26272;26273;26274;26275;74378;74379;74380;107726;107727;107728;107729;107730;107731;107732;107733;107734;107735	27544;76777;116782;116783;116784;116785;116786;116787;116788;116789;116790	173		174		A4SMA5;G7CV73	A4SMA5;G7CV73	3;3	3;3	3;3	>tr|A4SMA5|A4SMA5_AERS4 Translation initiation factor IF-3 OS=Aeromonas salmonicida (strain A449) GN=infC PE=3 SV=1;>tr|G7CV73|G7CV73_AERSA Translation initiation factor IF-3 OS=Aeromonas salmonicida subsp. salmonicida 01-B526 GN=IYQ_11968 PE=4 SV=1	2	3	3	3	3	3	3	3	3	3	20.9	20.9	20.9	20.598	182	12	12	5.479e-06	20.9	20.9	50984000	38029000	12955000	8310800	4308200	9	1
#2	138	A4SMD7	758;962;1612	861;1091;1828	19604;19605;19606;19607;19608;19609;19610;19611;19612;19613;19614;26032;26033;26034;26035;26036;26037;26038;26039;26040;26041;26042;26043;26044;26045;26046;47395;47396;47397;47398;47399;47400;47401;47402;47403;47404;47405;47406;47407;47408	19722;27414;27415;49176;49177;49178;49179;49180;49181;49182;49183;49184;49185					A4SMD7;G7CVA7	A4SMD7;G7CVA7	3;3	3;3	3;3	>sp|A4SMD7|PROQ_AERS4 Protein proQ homolog OS=Aeromonas salmonicida (strain A449) GN=proQ PE=3 SV=1;>tr|G7CVA7|G7CVA7_AERSA ProP expression regulator OS=Aeromonas salmonicida subsp. salmonicida 01-B526 GN=IYQ_12148 PE=4 SV=1	2	3	3	3	3	3	3	3	3	3	16.2	16.2	16.2	23.302	210	26	14	5.9638e-07	16.2	16.2	58275000	51305000	6970300	29762000	2543100	13	0
#2	139	A4SMD9	91;564;1328;1642	103;634;1516;1862	2768;2769;2770;2771;14513;14514;38111;48757;48758;48759;48760;48761;48762;48763;48764	2803;14732;39484;39485;39486;50475;50476;50477;50478;50479					A4SMD9;G7CVA9	A4SMD9;G7CVA9	4;4	4;4	4;4	>tr|A4SMD9|A4SMD9_AERS4 Aminopeptidase N OS=Aeromonas salmonicida (strain A449) GN=pepN PE=4 SV=1;>tr|G7CVA9|G7CVA9_AERSA Aminopeptidase N OS=Aeromonas salmonicida subsp. salmonicida 01-B526 GN=pepN PE=4 SV=1	2	4	4	4	3	4	3	4	3	4	7.6	7.6	7.6	98.019	874	8	7	1.0039e-13	6.3	7.6	19818000	13580000	6238000	8083300	391290	6	1
#2	140	A4SME7	470;471;858;891;978;1092;1242;1493;1726;1815;1878;1972;2097;2205;2297;2334;2395;2452;2591;2850;2857;2952;2953;3034;3087;3309;3310;3606;3678	532;533;973;1010;1011;1110;1238;1415;1416;1697;1958;2068;2069;2134;2242;2378;2528;2529;2657;2700;2701;2769;2833;3000;3001;3296;3303;3406;3407;3500;3562;3815;3816;4139;4216	11485;11486;11487;11488;11489;11490;11491;11492;11493;11494;11495;11496;11497;11498;11499;11500;11501;11502;11503;11504;11505;11506;11507;11508;11509;11510;11511;11512;11513;11514;11515;11516;11517;11518;11519;11520;11521;11522;11523;11524;11525;11526;11527;11528;11529;11530;11531;11532;11533;11534;11535;11536;11537;11538;11539;11540;11541;11542;11543;11544;11545;11546;11547;11548;11549;11550;115…	11696;11697;11698;11699;11700;11701;11702;11703;11704;11705;11706;11707;11708;11709;11710;11711;11712;11713;11714;11715;11716;11717;11718;11719;11720;11721;11722;11723;11724;11725;11726;11727;11728;11729;11730;11731;11732;11733;11734;11735;11736;11737;22738;22739;22740;22741;22742;22743;22744;22745;22746;22747;22748;22749;22750;22751;22752;24002;24003;24004;24005;24006;27500;31446;36847;36848;368…	174;175;176;177;178		56;80;355;390;411		A4SME7;G7CVB7	A4SME7;G7CVB7	29;29	29;29	29;29	>tr|A4SME7|A4SME7_AERS4 Putative uncharacterized protein OS=Aeromonas salmonicida (strain A449) GN=ASA_1998 PE=4 SV=1;>tr|G7CVB7|G7CVB7_AERSA Putative uncharacterized protein OS=Aeromonas salmonicida subsp. salmonicida 01-B526 GN=IYQ_12198 PE=4 SV=1	2	29	29	29	29	29	29	29	29	29	71.3	71.3	71.3	58.666	544	513	571	0	71.3	71.3	13857000000	6286500000	7570400000	243420000	489800000	115	226
#2	141	A4SME9	199;578;663;1000;1080;1924;2025;2109;3149	224;648;751;1136;1222;1223;2184;2297;2390;3631	5473;5474;14977;14978;14979;14980;14981;14982;14983;14984;14985;14986;17340;17341;26707;26708;26709;26710;26711;26712;26713;26714;26715;29501;29502;29503;29504;29505;29506;29507;29508;29509;29510;29511;29512;29513;29514;29515;29516;29517;29518;29519;29520;29521;29522;29523;29524;29525;29526;56556;56557;59387;59388;59389;59390;61239;61240;61241;61242;101668;101669;101670;101671;101672;101673;10167…	5523;15220;15221;15222;15223;17905;27878;27879;27880;31400;31401;31402;31403;31404;58108;58109;61781;63069;63070;110875;110876;110877;110878;110879;110880;110881;110882	179;180;181		48;50;155		A4SME9;G7CVB9	A4SME9;G7CVB9	9;9	9;9	9;9	>tr|A4SME9|A4SME9_AERS4 3-hydroxydecanoyl-[acyl-carrier-protein] dehydratase OS=Aeromonas salmonicida (strain A449) GN=fabA PE=3 SV=1;>tr|G7CVB9|G7CVB9_AERSA 3-hydroxydecanoyl-(Acyl carrier protein) dehydratase OS=Aeromonas salmonicida subsp. salmonicida 0	2	9	9	9	9	9	9	9	9	9	51.1	51.1	51.1	20.327	186	44	59	5.2187e-12	51.1	51.1	75595000	30140000	45455000	5872500	67761000	3	16
#2	142	A4SMG1	732;2757;2916	829;3193;3369	19149;19150;19151;19152;19153;19154;19155;19156;19157;19158;19159;85594;85595;85596;91899;91900;91901;91902;91903;91904;91905;91906	19422;19423;19424;19425;19426;19427;19428;19429;89872;97684;97685;97686;97687;97688;97689;97690;97691;97692	182		95		A4SMG1;G7D1H4	A4SMG1;G7D1H4	3;3	3;3	3;3	>tr|A4SMG1|A4SMG1_AERS4 Putative uncharacterized protein OS=Aeromonas salmonicida (strain A449) GN=ASA_2013 PE=4 SV=1;>tr|G7D1H4|G7D1H4_AERSA Putative uncharacterized protein OS=Aeromonas salmonicida subsp. salmonicida 01-B526 GN=IYQ_23616 PE=4 SV=1	2	3	3	3	2	3	2	3	2	3	29.2	29.2	29.2	15.311	137	8	14	7.3653e-21	19.7	29.2	57063000	27970000	29093000	18092000	56173000	9	8
#2	143	A4SMH9	811;1557;2778	924;1770;3217	21614;21615;21616;45628;45629;45630;45631;45632;45633;45634;45635;45636;45637;86552;86553;86554;86555;86556;86557;86558;86559;86560;86561	22037;47305;90890;90891;90892					A4SMH9;G7CR53	A4SMH9;G7CR53	3;3	3;3	3;3	>tr|A4SMH9|A4SMH9_AERS4 Poly(Hydroxyalcanoate) granule associated protein OS=Aeromonas salmonicida (strain A449) GN=phaF PE=4 SV=1;>tr|G7CR53|G7CR53_AERSA Poly(Hydroxyalcanoate) granule associated protein OS=Aeromonas salmonicida subsp. salmonicida 01-B526	2	3	3	3	3	3	3	3	3	3	22.9	22.9	22.9	23.068	214	12	11	2.6124e-06	22.9	22.9	48088000	40332000	7755800	7745900	761940	5	0
#2	144	A4SMJ8	1690;1691;1981	1918;1919;2251	49995;49996;49997;49998;49999;50000;50001;50002;50003;50004;50005;50006;50007;50008;50009;50010;50011;50012;50013;50014;50015;50016;50017;50018;50019;50020;50021;50022;50023;50024;50025;50026;50027;50028;50029;50030;50031;50032;50033;50034;50035;50036;50037;50038;50039;58169;58170;58171;58172;58173;58174;58175;58176;58177;58178	51655;51656;51657;51658;51659;51660;51661;60068;60069;60070;60071;60072;60073;60074;60075					A4SMJ8;G7CR32	A4SMJ8;G7CR32	3;3	3;3	3;3	>tr|A4SMJ8|A4SMJ8_AERS4 Acyl carrier protein OS=Aeromonas salmonicida (strain A449) GN=acpP PE=3 SV=1;>tr|G7CR32|G7CR32_AERSA Acyl carrier protein OS=Aeromonas salmonicida subsp. salmonicida 01-B526 GN=acpP PE=4 SV=1	2	3	3	3	3	3	3	3	3	3	38.5	38.5	38.5	8.7015	78	22	33	3.9064e-08	38.5	38.5	97661000	51388000	46273000	45879000	52682000	8	7
#2	145	A4SMJ9	148;175;902;1186;1742;2185;3520	165;197;1022;1349;1975;2492;4046	4132;4133;4134;4135;4136;4788;4789;4790;4791;4792;4793;4794;4795;4796;4797;23656;23657;23658;23659;23660;23661;23662;23663;23664;33468;33469;33470;33471;33472;33473;33474;51792;51793;51794;51795;62881;62882;62883;62884;111635;111636;111637;111638;111639	4459;4460;4982;24217;24218;24219;24220;24221;24222;24223;35763;35764;53252;64169;64170;122064	183;184;185;186		98;143;188;201		A4SMJ9;G7CR31	A4SMJ9;G7CR31	7;7	7;7	7;7	>tr|A4SMJ9|A4SMJ9_AERS4 3-oxoacyl-(Acyl-carrier-protein) reductase OS=Aeromonas salmonicida (strain A449) GN=fabG PE=3 SV=1;>tr|G7CR31|G7CR31_AERSA 3-oxoacyl-ACP reductase OS=Aeromonas salmonicida subsp. salmonicida 01-B526 GN=IYQ_04273 PE=4 SV=1	2	7	7	7	7	7	7	7	7	7	42.6	42.6	42.6	25.762	244	25	19	5.6863e-30	42.6	42.6	49357000	34254000	15103000	8720100	2174400	7	2
#2	146	A4SMK3	1345;2773	1535;3211	38904;38905;38906;38907;38908;38909;38910;38911;86370;86371;86372;86373;86374	40260;90759					A4SMK3;G7CR27	A4SMK3;G7CR27	2;2	2;2	2;2	>sp|A4SMK3|RL32_AERS4 50S ribosomal protein L32 OS=Aeromonas salmonicida (strain A449) GN=rpmF PE=3 SV=1;>tr|G7CR27|G7CR27_AERSA 50S ribosomal protein L32 OS=Aeromonas salmonicida subsp. salmonicida 01-B526 GN=rpmF PE=4 SV=1	2	2	2	2	2	2	2	2	2	2	56.4	56.4	56.4	6.216	55	7	6	0.0001179	56.4	56.4	25068000	11298000	13770000	3200500	7189700	2	0
#2	147	A4SMM4	936;1327;2015;2737	1060;1515;2286;3169	24859;38100;38101;38102;38103;38104;38105;38106;38107;38108;38109;38110;59113;59114;84900;84901	25632;39473;39474;39475;39476;39477;39478;39479;39480;39481;39482;39483;61447;88618;88619					A4SMM4;G7CR08	A4SMM4;G7CR08	4;4	4;4	4;4	>sp|A4SMM4|RL25_AERS4 50S ribosomal protein L25 OS=Aeromonas salmonicida (strain A449) GN=rplY PE=3 SV=1;>tr|G7CR08|G7CR08_AERSA 50S ribosomal protein L25 OS=Aeromonas salmonicida subsp. salmonicida 01-B526 GN=IYQ_04148 PE=4 SV=1	2	4	4	4	3	2	3	2	3	2	62.1	62.1	62.1	10.723	95	10	6	1.0714e-09	33.7	43.2	99555000	83851000	15704000	0	10100000	11	4
#2	148	A4SMT5	181;198;420;554;765;964;965;966;1061;1496;1904;2140;2241;2371;2403;2829;2966;3167;3287;3569;3592;3593;3718;3719;3726	204;223;476;624;868;1093;1094;1095;1201;1702;2163;2426;2593;2743;2778;3272;3424;3652;3790;3791;4099;4124;4125;4261;4262;4269	4908;4909;4910;4911;4912;4913;4914;4915;4916;4917;4918;4919;4920;4921;4922;4923;4924;4925;4926;4927;4928;4929;4930;4931;4932;4933;4934;4935;4936;4937;4938;4939;4940;4941;4942;4943;4944;4945;4946;4947;4948;4949;4950;4951;4952;4953;4954;4955;4956;4957;4958;4959;4960;4961;4962;4963;4964;4965;4966;4967;4968;4969;4970;4971;4972;4973;4974;4975;4976;4977;4978;4979;4980;4981;4982;4983;4984;4985;4986;4987…	5040;5041;5042;5043;5044;5045;5046;5047;5048;5049;5050;5051;5052;5053;5054;5055;5056;5057;5058;5059;5060;5061;5062;5063;5064;5065;5066;5067;5068;5069;5070;5071;5072;5073;5074;5075;5076;5077;5078;5079;5080;5081;5082;5083;5084;5085;5086;5087;5088;5089;5090;5091;5092;5517;5518;5519;5520;5521;5522;11060;11061;11062;11063;11064;11065;11066;11067;11068;11069;11070;11071;11072;11073;11074;11075;11076;11…	187;188		102;180		A4SMT5;G7CQW0	A4SMT5;G7CQW0	25;25	25;25	25;25	>tr|A4SMT5|A4SMT5_AERS4 Chitinase OS=Aeromonas salmonicida (strain A449) GN=chi2 PE=4 SV=1;>tr|G7CQW0|G7CQW0_AERSA Chitinase OS=Aeromonas salmonicida subsp. salmonicida 01-B526 GN=IYQ_03902 PE=4 SV=1	2	25	25	25	22	25	22	25	22	25	66.5	66.5	66.5	53.2	483	279	388	0	65	66.5	9014100000	2546100000	6468000000	79687000	597150000	56	235
#2	149	A4SMZ6	233;271;325;341;364;449;491;685;812;855;917;1043;1054;1257;1260;1307;1415;1442;1446;1502;1503;1598;1795;1806;2029;2033;2272;2333;2359;2514;2522;2523;2839;2985;3094;3207;3341;3342;3351;3380;3393	262;263;311;366;367;384;415;510;554;776;925;970;1040;1181;1193;1433;1436;1491;1610;1638;1643;1709;1710;1812;2047;2058;2301;2305;2627;2699;2729;2900;2912;2913;3282;3447;3569;3695;3851;3852;3862;3893;3908	6047;6048;6049;6050;6051;6052;6053;6054;6055;6056;6057;6058;6059;6060;6061;6062;6063;6064;6065;6066;6067;6068;6069;6922;6923;6924;6925;6926;6927;6928;6929;6930;6931;6932;6933;6934;6935;6936;6937;6938;6939;6940;6941;6942;6943;6944;8102;8103;8104;8105;8106;8107;8108;8109;8110;8111;8112;8113;8114;8115;8116;8117;8118;8119;8120;8121;8122;8123;8124;8125;8126;8127;8128;8129;8130;8131;8132;8133;8134;8135…	6184;6185;6186;6187;6188;6189;6190;6191;6192;6193;6194;6195;6196;6908;6909;6910;6911;6912;6913;6914;6915;6916;8725;8726;8727;8728;8729;8730;8731;8732;8733;8734;8735;8736;8737;8738;8739;8740;8741;8742;8743;9083;9084;9085;9086;9087;9088;9089;9442;9443;9444;9445;9446;9447;9448;9449;9450;9451;9452;9453;9454;9455;9456;9457;9458;9459;9460;9461;9462;9463;9464;9465;9466;9467;9468;9469;9470;11543;12603;12…	189;190		706;961		A4SMZ6;G7CQQ0	A4SMZ6;G7CQQ0	41;41	41;41	41;41	>tr|A4SMZ6|A4SMZ6_AERS4 Extracellular nuclease OS=Aeromonas salmonicida (strain A449) GN=nucH PE=4 SV=1;>tr|G7CQQ0|G7CQQ0_AERSA Extracellular nuclease OS=Aeromonas salmonicida subsp. salmonicida 01-B526 GN=IYQ_03592 PE=4 SV=1	2	41	41	41	41	41	41	41	41	41	73.4	73.4	73.4	113.19	1072	379	582	0	73.4	73.4	10649000000	2462000000	8187100000	1221100000	3401000000	215	345
#2	150	A4SN20	113;145;329;413;1185;1470;2624;2974;3044;3160;3222	126;162;371;468;1348;1670;1671;3044;3435;3510;3645;3715	3328;3329;3330;3331;3332;3333;3334;3335;3336;3337;3338;3339;4093;4094;4095;4096;4097;4098;4099;4100;4101;4102;4103;4104;4105;4106;4107;8160;8161;10077;10078;10079;10080;10081;10082;10083;10084;10085;10086;10087;10088;33466;33467;43522;43523;43524;43525;43526;43527;43528;43529;43530;43531;43532;43533;43534;43535;43536;43537;43538;43539;43540;81439;81440;81441;81442;81443;81444;81445;81446;81447;81…	3656;3657;3658;3659;3660;3661;4435;4436;4437;4438;4439;4440;4441;4442;4443;4444;4445;4446;8755;10591;10592;10593;10594;10595;10596;10597;10598;10599;10600;10601;35762;44858;44859;44860;44861;44862;44863;44864;44865;44866;44867;44868;44869;84764;84765;100163;100164;100165;100166;100167;100168;105502;105503;105504;105505;105506;105507;105508;105509;105510;105511;105512;105513;105514;105515;105516;1…	191		82		A4SN20;G7CQM4;A4SHQ6;G7CY11	A4SN20;G7CQM4	11;11;1;1	11;11;1;1	11;11;1;1	>tr|A4SN20|A4SN20_AERS4 Triosephosphate isomerase 2 OS=Aeromonas salmonicida (strain A449) GN=tpiA PE=3 SV=1;>tr|G7CQM4|G7CQM4_AERSA Triosephosphate isomerase OS=Aeromonas salmonicida subsp. salmonicida 01-B526 GN=tpiA PE=4 SV=1	4	11	11	11	10	10	10	10	10	10	75.3	75.3	75.3	25.972	251	65	74	4.0551e-156	61.8	72.1	721910000	450100000	271810000	67117000	54409000	54	48
#2	151	A4SN21	967;1370;1627;2166	1096;1562;1843;1844;2461;2462	26099;39509;39510;39511;47604;47605;62541;62542;62543	27431;27432;40683;49342;49343;49344;63917;63918	192;193		20;271		A4SN21;G7CQM3	A4SN21;G7CQM3	4;4	4;4	4;4	>tr|A4SN21|A4SN21_AERS4 6-phosphofructokinase OS=Aeromonas salmonicida (strain A449) GN=pfkA PE=3 SV=1;>tr|G7CQM3|G7CQM3_AERSA 6-phosphofructokinase OS=Aeromonas salmonicida subsp. salmonicida 01-B526 GN=IYQ_03457 PE=4 SV=1	2	4	4	4	2	4	2	4	2	4	16.4	16.4	16.4	34.753	323	3	6	1.6579e-09	7.7	16.4	7407900	1209300	6198600	0	177500	0	3
#2	152	A4SN28	1041;2819	1179;3262	28266;28267;28268;28269;28270;28271;28272;88346;88347;88348;88349	29913;93181;93182;93183;93184	194		82		A4SN28;G7CQL6	A4SN28;G7CQL6	2;2	2;2	2;2	>tr|A4SN28|A4SN28_AERS4 Lysozyme OS=Aeromonas salmonicida (strain A449) GN=ASA_2241 PE=3 SV=1;>tr|G7CQL6|G7CQL6_AERSA Autolysin OS=Aeromonas salmonicida subsp. salmonicida 01-B526 GN=IYQ_03412 PE=4 SV=1	2	2	2	2	2	0	2	0	2	0	12.5	12.5	12.5	17.633	152	11		0.13944	12.5	0	828160000	828160000	0	1007400000	0	3	0	+
#2	153	A4SN76	1530;1764;3283	1740;2002;3784	44883;44884;44885;44886;44887;44888;44889;44890;44891;44892;44893;44894;52386;52387;52388;52389;104825;104826	46161;46162;46163;46164;46165;46166;46167;53885;114157					A4SN76;G7CQG4	A4SN76;G7CQG4	3;3	3;3	3;3	>tr|A4SN76|A4SN76_AERS4 Serine protein kinase, PrkA OS=Aeromonas salmonicida (strain A449) GN=prkA PE=4 SV=1;>tr|G7CQG4|G7CQG4_AERSA PrkA family serine protein kinase OS=Aeromonas salmonicida subsp. salmonicida 01-B526 GN=IYQ_03138 PE=4 SV=1	2	3	3	3	3	2	3	2	3	2	7.7	7.7	7.7	74.044	640	12	6	0.00020034	7.7	3.6	31603000	20520000	11082000	1693300	635860	7	2
#2	154	G7CQC5	373;794;865;1254;1457;1481;1629;1701;1730;2253	424;900;982;1430;1655;1682;1846;1929;1962;2606	9175;9176;9177;9178;20159;20160;22846;22847;22848;22849;22850;22851;22852;22853;22854;22855;22856;22857;35259;35260;35261;35262;43195;43196;43197;43198;43199;43200;43201;43202;43203;43204;43205;43836;43837;43838;43839;43840;43841;43842;43843;43844;43845;43846;43847;43848;47617;47618;50617;50618;50619;50620;50621;50622;51193;51194;51195;51196;51197;51198;67595;67596;67597	9918;9919;20163;23503;23504;23505;36923;44678;45378;49347;52301;52302;52872;70214;70215	195		112		G7CQC5;A4SNB5	G7CQC5;A4SNB5	10;10	10;10	10;10	>tr|G7CQC5|G7CQC5_AERSA 5-methyltetrahydropteroyltriglutamate--homocysteine S-methyltransferase OS=Aeromonas salmonicida subsp. salmonicida 01-B526 GN=IYQ_02941 PE=4 SV=1;>sp|A4SNB5|METE_AERS4 5-methyltetrahydropteroyltriglutamate--homocysteine methyltrans	2	10	10	10	10	10	10	10	10	10	19.6	19.6	19.6	85.358	760	34	29	3.5203e-49	19.6	19.6	123650000	63924000	59722000	16153000	14052000	13	0
#2	155	A4SNC3	895;1383;1682;3526	1015;1575;1576;1907;4052	23432;23433;23434;40260;40261;40262;40263;40264;40265;40266;40267;40268;49769;111753;111754;111755;111756;111757	24021;41396;41397;41398;41399;41400;51522;51523;122121;122122;122123	196		340		A4SNC3;G7CQB7	A4SNC3;G7CQB7	4;4	4;4	4;4	>tr|A4SNC3|A4SNC3_AERS4 2OG-Fe(II) oxygenase superfamily protein OS=Aeromonas salmonicida (strain A449) GN=ASA_2346 PE=3 SV=1;>tr|G7CQB7|G7CQB7_AERSA 2OG-Fe(II) oxygenase OS=Aeromonas salmonicida subsp. salmonicida 01-B526 GN=IYQ_02901 PE=4 SV=1	2	4	4	4	3	4	3	4	3	4	16.3	16.3	16.3	38.819	356	8	10	1.5332e-78	12.1	16.3	26444000	2533600	23911000	190250	1486700	0	6
#2	156	A4SNC4	910;1302;1347;1392;1500;3479;3517;3652	1032;1481;1537;1585;1707;4000;4043;4188	23839;23840;23841;23842;23843;23844;23845;23846;23847;23848;23849;23850;23851;23852;23853;23854;23855;23856;23857;23858;23859;23860;23861;23862;36711;36712;36713;36714;38916;38917;38918;38919;38920;38921;38922;38923;38924;38925;38926;38927;38928;38929;38930;38931;38932;38933;40695;40696;40697;40698;40699;40700;40701;40702;40703;40704;40705;44206;44207;44208;44209;44210;44211;110452;110453;110454;…	24331;24332;24333;24334;24335;24336;24337;24338;24339;24340;24341;24342;38231;38232;40262;40263;40264;40265;40266;40267;40268;40269;40270;40271;40272;40273;40274;40275;42078;42079;45648;45649;45650;45651;45652;45653;45654;45655;45656;120563;120564;120565;120566;120567;120568;120569;120570;120571;120572;122044;124608;124609					A4SNC4;G7CQB6	A4SNC4;G7CQB6	8;8	8;8	8;8	>tr|A4SNC4|A4SNC4_AERS4 Methionine gamma-lyase OS=Aeromonas salmonicida (strain A449) GN=mdeA PE=3 SV=1;>tr|G7CQB6|G7CQB6_AERSA Methionine gamma-lyase OS=Aeromonas salmonicida subsp. salmonicida 01-B526 GN=IYQ_02896 PE=4 SV=1	2	8	8	8	8	8	8	8	8	8	32.8	32.8	32.8	40.854	387	55	48	2.5167e-51	32.8	32.8	854170000	464380000	389790000	123730000	71038000	26	24
#2	157	A4SNC6	755;2769	858;3206	19492;19493;19494;19495;19496;19497;86186;86187;86188;86189	19601;90648					A4SNC6;G7CQB4	A4SNC6;G7CQB4	2;2	2;2	2;2	>tr|A4SNC6|A4SNC6_AERS4 Aspartate-semialdehyde dehydrogenase 1 OS=Aeromonas salmonicida (strain A449) GN=asd PE=3 SV=1;>tr|G7CQB4|G7CQB4_AERSA Aspartate-semialdehyde dehydrogenase OS=Aeromonas salmonicida subsp. salmonicida 01-B526 GN=IYQ_02886 PE=4 SV=1	2	2	2	2	2	2	2	2	2	2	11.1	11.1	11.1	40.121	371	5	5	4.0503e-12	11.1	11.1	36794000	19836000	16958000	3545900	1715300	2	0
#2	158	A4SND1	169;433;854;1133;1755;2176;2994;3326	190;492;969;1286;1990;1991;2476;2477;3458;3834	4704;4705;4706;4707;4708;4709;4710;4711;4712;4713;4714;4715;4716;4717;4718;4719;4720;4721;4722;4723;4724;4725;4726;4727;4728;4729;10986;10987;10988;10989;10990;10991;10992;10993;10994;22324;22325;22326;22327;22328;22329;22330;31656;31657;31658;31659;31660;31661;31662;31663;52179;52180;52181;52182;52183;52184;52185;52186;52187;62658;62659;62660;62661;62662;62663;62664;62665;62666;62667;95427;95428…	4948;4949;4950;4951;11421;11422;11423;11424;11425;11426;11427;11428;22722;22723;22724;33619;33620;33621;33622;33623;33624;33625;53708;53709;53710;53711;63987;63988;63989;102330;115019	197;198		105;119		A4SND1;G7CQA9	A4SND1;G7CQA9	8;8	8;8	8;8	>tr|A4SND1|A4SND1_AERS4 Succinyl-CoA ligase [ADP-forming] subunit alpha OS=Aeromonas salmonicida (strain A449) GN=sucD PE=3 SV=1;>tr|G7CQA9|G7CQA9_AERSA Succinyl-CoA ligase subunit alpha OS=Aeromonas salmonicida subsp. salmonicida 01-B526 GN=IYQ_02861 PE=4	2	8	8	8	7	8	7	8	7	8	50.7	50.7	50.7	29.861	290	29	48	4.8689e-30	42.8	50.7	190680000	73077000	117600000	3763200	30310000	7	16
#2	159	A4SND2	1521;1615;2316	1731;1831;2677	44730;44731;44732;44733;44734;44735;44736;44737;47452;47453;47454;47455;47456;47457;47458;47459;47460;47461;47462;47463;47464;47465;47466;69387;69388;69389;69390;69391;69392;69393	45998;49229;49230;49231;71840;71841;71842					A4SND2;G7CQA8	A4SND2;G7CQA8	3;3	3;3	3;3	>sp|A4SND2|SUCC_AERS4 Succinyl-CoA ligase [ADP-forming] subunit beta OS=Aeromonas salmonicida (strain A449) GN=sucC PE=3 SV=1;>tr|G7CQA8|G7CQA8_AERSA Succinyl-CoA synthetase subunit beta OS=Aeromonas salmonicida subsp. salmonicida 01-B526 GN=sucC PE=4 SV=1	2	3	3	3	3	3	3	3	3	3	9.3	9.3	9.3	41.406	388	13	17	3.0536e-93	9.3	9.3	178730000	68751000	109970000	63636000	23448000	4	3
#2	160	A4SNE2	376;722;2760;3017;3169;3306	427;816;3197;3481;3654;3812	9228;9229;9230;9231;9232;9233;9234;9235;9236;9237;9238;9239;18838;18839;18840;18841;86079;86080;86081;86082;86083;86084;86085;86086;86087;96245;96246;96247;96248;96249;102105;105461;105462;105463	9944;19193;19194;90566;90567;103467;103468;103469;103470;103471;111236;114909					A4SNE2;G7CQ98	A4SNE2;G7CQ98	6;5	6;5	6;5	>tr|A4SNE2|A4SNE2_AERS4 3-oxoacyl-[acyl-carrier-protein] synthase I OS=Aeromonas salmonicida (strain A449) GN=fabB PE=3 SV=1;>tr|G7CQ98|G7CQ98_AERSA 3-oxoacyl-(Acyl carrier protein) synthase II OS=Aeromonas salmonicida subsp. salmonicida 01-B526 GN=IYQ_028	2	6	6	6	5	6	5	6	5	6	25.8	25.8	25.8	42.762	403	11	23	2.6423e-17	18.6	25.8	160530000	49487000	111040000	2987500	6241600	2	10
#2	161	A4SNF2	78;1590;3364	85;1804;3876	2319;2320;46671;46672;46673;106857;106858;106859;106860;106861	2345;48150;116083					A4SNF2;A4SQA0;G7D1H7;G7CQ87;G7CS50	A4SNF2;A4SQA0;G7D1H7	3;3;2;1;1	3;3;2;1;1	3;3;2;1;1	>tr|A4SNF2|A4SNF2_AERS4 Pyruvate kinase OS=Aeromonas salmonicida (strain A449) GN=pyk PE=3 SV=1;>tr|A4SQA0|A4SQA0_AERS4 Pyruvate kinase OS=Aeromonas salmonicida (strain A449) GN=pyk PE=3 SV=1;>tr|G7D1H7|G7D1H7_AERSA Pyruvate kinase (Fragment) OS=Aeromonas	5	3	3	3	3	3	3	3	3	3	10.6	10.6	10.6	50.522	472	4	6	6.5882e-19	10.6	10.6	39863000	21014000	18849000	692690	840600	0	3
#2	162	A4SNG0	2270;2369	2625;2741	67942;67943;71577;71578;71579	70507;74285					A4SNG0;G7CQ76	A4SNG0;G7CQ76	2;2	2;2	2;2	>tr|A4SNG0|A4SNG0_AERS4 Arabinogalactan endo-1,4-beta-galactosidase OS=Aeromonas salmonicida (strain A449) GN=ASA_2386 PE=4 SV=1;>tr|G7CQ76|G7CQ76_AERSA Arabinogalactan endo-1,4-beta-galactosidase OS=Aeromonas salmonicida subsp. salmonicida 01-B526 GN=IYQ_	2	2	2	2	1	2	1	2	1	2	7.8	7.8	7.8	37.55	334	1	4	1.0537e-20	3.6	7.8	16853000	2033900	14819000	0	605940	0	2
#2	163	A4SNH6	5;50;76;876;1680;2470;2995;3324;3713	6;54;83;993;1904;2853;3459;3832;4252;4253	195;196;197;198;199;200;201;1071;1072;1073;1074;2265;2266;2267;23015;23016;23017;23018;49745;49746;49747;49748;49749;75278;75279;75280;75281;95430;95431;105730;105731;116460;116461;116462;116463;116464;116465;116466	83;84;85;86;87;88;932;933;2242;2243;23597;23598;23599;23600;23601;51514;51515;51516;78167;78168;78169;78170;78171;102331;115011;115012;115013;115014;115015;126655;126656;126657;126658;126659;126660;126661	199		167		A4SNH6;G7CQ57	A4SNH6;G7CQ57	9;9	9;9	9;9	>tr|A4SNH6|A4SNH6_AERS4 ABC-type amino acid transporter, periplasmic binding protein OS=Aeromonas salmonicida (strain A449) GN=ASA_2403 PE=4 SV=1;>tr|G7CQ57|G7CQ57_AERSA ABC-type amino acid transporter, periplasmic binding protein OS=Aeromonas salmonicida	2	9	9	9	8	9	8	9	8	9	49.2	49.2	49.2	28.553	258	16	22	5.8837e-34	40.3	49.2	145560000	43322000	102240000	8059900	12209000	4	24
#2	164	A4SNK6	2641;3368	3062;3881	82192;82193;82194;82195;82196;106916;106917;106918;106919	86145;86146;86147;116130					A4SNK6;G7CQ26	A4SNK6;G7CQ26	2;2	2;2	2;2	>sp|A4SNK6|SYS_AERS4 Serine--tRNA ligase OS=Aeromonas salmonicida (strain A449) GN=serS PE=3 SV=1;>tr|G7CQ26|G7CQ26_AERSA Seryl-tRNA synthetase OS=Aeromonas salmonicida subsp. salmonicida 01-B526 GN=IYQ_02414 PE=4 SV=1	2	2	2	2	2	2	2	2	2	2	5.6	5.6	5.6	48.176	431	4	5	1.4236e-05	5.6	5.6	25751000	14865000	10886000	234910	377970	1	3
#2	165	A4SNK8	138;447;616;651;866;961;1292;1381;1403;1759	153;508;691;737;983;1090;1471;1573;1596;1996	3911;3912;3913;3914;3915;3916;11168;15699;15700;15701;15702;15703;15704;15705;15706;15707;17177;17178;17179;17180;17181;17182;17183;17184;22858;22859;22860;22861;22862;26022;26023;26024;26025;26026;26027;26028;26029;26030;26031;36536;36537;40250;40251;40252;40253;40813;40814;40815;40816;40817;52208;52209;52210;52211;52212;52213	4273;4274;11541;15805;15806;15807;15808;15809;15810;15811;17825;17826;17827;17828;17829;17830;17831;17832;17833;23506;23507;23508;23509;23510;23511;23512;23513;27410;27411;27412;27413;37979;41392;41393;41394;42195;42196;42197;42198;42199;42200;42201;53723;53724					A4SNK8;G7CQ24	A4SNK8;G7CQ24	10;10	10;10	10;10	>sp|A4SNK8|LOLA_AERS4 Outer-membrane lipoprotein carrier protein OS=Aeromonas salmonicida (strain A449) GN=lolA PE=3 SV=1;>tr|G7CQ24|G7CQ24_AERSA Outer membrane lipoprotein carrier protein LolA OS=Aeromonas salmonicida subsp. salmonicida 01-B526 GN=IYQ_024	2	10	10	10	10	9	10	9	10	9	62.9	62.9	62.9	22.88	202	28	28	3.0705e-79	62.9	62.9	297280000	163800000	133480000	20187000	20722000	17	26
#2	166	A4SNL3	2370;3042	2742;3508	71580;71581;71582;97651;97652;97653;97654;97655;97656	74286;105493					A4SNL3;G7CQ18	A4SNL3;G7CQ18	2;2	2;2	2;2	>tr|A4SNL3|A4SNL3_AERS4 Outer membrane lipoprotein OS=Aeromonas salmonicida (strain A449) GN=ASA_2442 PE=4 SV=1;>tr|G7CQ18|G7CQ18_AERSA Outer membrane lipoprotein OS=Aeromonas salmonicida subsp. salmonicida 01-B526 GN=IYQ_02374 PE=4 SV=1	2	2	2	2	2	2	2	2	2	2	25	25	25	16.744	156	4	5	2.911e-05	25	25	41410000	12737000	28672000	2510900	12555000	0	2
#2	167	A4SNL6	251;1746;3259;3501	283;284;1979;3754;4026	6637;6638;6639;6640;51841;51842;51843;104342;104343;111158;111159;111160;111161;111162	6742;6743;53264;113942;121582	200		9		A4SNL6;G7CQ15	A4SNL6;G7CQ15	4;4	4;4	4;4	>sp|A4SNL6|IF1_AERS4 Translation initiation factor IF-1 OS=Aeromonas salmonicida (strain A449) GN=infA PE=3 SV=1;>tr|G7CQ15|G7CQ15_AERSA Translation initiation factor IF-1 OS=Aeromonas salmonicida subsp. salmonicida 01-B526 GN=IYQ_02359 PE=4 SV=1	2	4	4	4	4	4	4	4	4	4	77.8	77.8	77.8	8.1905	72	8	6	0.00028403	77.8	77.8	25959000	16991000	8968000	3757100	5231100	3	0	+
#2	168	A4SNN6	994;1256;1863;1890;1891;2996;3714	1129;1130;1432;2117;2147;2148;3460;4254;4255;4256	26574;26575;26576;26577;26578;26579;26580;26581;26582;26583;26584;26585;26586;35286;35287;35288;35289;35290;55060;55818;55819;55820;55821;55822;55823;55824;55825;55826;55827;95432;95433;95434;95435;116467;116468;116469;116470;116471	27774;27775;27776;27777;27778;36926;56857;57549;57550;57551;57552;57553;57554;57555;102332;126662;126663;126664	201;202		43;92		A4SNN6;G7CPZ4	A4SNN6;G7CPZ4	7;7	7;7	7;7	>tr|A4SNN6|A4SNN6_AERS4 Putative uncharacterized protein OS=Aeromonas salmonicida (strain A449) GN=ASA_2470 PE=4 SV=1;>tr|G7CPZ4|G7CPZ4_AERSA Putative uncharacterized protein OS=Aeromonas salmonicida subsp. salmonicida 01-B526 GN=IYQ_02234 PE=4 SV=1	2	7	7	7	7	6	7	6	7	6	52.7	52.7	52.7	18.6	167	19	19	6.0738e-34	52.7	46.1	37329000	29347000	7982100	9331000	13814000	9	0
#2	169	A4SNS0	571;2296;2315	641;2656;2676	14567;14568;14569;68887;68888;68889;68890;68891;68892;68893;68894;68895;68896;68897;68898;68899;69383;69384;69385;69386	14763;14764;14765;14766;71424;71425;71426;71427;71428;71429;71430;71431;71839					A4SNS0;G7CPW1	A4SNS0;G7CPW1	3;3	3;3	3;3	>tr|A4SNS0|A4SNS0_AERS4 Dipeptidase OS=Aeromonas salmonicida (strain A449) GN=ASA_2511 PE=4 SV=1;>tr|G7CPW1|G7CPW1_AERSA Dipeptidase OS=Aeromonas salmonicida subsp. salmonicida 01-B526 GN=IYQ_02039 PE=4 SV=1	2	3	3	3	3	3	3	3	3	3	6.6	6.6	6.6	55.589	498	9	11	1.4069e-07	6.6	6.6	20558000	5839500	14718000	82459	745610	0	13
#2	170	A4SNS3	781;920;1675;2632;2672;3681	885;1043;1899;3052;3095;4219	19861;19862;19863;19864;19865;19866;19867;19868;19869;19870;19871;19872;19873;19874;24458;24459;24460;24461;24462;24463;24464;24465;24466;24467;24468;49688;49689;49690;49691;49692;49693;49694;49695;49696;49697;49698;49699;49700;49701;82004;82005;82006;82007;82008;82009;82010;82011;83304;83305;83306;83307;83308;83309;83310;83311;83312;83313;115504;115505;115506;115507;115508;115509;115510;115511;1…	19965;19966;19967;25064;25065;25066;25067;25068;25069;25070;25071;25072;51436;51437;51438;51439;51440;51441;51442;51443;51444;51445;51446;51447;85967;85968;87214;87215;125657;125658;125659;125660;125661;125662					A4SNS3;G7CPW0	A4SNS3;G7CPW0	6;6	6;6	6;6	>tr|A4SNS3|A4SNS3_AERS4 Putative uncharacterized protein OS=Aeromonas salmonicida (strain A449) GN=ASA_2514 PE=4 SV=1;>tr|G7CPW0|G7CPW0_AERSA Putative uncharacterized protein OS=Aeromonas salmonicida subsp. salmonicida 01-B526 GN=IYQ_02032 PE=4 SV=1	2	6	6	6	6	6	6	6	6	6	39.8	39.8	39.8	18.692	166	31	38	9.2628e-27	39.8	39.8	335490000	167070000	168420000	41549000	280180000	15	19
#2	171	A4SNS6	1705;2282;2433;3427	1935;1936;2640;2813;3947	50655;50656;50657;50658;50659;50660;50661;50662;50663;50664;50665;50666;68233;68234;68235;68236;74101;74102;74103;108474;108475;108476;108477;108478;108479;108480	52311;52312;52313;52314;70728;70729;76431;117552;117553;117554;117555	203		167		A4SNS6;G7CPV7	A4SNS6;G7CPV7	4;4	4;4	4;4	>tr|A4SNS6|A4SNS6_AERS4 Fumarylacetoacetate (FAA) hydrolase OS=Aeromonas salmonicida (strain A449) GN=ASA_2517 PE=4 SV=1;>tr|G7CPV7|G7CPV7_AERSA Fumarylacetoacetate (FAA) hydrolase OS=Aeromonas salmonicida subsp. salmonicida 01-B526 GN=IYQ_02017 PE=4 SV=1	2	4	4	4	4	4	4	4	4	4	20.2	20.2	20.2	35.666	332	13	13	2.1328e-33	20.2	20.2	74423000	31296000	43127000	2303700	1440300	3	4
#2	172	A4SNU3	211;601;703;759;1731;2677;2944	236;675;797;862;1963;3100;3398	5628;5629;5630;5631;15367;15368;15369;15370;15371;15372;15373;15374;15375;15376;18457;18458;18459;19615;51199;51200;51201;51202;51203;51204;83355;83356;92542;92543;92544;92545;92546	5616;5617;5618;15497;15498;18867;18868;18869;19723;52873;52874;52875;52876;52877;52878;87239;98483;98484	204		45		A4SNU3;G7CPU1	A4SNU3;G7CPU1	7;7	7;7	7;7	>tr|A4SNU3|A4SNU3_AERS4 NlpA lipoprotein OS=Aeromonas salmonicida (strain A449) GN=nlpA PE=4 SV=1;>tr|G7CPU1|G7CPU1_AERSA NlpA lipoprotein OS=Aeromonas salmonicida subsp. salmonicida 01-B526 GN=IYQ_01917 PE=4 SV=1	2	7	7	7	5	7	5	7	5	7	36.2	36.2	36.2	30.038	276	11	20	5.3193e-21	23.2	36.2	94169000	42302000	51867000	6369100	14892000	3	14
#2	173	A4SNU7	13;367;415;536;572;617;618;637;1027;1028;1123;1390;1391;1478;1545;1634;1834;1836;2181;2182;2232;2233;2249;2336;2337;2393;2567;2611;2612;2614;2662;2891;2892;2895;2905;2921;2922;3000;3001;3019;3032;3033;3112;3113;3224;3284;3285;3448;3449	16;418;470;603;642;692;693;694;718;1164;1165;1274;1275;1583;1584;1679;1756;1851;1852;1853;1854;2088;2090;2487;2488;2489;2578;2579;2602;2703;2704;2767;2973;3029;3030;3032;3084;3337;3338;3339;3340;3343;3344;3345;3357;3374;3375;3464;3465;3484;3498;3499;3588;3589;3717;3785;3786;3787;3788;3968;3969	373;374;375;376;377;378;8859;8860;8861;8862;8863;8864;8865;8866;8867;8868;8869;8870;8871;8872;8873;8874;8875;8876;8877;8878;8879;8880;8881;8882;8883;8884;8885;8886;8887;8888;8889;8890;8891;8892;8893;8894;8895;8896;8897;8898;8899;8900;8901;8902;8903;8904;8905;8906;8907;8908;8909;8910;8911;8912;8913;8914;8915;8916;8917;8918;8919;8920;8921;8922;8923;8924;8925;8926;8927;8928;8929;8930;8931;8932;8933;…						A4SNU7;G7CPT7	A4SNU7;G7CPT7	49;49	49;49	49;49	>tr|A4SNU7|A4SNU7_AERS4 Serine protease Ahe2 OS=Aeromonas salmonicida (strain A449) GN=ahe2 PE=3 SV=1;>tr|G7CPT7|G7CPT7_AERSA Serine protease Ahe2 OS=Aeromonas salmonicida subsp. salmonicida 01-B526 GN=IYQ_01897 PE=4 SV=1	2	49	49	49	49	49	49	49	49	49	91.8	91.8	91.8	66.89	625	3753	5296	0	91.8	91.8	1810900000000	551760000000	1259100000000	43184000000	245930000000	4391	6633
#2	174	A4SNU8	1339;2415;2416;2578;2579;2580;2745;2746;2785;3176;3177;3425;3446;3447	1528;2793;2794;2986;2987;2988;3180;3181;3225;3661;3662;3945;3966;3967	38452;38453;38454;38455;38456;38457;38458;38459;38460;38461;38462;73645;73646;73647;73648;73649;73650;73651;73652;73653;73654;73655;73656;73657;73658;73659;73660;73661;73662;73663;73664;73665;73666;73667;73668;73669;73670;73671;73672;73673;73674;73675;73676;73677;73678;73679;73680;73681;73682;73683;73684;73685;73686;73687;73688;73689;73690;73691;73692;73693;73694;73695;73696;73697;73698;73699;737…	39823;39824;39825;39826;75866;75867;75868;75869;75870;75871;75872;75873;75874;75875;75876;75877;75878;75879;75880;75881;75882;75883;75884;75885;75886;75887;75888;75889;75890;75891;75892;75893;75894;75895;75896;75897;75898;75899;75900;75901;75902;75903;75904;75905;75906;75907;75908;75909;75910;75911;75912;75913;75914;75915;75916;75917;75918;75919;75920;75921;75922;75923;75924;75925;75926;75927;759…					A4SNU8;G7CPT6	A4SNU8;G7CPT6	14;14	14;14	14;14	>tr|A4SNU8|A4SNU8_AERS4 Putative uncharacterized protein OS=Aeromonas salmonicida (strain A449) GN=ASA_2541 PE=4 SV=1;>tr|G7CPT6|G7CPT6_AERSA Putative uncharacterized protein OS=Aeromonas salmonicida subsp. salmonicida 01-B526 GN=IYQ_01892 PE=4 SV=1	2	14	14	14	13	14	13	14	13	14	69.9	69.9	69.9	16.037	153	809	1199	0	69.3	69.9	238060000000	76586000000	161470000000	6200400000	88432000000	1571	2701
#2	175	A4SNV6	136;1072;1073;1768;2489;2566;2849;3697	151;1213;1214;2007;2872;2972;3295;4235	3894;3895;3896;3897;3898;3899;29351;29352;29353;29354;29355;29356;29357;29358;29359;29360;29361;52599;52600;52601;75646;75647;75648;75649;75650;75651;75652;79161;79162;79163;79164;79165;79166;79167;79168;79169;79170;79171;79172;79173;89261;89262;89263;89264;89265;89266;89267;89268;89269;115810;115811;115812	4271;31165;31166;53984;53985;53986;78543;78544;78545;82072;82073;82074;82075;82076;82077;82078;82079;82080;94358;94359;94360;94361;94362;94363;94364;94365;94366;94367;94368;94369;94370;94371;94372;94373;94374;94375;94376;94377;94378;125830					A4SNV6;G7CPS8	A4SNV6;G7CPS8	8;8	8;8	8;8	>tr|A4SNV6|A4SNV6_AERS4 Putative uncharacterized protein OS=Aeromonas salmonicida (strain A449) GN=ASA_2549 PE=4 SV=1;>tr|G7CPS8|G7CPS8_AERSA Putative uncharacterized protein OS=Aeromonas salmonicida subsp. salmonicida 01-B526 GN=IYQ_01852 PE=4 SV=1	2	8	8	8	7	8	7	8	7	8	61.3	61.3	61.3	16.391	155	19	33	9.7001e-57	60	61.3	188360000	51463000	136890000	11523000	442140000	1	39
#2	176	A4SNW9	289;327;469;482;782;1157;2589;2590;2630;3234;3586;3589	329;369;531;544;886;1312;1313;2997;2998;2999;3050;3727;4117;4121	7310;7311;7312;7313;8151;8152;8153;8154;11482;11483;11484;11790;11791;11792;11793;11794;11795;11796;11797;11798;11799;11800;19875;19876;19877;19878;19879;19880;19881;32660;32661;32662;80201;80202;80203;80204;80205;80206;80207;80208;80209;80210;80211;80212;81994;81995;81996;103904;103905;103906;103907;103908;103909;103910;103911;113085;113086;113087;113088;113147;113148;113149;113150	7672;7673;7674;8753;11694;11695;11863;11864;11865;11866;11867;11868;11869;19968;19969;34765;34766;34767;34768;83395;83396;83397;83398;83399;83400;85963;85964;113652;113653;123199;123200;123223	211;212		66;312		A4SNW9;G7CPR5	A4SNW9;G7CPR5	12;12	12;12	12;12	>tr|A4SNW9|A4SNW9_AERS4 Putative uncharacterized protein OS=Aeromonas salmonicida (strain A449) GN=ASA_2564 PE=4 SV=1;>tr|G7CPR5|G7CPR5_AERSA Putative uncharacterized protein OS=Aeromonas salmonicida subsp. salmonicida 01-B526 GN=IYQ_01767 PE=4 SV=1	2	12	12	12	11	12	11	12	11	12	43.8	43.8	43.8	34.438	317	27	36	2.8589e-47	40.4	43.8	296230000	107420000	188820000	1142600	18190000	4	20
#2	177	A4SNX2	463;1823	525;2077	11375;11376;11377;11378;11379;11380;11381;11382;11383;11384;11385;11386;11387;11388;11389;11390;11391;11392;11393;11394;11395;11396;11397;11398;11399;11400;11401;11402;53897;53898;53899;53900;53901	11668;11669;11670;55316		14		188	A4SNX2;G7CPR3	A4SNX2;G7CPR3	2;2	2;2	2;2	>tr|A4SNX2|A4SNX2_AERS4 Putative uncharacterized protein OS=Aeromonas salmonicida (strain A449) GN=ASA_2567 PE=4 SV=1;>tr|G7CPR3|G7CPR3_AERSA Putative uncharacterized protein OS=Aeromonas salmonicida subsp. salmonicida 01-B526 GN=IYQ_01757 PE=4 SV=1	2	2	2	2	2	2	2	2	2	2	8.7	8.7	8.7	28.688	252	14	19	0.011686	8.7	8.7	27058000	8296900	18761000	0	6048300	1	2
#2	178	A4SNZ4	297;320;342;343;368;421;549;614;795;799;1046;1095;1152;1251;1351;1568;1595;1839;1988;2150;2379;2402;2411;2803;2930;3003;3103;3273;3710	337;361;385;386;419;477;619;689;901;906;1184;1242;1307;1426;1541;1782;1809;2093;2258;2437;2751;2777;2789;3243;3384;3467;3578;3770;4249	7481;7482;7483;7484;7485;8048;8049;8050;8051;8052;8053;8423;8424;8425;8426;8427;9091;9092;9093;9094;9095;9096;9097;10524;10525;10526;10527;10528;14218;15689;15690;15691;15692;15693;20161;20162;20163;20164;20165;20208;20209;20210;20211;28318;28319;28320;28321;28322;29776;29777;32617;32618;32619;32620;32621;35210;35211;35212;35213;35214;38982;38983;38984;38985;38986;38987;38988;45919;45920;45921;45…	7789;7790;8704;8705;8706;9090;9091;9092;9093;9876;9877;11083;14484;15801;15802;15803;20164;20165;20166;20184;29953;31517;31518;31519;31520;31521;34753;34754;34755;36904;36905;36906;40285;40286;40287;40288;40289;40290;40291;40292;47494;48310;48311;48312;48313;56663;60234;60235;60236;60237;60238;63700;74336;74337;74338;75401;75720;92670;98435;103408;103409;103410;103411;107724;107725;107726;107727;…	213;214		1267;1268		A4SNZ4;G7CPP3	A4SNZ4;G7CPP3	29;29	29;29	29;29	>tr|A4SNZ4|A4SNZ4_AERS4 Phosphoribosylformylglycineamide synthetase OS=Aeromonas salmonicida (strain A449) GN=purL PE=3 SV=1;>tr|G7CPP3|G7CPP3_AERSA Phosphoribosylformylglycinamidine synthase OS=Aeromonas salmonicida subsp. salmonicida 01-B526 GN=IYQ_01647	2	29	29	29	29	28	29	28	29	28	31.9	31.9	31.9	141.87	1305	89	69	3.7551e-278	31.9	30.9	379160000	187630000	191530000	180830000	238930000	51	18
#2	179	A4SP05	42;718;2307;3010	46;812;2668;3474	978;979;980;981;982;983;984;18763;18764;18765;18766;18767;18768;18769;18770;18771;18772;69078;69079;69080;69081;69082;69083;69084;69085;69086;69087;96199;96200;96201;96202;96203;96204;96205;96206;96207;96208;96209;96210;96211;96212;96213;96214;96215	882;883;19122;19123;71583;71584;71585;71586;71587;103442;103443;103444;103445					A4SP05;G7CPN2	A4SP05;G7CPN2	4;4	4;4	4;4	>sp|A4SP05|NDK_AERS4 Nucleoside diphosphate kinase OS=Aeromonas salmonicida (strain A449) GN=ndk PE=3 SV=1;>tr|G7CPN2|G7CPN2_AERSA Mulitfunctional nucleoside diphosphate kinase/apyrimidinic endonuclease/3-phosphodiesterase OS=Aeromonas salmonicida subsp.	2	4	4	4	4	4	4	4	4	4	31	31	31	15.429	142	20	24	2.2095e-06	31	31	166130000	118600000	47527000	32769000	74605000	7	6
#2	180	A4SP29	27;384;431;682;683;1019;1280;1625;1894;2099;2913;3404;3566	30;436;488;773;774;1155;1456;1841;2152;2153;2380;3366;3922;3923;4096	589;590;591;592;593;594;595;596;597;598;599;600;601;602;603;604;605;606;607;608;609;610;611;612;613;614;615;616;617;618;619;620;621;9342;9343;9344;9345;9346;9347;9348;9349;9350;9351;9352;9353;9354;9355;9356;9357;9358;9359;9360;9361;9362;9363;9364;9365;9366;9367;9368;10787;10788;10789;10790;10791;10792;10793;10794;10795;10796;10797;10798;10799;17878;17879;17880;17881;17882;17883;17884;17885;17886;…	377;378;379;380;381;382;383;384;385;386;387;388;389;390;391;392;393;394;10046;10047;10048;10049;10050;10051;10052;10053;10054;10055;10056;10057;10058;10059;10060;10061;10062;10063;10064;10065;10066;10067;10068;10069;11341;11342;18358;18359;18360;18361;18362;18363;18364;18365;18366;28586;28587;28588;28589;28590;28591;28592;28593;28594;28595;28596;28597;28598;28599;37566;37567;37568;37569;37570;375…	215;216		97;112		A4SP29;G7CPK9	A4SP29;G7CPK9	13;13	13;13	13;13	>tr|A4SP29|A4SP29_AERS4 Alkyl hydroperoxide reductase subunit C OS=Aeromonas salmonicida (strain A449) GN=ahpC PE=4 SV=1;>tr|G7CPK9|G7CPK9_AERSA Alkyl hydroperoxide reductase subunit C OS=Aeromonas salmonicida subsp. salmonicida 01-B526 GN=IYQ_01467 PE=4 S	2	13	13	13	13	13	13	13	13	13	79.3	79.3	79.3	20.788	188	152	152	1.0871e-119	79.3	79.3	1349100000	649540000	699520000	166590000	335420000	61	85
#2	181	A4SP30	1395;1925;2121;2622	1588;2185;2403;2404;3042	40740;40741;40742;40743;56558;56559;56560;56561;61451;61452;61453;61454;61455;61456;61457;61458;61459;61460;61461;61462;61463;81426	42127;42128;58110;63167;63168;63169;63170;84758	217		63		A4SP30;G7CPK8	A4SP30;G7CPK8	4;4	4;4	4;4	>tr|A4SP30|A4SP30_AERS4 Alkyl hydroperoxide reductase subunit F OS=Aeromonas salmonicida (strain A449) GN=ahpF PE=3 SV=1;>tr|G7CPK8|G7CPK8_AERSA Alkyl hydroperoxide reductase subunit F OS=Aeromonas salmonicida subsp. salmonicida 01-B526 GN=IYQ_01462 PE=4 S	2	4	4	4	4	3	4	3	4	3	8.3	8.3	8.3	56.175	530	11	11	8.7644e-09	8.3	6.2	101130000	90445000	10684000	2358100	1007000	2	2
#2	182	A4SP33	26;1978	29;2248	579;580;581;582;583;584;585;586;587;588;57789;57790;57791;57792;57793;57794	376;59510		15		456	A4SP33;G7CPK5	A4SP33;G7CPK5	2;2	2;2	2;2	>tr|A4SP33|A4SP33_AERS4 Glycine dehydrogenase [decarboxylating] OS=Aeromonas salmonicida (strain A449) GN=gcvP PE=3 SV=1;>tr|G7CPK5|G7CPK5_AERSA Glycine dehydrogenase OS=Aeromonas salmonicida subsp. salmonicida 01-B526 GN=IYQ_01447 PE=4 SV=1	2	2	2	2	2	1	2	1	2	1	2.5	2.5	2.5	103.49	958	7	9	0.038174	2.5	1.5	0	0	0	0	0	0	0	+
#2	183	A4SP55	194;2038;2807;3107	218;2311;3250;3583	5357;5358;5359;5360;5361;5362;5363;5364;59705;59706;87915;87916;100201;100202;100203;100204;100205;100206;100207	5478;5479;62100;92711;109255;109256;109257;109258;109259					A4SP55;G7CPI1	A4SP55;G7CPI1	4;4	4;4	4;4	>tr|A4SP55|A4SP55_AERS4 Cobalamin binding protein BtuF OS=Aeromonas salmonicida (strain A449) GN=btuF PE=4 SV=1;>tr|G7CPI1|G7CPI1_AERSA Cobalamin binding protein BtuF OS=Aeromonas salmonicida subsp. salmonicida 01-B526 GN=IYQ_01317 PE=4 SV=1	2	4	4	4	3	3	3	3	3	3	27.6	27.6	27.6	29.648	268	10	9	2.4978e-31	20.5	20.1	54529000	30157000	24373000	4143500	7228400	4	5
#2	184	A4SP73	348;349;692;761;960;1624;2142;2458;3239;3240;3555;3639	395;396;397;398;783;864;1089;1840;2428;2429;2839;3732;3733;4085;4174	8600;8601;8602;8603;8604;8605;8606;8607;8608;8609;8610;8611;8612;8613;8614;8615;8616;8617;8618;8619;8620;8621;8622;8623;8624;17972;17973;17974;17975;17976;17977;17978;17979;19627;19628;19629;19630;19631;19632;19633;19634;19635;19636;19637;26014;26015;26016;26017;26018;26019;26020;26021;47553;47554;47555;47556;47557;47558;47559;47560;47561;47562;47563;47564;47565;47566;47567;47568;47569;47570;4757…	9338;9339;9340;9341;9342;9343;9344;9345;9346;9347;9348;9349;9350;9351;9352;18448;18449;18450;18451;18452;18453;18454;18455;18456;18457;19733;19734;19735;19736;19737;19738;27403;27404;27405;27406;27407;27408;27409;49312;49313;49314;49315;49316;49317;49318;49319;49320;49321;49322;49323;49324;49325;49326;49327;63548;63549;63550;63551;63552;63553;63554;63555;63556;63557;76842;76843;76844;76845;76846;…	218;219		92;143		A4SP73;G7CP90	A4SP73;G7CP90	12;12	12;12	12;12	>tr|A4SP73|A4SP73_AERS4 ABC-type histidine/lysine/arginine/ornithine transporter, periplasmic binding protein OS=Aeromonas salmonicida (strain A449) GN=hisJ PE=3 SV=1;>tr|G7CP90|G7CP90_AERSA ABC-type histidine/lysine/arginine/ornithine transporter, peripla	2	12	12	12	12	12	12	12	12	12	51	51	51	28.483	257	75	88	3.6683e-104	51	51	585030000	278530000	306500000	26482000	115020000	30	45
#2	185	A4SP88	122;123;146;164;219;253;344;503;518;519;890;953;974;1025;1088;1156;1319;2584;2585;3004;3040;3172;3500;3642	136;137;163;185;246;247;286;287;387;388;389;390;567;583;584;1008;1009;1078;1079;1104;1162;1233;1234;1311;1505;2992;2993;3468;3506;3657;4025;4177	3423;3424;3425;3426;3427;3428;3429;3430;3431;3432;3433;3434;3435;3436;3437;3438;3439;3440;3441;3442;3443;3444;3445;3446;3447;3448;3449;3450;3451;4108;4109;4110;4111;4112;4113;4114;4115;4116;4117;4118;4119;4120;4121;4122;4123;4124;4125;4126;4127;4651;4652;4653;4654;5732;5733;5734;5735;5736;5737;6646;6647;6648;6649;6650;6651;6652;6653;6654;6655;6656;6657;6658;6659;6660;6661;6662;6663;6664;6665;8428…	3716;3717;3718;3719;3720;3721;3722;3723;3724;3725;3726;3727;3728;3729;3730;4447;4448;4449;4450;4451;4452;4453;4454;4455;4456;4457;4919;4920;4921;5688;5689;5690;5691;6748;6749;6750;6751;6752;6753;6754;6755;6756;6757;6758;6759;6760;6761;6762;6763;6764;9094;9095;9096;9097;9098;9099;9100;9101;9102;9103;9104;9105;9106;9107;9108;9109;9110;9111;9112;9113;9114;9115;9116;9117;9118;9119;9120;9121;9122;9123…	220;221;222;223;224		120;171;247;248;344		A4SP88;G7CP75	A4SP88;G7CP75	24;24	24;24	24;24	>tr|A4SP88|A4SP88_AERS4 ABC-type maltose transporter, periplasmic binding protein OS=Aeromonas salmonicida (strain A449) GN=malE PE=4 SV=1;>tr|G7CP75|G7CP75_AERSA Maltose ABC transporter periplasmic protein OS=Aeromonas salmonicida subsp. salmonicida 01-B5	2	24	24	24	23	24	23	24	23	24	71.8	71.8	71.8	42.128	393	154	238	1.213e-215	69	71.8	5403500000	1206200000	4197200000	34916000	472960000	66	93
#2	186	A4SP96	756;2066	859;2341	19498;19499;19500;60187;60188;60189;60190;60191	19602;62488;62489					A4SP96;G7CP67	A4SP96;G7CP67	2;2	2;2	2;2	>tr|A4SP96|A4SP96_AERS4 Putative uncharacterized protein OS=Aeromonas salmonicida (strain A449) GN=ASA_2699 PE=4 SV=1;>tr|G7CP67|G7CP67_AERSA Putative uncharacterized protein OS=Aeromonas salmonicida subsp. salmonicida 01-B526 GN=IYQ_00727 PE=4 SV=1	2	2	2	2	2	2	2	2	2	2	18.4	18.4	18.4	20.462	185	3	5	0.00011151	18.4	18.4	7051600	1047100	6004500	628170	9337800	0	3
#2	187	A4SP97	813;1308;1838;2080;3459	926;1492;2092;2357;2358;3980	21639;21640;21641;21642;21643;21644;21645;21646;21647;21648;21649;37605;37606;37607;37608;37609;54723;54724;54725;54726;54727;54728;54729;54730;54731;54732;54733;54734;54735;54736;54737;54738;54739;60600;60601;60602;60603;60604;60605;60606;60607;60608;60609;60610;60611;60612;60613;60614;60615;60616;60617;110169;110170	22057;22058;39194;39195;56644;56645;56646;56647;56648;56649;56650;56651;56652;56653;56654;56655;56656;56657;56658;56659;56660;56661;56662;62656;62657;62658;62659;62660;62661;62662;62663;62664;62665;62666;62667;62668;62669;62670;62671;62672;120334	225;226;227		31;92;104		A4SP97;G7CP66	A4SP97;G7CP66	5;5	5;5	5;5	>tr|A4SP97|A4SP97_AERS4 Ecotin OS=Aeromonas salmonicida (strain A449) GN=eco PE=4 SV=1;>tr|G7CP66|G7CP66_AERSA Ecotin OS=Aeromonas salmonicida subsp. salmonicida 01-B526 GN=IYQ_00722 PE=4 SV=1	2	5	5	5	4	5	4	5	4	5	46.9	46.9	46.9	18.256	160	20	33	8.8049e-37	36.9	46.9	224390000	36085000	188310000	17999000	76894000	12	9
#2	188	A4SP98	456;2750;3640	517;3186;4175	11290;11291;11292;11293;11294;11295;85450;85451;85452;85453;85454;85455;114359;114360;114361	11600;89767;89768;89769;124284;124285					A4SP98;G7CP65	A4SP98;G7CP65	3;3	3;3	3;3	>tr|A4SP98|A4SP98_AERS4 Putative uncharacterized protein OS=Aeromonas salmonicida (strain A449) GN=ASA_2701 PE=4 SV=1;>tr|G7CP65|G7CP65_AERSA Putative uncharacterized protein OS=Aeromonas salmonicida subsp. salmonicida 01-B526 GN=IYQ_00717 PE=4 SV=1	2	3	3	3	3	3	3	3	3	3	26.2	26.2	26.2	17.392	160	7	8	2.075e-18	26.2	26.2	57314000	35542000	21771000	14922000	46811000	4	2
#2	189	A4SPD6	534;2880	601;3326	13601;90023	13875;95136					A4SPD6;G7CP24	A4SPD6;G7CP24	2;2	2;2	2;2	>sp|A4SPD6|SPEA_AERS4 Biosynthetic arginine decarboxylase OS=Aeromonas salmonicida (strain A449) GN=speA PE=3 SV=1;>tr|G7CP24|G7CP24_AERSA Arginine decarboxylase OS=Aeromonas salmonicida subsp. salmonicida 01-B526 GN=IYQ_00512 PE=4 SV=1	2	2	2	2	2	0	2	0	2	0	3.6	3.6	3.6	70.262	633	2		0.013781	3.6	0	12987000	12987000	0	2801800	0	2	0
#2	190	A4SPF1	833;3056	948;3524	22019;22020;98149;98150;98151;98152	22451;106316;106317;106318					A4SPF1;G7CP08	A4SPF1;G7CP08	2;2	2;2	2;2	>tr|A4SPF1|A4SPF1_AERS4 Bor lipoprotein OS=Aeromonas salmonicida (strain A449) GN=bor PE=4 SV=1;>tr|G7CP08|G7CP08_AERSA Bor lipoprotein OS=Aeromonas salmonicida subsp. salmonicida 01-B526 GN=IYQ_00432 PE=4 SV=1	2	2	2	2	2	2	2	2	2	2	29.2	29.2	29.2	10.143	96	4	2	0.00028665	29.2	29.2	11688000	10069000	1618200	3031000	348750	4	0
#2	191	A4SPF8	1010;1036;1125;3013;3014	1146;1174;1277;3477;3478	27343;27344;27345;27346;27991;27992;27993;27994;31336;31337;31338;31339;31340;96220;96221;96222;96223;96224;96225;96226;96227	28484;28485;28486;28487;29223;29224;29225;29226;29227;33212;33213;103448;103449;103450					A4SPF8;G7CP01	A4SPF8;G7CP01	5;5	5;5	5;5	>tr|A4SPF8|A4SPF8_AERS4 ABC-type molybdate transporter, periplasmic binding protein OS=Aeromonas salmonicida (strain A449) GN=modA PE=4 SV=1;>tr|G7CP01|G7CP01_AERSA ABC-type molybdate transporter, periplasmic binding protein OS=Aeromonas salmonicida subsp.	2	5	5	5	5	5	5	5	5	5	24.4	24.4	24.4	25.231	242	10	11	2.2599e-12	24.4	24.4	60527000	28089000	32437000	3210700	5456700	4	10
#2	192	A4SPH9	2147;2262;3346	2434;2615;3856	62234;62235;62236;62237;67806;67807;67808;67809;67810;67811;67812;67813;67814;67815;67816;106296;106297	63696;63697;70437;70438;70439;70440;70441;70442;70443;70444;70445;70446;70447;70448;70449;70450;70451;70452;70453;70454;70455;115503					A4SPH9;G7CNY0	A4SPH9;G7CNY0	3;3	3;3	3;3	>sp|A4SPH9|GMHA_AERS4 Phosphoheptose isomerase OS=Aeromonas salmonicida (strain A449) GN=gmhA PE=3 SV=1;>tr|G7CNY0|G7CNY0_AERSA Phosphoheptose isomerase OS=Aeromonas salmonicida subsp. salmonicida 01-B526 GN=gmhA PE=4 SV=1	2	3	3	3	3	3	3	3	3	3	21.9	21.9	21.9	20.837	192	10	7	1.8853e-30	21.9	21.9	58406000	26620000	31786000	7024500	6405900	11	11
#2	193	A4SPJ4	1552;1660;1892	1765;1882;2149	45502;45503;45504;45505;45506;45507;45508;45509;45510;45511;49481;49482;49483;49484;49485;49486;49487;49488;49489;49490;49491;49492;49493;49494;49495;49496;55828;55829;55830;55831;55832;55833;55834;55835;55836;55837	47219;47220;47221;47222;47223;51352;51353;51354;51355;51356;51357;51358;51359;57556;57557;57558;57559;57560;57561;57562;57563;57564;57565					A4SPJ4;G7CNW4	A4SPJ4;G7CNW4	3;3	3;3	3;3	>tr|A4SPJ4|A4SPJ4_AERS4 Ribosome-associated protein Y OS=Aeromonas salmonicida (strain A449) GN=ASA_2799 PE=4 SV=1;>tr|G7CNW4|G7CNW4_AERSA Ribosome-associated protein Y OS=Aeromonas salmonicida subsp. salmonicida 01-B526 GN=IYQ_00210 PE=4 SV=1	2	3	3	3	3	3	3	3	3	3	38.4	38.4	38.4	12.678	112	18	18	1.3362e-11	38.4	38.4	179830000	92697000	87129000	36307000	59456000	12	11
#2	194	A4SPK0	450;1236	511;1409	11184;11185;11186;11187;11188;11189;11190;11191;34919;34920;34921;34922;34923;34924	11544;11545;36823					A4SPK0;G7CNV7	A4SPK0;G7CNV7	2;2	2;2	2;2	>tr|A4SPK0|A4SPK0_AERS4 Peptide methionine sulfoxide reductase MsrA OS=Aeromonas salmonicida (strain A449) GN=msrA PE=4 SV=1;>tr|G7CNV7|G7CNV7_AERSA Peptide methionine sulfoxide reductase MsrA OS=Aeromonas salmonicida subsp. salmonicida 01-B526 GN=IYQ_0017	2	2	2	2	2	2	2	2	2	2	13.4	13.4	13.4	21.076	186	7	7	1.4499e-07	13.4	13.4	18849000	14241000	4608700	11514000	4989300	2	1
#2	195	A4SPK4	2510;3223;3505	2896;3716;4030	76557;76558;103706;111203;111204;111205;111206;111207	79549;113538;121629					A4SPK4;G7CNV3	A4SPK4;G7CNV3	3;3	3;3	3;3	>tr|A4SPK4|A4SPK4_AERS4 ABC-type transporter, periplasmic binding protein OS=Aeromonas salmonicida (strain A449) GN=ASA_2810 PE=4 SV=1;>tr|G7CNV3|G7CNV3_AERSA Putative uncharacterized protein OS=Aeromonas salmonicida subsp. salmonicida 01-B526 GN=IYQ_00155	2	3	3	3	3	2	3	2	3	2	11.2	11.2	11.2	42.935	394	5	3	7.6596e-05	11.2	7.4	23851000	10390000	13461000	1732000	2484400	1	2
#2	196	A4SPN4	35;310;1600;2756	38;39;350;351;1814;3192	799;800;801;802;803;804;805;806;807;808;7686;7687;7688;7689;7690;7691;7692;7693;7694;7695;7696;7697;7698;7699;7700;7701;7702;46891;46892;46893;46894;46895;46896;46897;46898;46899;46900;46901;46902;46903;85587;85588;85589;85590;85591;85592;85593	553;554;555;8159;8160;8161;8162;48359;48360;48361;48362;48363;48364;48365;48366;48367;48368;48369;48370;48371;48372;48373;48374;89871	228;229		61;200		A4SPN4;G7CSS1	A4SPN4;G7CSS1	4;4	4;4	4;4	>sp|A4SPN4|Y2843_AERS4 UPF0082 protein ASA_2843 OS=Aeromonas salmonicida (strain A449) GN=ASA_2843 PE=3 SV=1;>tr|G7CSS1|G7CSS1_AERSA Putative uncharacterized protein OS=Aeromonas salmonicida subsp. salmonicida 01-B526 GN=IYQ_07471 PE=4 SV=1	2	4	4	4	4	4	4	4	4	4	26	26	26	26.177	246	22	25	3.3323e-23	26	26	41804000	32370000	9434000	1444200	4685200	5	12
#2	197	A4SPP5	24;63;414;416;570;621;753;1003;1081;1113;1385;1505;1553;1565;1566;1886;1911;2107;2496;2497;2592;2812;2813;2822;2823;2975;3069;3238;3343;3461;3478;3551;3715	27;70;469;471;640;697;856;1139;1224;1225;1263;1578;1712;1766;1779;1780;2143;2170;2388;2880;2881;3002;3255;3256;3265;3266;3436;3437;3539;3731;3853;3982;3999;4081;4257	528;529;530;531;532;533;534;535;536;537;538;539;540;541;542;543;544;545;546;547;548;549;550;551;552;553;554;555;556;557;558;559;560;561;562;563;564;565;566;567;568;569;570;1743;1744;1745;1746;1747;1748;1749;1750;1751;1752;1753;1754;1755;1756;1757;1758;1759;1760;1761;1762;1763;1764;1765;1766;1767;1768;1769;1770;1771;1772;1773;1774;1775;1776;1777;1778;1779;1780;1781;1782;1783;1784;1785;1786;1787;17…	269;270;271;272;273;274;275;276;277;278;279;280;281;282;283;284;285;286;287;288;289;290;291;292;293;294;295;296;297;298;299;300;301;302;303;304;305;306;307;308;309;310;311;312;313;314;315;316;317;318;319;320;321;322;323;324;325;326;327;328;329;330;331;332;333;334;335;336;337;338;339;340;341;342;343;344;345;346;347;348;349;350;351;352;353;354;355;356;357;358;359;360;361;362;363;364;365;366;367;368…	230;231		146;395		A4SPP5;G7CSR1	A4SPP5;G7CSR1	33;33	33;33	33;33	>tr|A4SPP5|A4SPP5_AERS4 Aerolysin B OS=Aeromonas salmonicida (strain A449) GN=aerB PE=4 SV=1;>tr|G7CSR1|G7CSR1_AERSA Hemolysin OS=Aeromonas salmonicida subsp. salmonicida 01-B526 GN=IYQ_07421 PE=4 SV=1	2	33	33	33	33	33	33	33	33	33	66.2	66.2	66.2	68.528	621	485	608	0	66.2	66.2	16078000000	7317600000	8760600000	928380000	762300000	259	284
#2	198	A4SPQ8	276;784;1959;2052	316;888;2227;2326	7166;7167;7168;7169;7170;7171;7172;7173;7174;19921;19922;19923;57380;57381;57382;57383;59980;59981;59982;59983;59984;59985;59986;59987;59988	7472;7473;7474;7475;7476;19982;58944;58945;58946;58947;58948;58949;62340;62341;62342;62343;62344;62345;62346;62347;62348;62349;62350;62351;62352					A4SPQ8;G7CSP8	A4SPQ8;G7CSP8	4;4	4;4	4;4	>tr|A4SPQ8|A4SPQ8_AERS4 Putative uncharacterized protein OS=Aeromonas salmonicida (strain A449) GN=ASA_2867 PE=4 SV=1;>tr|G7CSP8|G7CSP8_AERSA Putative uncharacterized protein OS=Aeromonas salmonicida subsp. salmonicida 01-B526 GN=IYQ_07356 PE=4 SV=1	2	4	4	4	4	4	4	4	4	4	31.1	31.1	31.1	21.204	196	12	13	2.1999e-13	31.1	31.1	114590000	52322000	62267000	24789000	29484000	10	15
#2	199	A4SPS7	925;3561	1049;4091	24515;24516;24517;24518;112602;112603	25126;122925					A4SPS7;G7CSM9	A4SPS7;G7CSM9	2;2	2;2	2;2	>sp|A4SPS7|DAPE_AERS4 Succinyl-diaminopimelate desuccinylase OS=Aeromonas salmonicida (strain A449) GN=dapE PE=3 SV=1;>tr|G7CSM9|G7CSM9_AERSA Succinyl-diaminopimelate desuccinylase OS=Aeromonas salmonicida subsp. salmonicida 01-B526 GN=IYQ_07241 PE=4 SV=1	2	2	2	2	2	2	2	2	2	2	10.4	10.4	10.4	40.456	375	3	3	0.0024841	10.4	10.4	30145000	11549000	18596000	542770	2358600	0	2
#2	200	A4SPV5	72;3203	79;3691	2247;2248;2249;102630;102631;102632	2230;112131					A4SPV5;G7CSJ4	A4SPV5;G7CSJ4	2;2	2;2	2;2	>tr|A4SPV5|A4SPV5_AERS4 Protein rnfH OS=Aeromonas salmonicida (strain A449) GN=rnfH PE=3 SV=1;>tr|G7CSJ4|G7CSJ4_AERSA Putative uncharacterized protein OS=Aeromonas salmonicida subsp. salmonicida 01-B526 GN=IYQ_07066 PE=4 SV=1	2	2	2	2	2	2	2	2	2	2	26.9	26.9	26.9	13.254	119	3	3	0.0069696	26.9	26.9	7990400	2120100	5870400	233460	2054200	0	2
#2	201	A4SPX4	16;770;843;997;1200;1230;1893;1897;2900;3159;3322;3414;3519;3724	19;874;958;1133;1367;1403;2150;2151;2156;3351;3644;3829;3830;3933;4045;4267	392;393;394;395;396;397;398;399;400;401;402;403;404;405;406;407;408;409;410;411;412;413;414;19709;19710;19711;19712;19713;19714;19715;19716;19717;19718;19719;22178;22179;22180;22181;26685;26686;26687;26688;26689;33869;33870;33871;33872;34768;34769;34770;34771;34772;34773;34774;34775;34776;34777;34778;34779;34780;34781;34782;55838;55839;55840;55841;55842;55843;55844;55845;55846;55847;55848;55849;5…	190;191;192;19765;19766;19767;19768;22630;22631;22632;27873;27874;35963;36729;36730;36731;57566;57567;57568;57569;57570;57628;96930;96931;96932;111047;111048;111049;114999;115000;115001;115002;115003;117314;117315;122058;122059;122060;122061;122062;122063;126771;126772;126773	232;233		48;186		A4SPX4;G7CSH4	A4SPX4;G7CSH4	14;14	14;14	14;14	>tr|A4SPX4|A4SPX4_AERS4 Isocitrate dehydrogenase [NADP] OS=Aeromonas salmonicida (strain A449) GN=icd PE=3 SV=1;>tr|G7CSH4|G7CSH4_AERSA Isocitrate dehydrogenase OS=Aeromonas salmonicida subsp. salmonicida 01-B526 GN=IYQ_06966 PE=4 SV=1	2	14	14	14	13	14	13	14	13	14	50.1	50.1	50.1	45.86	419	48	74	1.123e-71	47.7	50.1	421850000	151760000	270090000	18391000	24632000	9	25
#2	202	A4SPZ3	1211;1807;3035;3041;3395	1382;2059;3501;3507;3910	34360;34361;34362;34363;34364;34365;34366;34367;34368;34369;34370;34371;34372;53460;53461;97468;97469;97470;97649;97650;107704;107705;107706;107707;107708;107709;107710	36444;36445;54701;105119;105492;116777					A4SPZ3;G7CSF6	A4SPZ3;G7CSF6	5;5	5;5	5;5	>tr|A4SPZ3|A4SPZ3_AERS4 Putative uncharacterized protein OS=Aeromonas salmonicida (strain A449) GN=ASA_2962 PE=4 SV=1;>tr|G7CSF6|G7CSF6_AERSA Putative uncharacterized protein OS=Aeromonas salmonicida subsp. salmonicida 01-B526 GN=IYQ_06866 PE=4 SV=1	2	5	5	5	5	4	5	4	5	4	13.7	13.7	13.7	70.805	641	13	14	1.2219e-13	13.7	10.6	182480000	114680000	67796000	5989600	5028900	2	4
#2	203	A4SPZ9	538;834;2174;2202	605;606;607;949;2473;2474;2522;2523;2524;2525	13665;13666;13667;13668;13669;13670;13671;13672;13673;13674;13675;13676;13677;13678;13679;13680;13681;13682;13683;13684;13685;13686;13687;13688;13689;13690;22021;22022;22023;22024;22025;22026;22027;22028;22029;22030;22031;22032;22033;22034;22035;22036;22037;22038;22039;22040;22041;62626;62627;62628;62629;62630;62631;62632;62633;62634;62635;62636;62637;62638;62639;62640;62641;62642;62643;62644;626…	13964;13965;13966;13967;13968;13969;13970;13971;13972;13973;13974;13975;13976;13977;13978;13979;13980;13981;13982;13983;13984;13985;22452;22453;22454;22455;22456;22457;22458;22459;22460;22461;22462;22463;22464;22465;22466;22467;22468;63964;63965;63966;63967;63968;63969;63970;63971;63972;63973;63974;63975;63976;63977;63978;63979;63980;63981;63982;63983;63984;63985;65202;65203;65204;65205;65206;652…	234;235;236		84;106;139		A4SPZ9;G7CSF0	A4SPZ9;G7CSF0	4;4	4;4	4;4	>tr|A4SPZ9|A4SPZ9_AERS4 Azurin OS=Aeromonas salmonicida (strain A449) GN=azu PE=4 SV=1;>tr|G7CSF0|G7CSF0_AERSA Azurin OS=Aeromonas salmonicida subsp. salmonicida 01-B526 GN=IYQ_06836 PE=4 SV=1	2	4	4	4	4	4	4	4	4	4	52.4	52.4	52.4	15.639	147	48	66	1.4124e-24	52.4	52.4	71546000	28234000	43312000	0	38014000	5	12
#2	204	A4SQ02	598;1739	672;1972	15349;51741;51742;51743	15492;53212					A4SQ02;G7CSE7	A4SQ02;G7CSE7	2;2	2;2	2;2	>tr|A4SQ02|A4SQ02_AERS4 Exodeoxyribonuclease III OS=Aeromonas salmonicida (strain A449) GN=xthA PE=4 SV=1;>tr|G7CSE7|G7CSE7_AERSA Exodeoxyribonuclease III OS=Aeromonas salmonicida subsp. salmonicida 01-B526 GN=IYQ_06811 PE=4 SV=1	2	2	2	2	1	2	1	2	1	2	8.6	8.6	8.6	30.86	268	1	3	7.4801e-05	3.7	8.6	13800000	5332100	8467700	0	459840	0	2
#2	205	A4SQ25	43;60;254;255;579;582;632;790;885;1528;1540;1541;1542;1707;1782;1790;1964;2076;2113;2124;2131;2149;2254;2353;2354;2376;2533;2560;2639;2799;2869;2959;2991;3139;3140;3143;3365	47;67;288;289;290;649;652;712;895;1003;1738;1751;1752;1753;1938;2026;2027;2040;2233;2352;2353;2394;2408;2415;2436;2607;2723;2724;2748;2924;2965;3060;3239;3315;3413;3455;3619;3620;3623;3877	985;986;987;988;989;990;991;992;993;994;995;996;997;998;999;1000;1001;1002;1003;1004;1005;1006;1007;1008;1723;1724;6666;6667;6668;6669;6670;6671;6672;6673;6674;6675;6676;6677;6678;6679;6680;6681;6682;6683;6684;6685;6686;6687;6688;6689;6690;6691;6692;6693;6694;14987;14988;14989;14990;14991;14992;14993;15000;15001;15002;16521;16522;16523;16524;16525;16526;16527;16528;16529;16530;16531;16532;16533;1…	884;885;886;887;1692;1693;1694;6765;6766;6767;6768;6769;6770;6771;6772;6773;15224;15225;15226;15227;15228;15231;15232;17095;17096;17097;17098;17099;17100;20149;20150;23956;23957;23958;23959;23960;23961;23962;23963;23964;23965;23966;23967;23968;23969;23970;46157;46158;46159;46706;46707;46708;46709;46710;46711;46712;46713;52320;52321;52322;52323;52324;52325;52326;52327;52328;52329;54175;54176;54177…	237;238;239		312;373;599		A4SQ25;G7CSC2	A4SQ25;G7CSC2	37;37	37;37	37;37	>sp|A4SQ25|DNAK_AERS4 Chaperone protein DnaK OS=Aeromonas salmonicida (strain A449) GN=dnaK PE=2 SV=1;>tr|G7CSC2|G7CSC2_AERSA Molecular chaperone DnaK OS=Aeromonas salmonicida subsp. salmonicida 01-B526 GN=dnaK PE=4 SV=1	2	37	37	37	37	37	37	37	37	37	69.9	69.9	69.9	69.557	641	247	205	0	69.9	69.9	2792700000	1456700000	1336100000	192740000	156950000	150	78
#2	206	A4SQ26	356;853;1407;1408	405;968;1601;1602	8688;8689;22317;22318;22319;22320;22321;22322;22323;41122;41123;41124;41125;41126;41127;41128;41129;41130;41131;41132	9416;22717;22718;22719;22720;22721;42447;42448;42449					A4SQ26;G7CSC1	A4SQ26;G7CSC1	4;4	4;4	4;4	>sp|A4SQ26|GRPE_AERS4 Protein grpE OS=Aeromonas salmonicida (strain A449) GN=grpE PE=3 SV=1;>tr|G7CSC1|G7CSC1_AERSA Heat shock protein GrpE OS=Aeromonas salmonicida subsp. salmonicida 01-B526 GN=IYQ_06671 PE=4 SV=1	2	4	4	4	4	4	4	4	4	4	23	23	23	21.198	191	12	8	2.7699e-21	23	23	53471000	31108000	22363000	6524800	3997000	6	3
#2	207	A4SQ39	101;173;174;733;743;887;1918;2108	113;195;196;830;845;1005;2177;2178;2389	2938;2939;2940;2941;2942;2943;2944;2945;2946;2947;4763;4764;4765;4766;4767;4768;4769;4770;4771;4772;4773;4774;4775;4776;4777;4778;4779;4780;4781;4782;4783;4784;4785;4786;4787;19160;19161;19162;19163;19164;19165;19166;19167;19168;19387;19388;23333;23334;23335;56412;56413;56414;56415;56416;56417;56418;56419;56420;56421;56422;56423;61236;61237;61238	3036;3037;3038;3039;3040;3041;3042;3043;4974;4975;4976;4977;4978;4979;4980;4981;19430;19547;19548;23972;57921;57922;57923;57924;57925;57926;57927;63067;63068	240		64		A4SQ39;G7CSB0	A4SQ39;G7CSB0	8;8	8;8	8;8	>tr|A4SQ39|A4SQ39_AERS4 DNA-binding protein H-NS OS=Aeromonas salmonicida (strain A449) GN=hns PE=4 SV=1;>tr|G7CSB0|G7CSB0_AERSA DNA-binding protein H-NS OS=Aeromonas salmonicida subsp. salmonicida 01-B526 GN=IYQ_06616 PE=4 SV=1	2	8	8	8	8	7	8	7	8	7	61.8	61.8	61.8	15.506	136	35	29	1.3296e-22	61.8	53.7	459440000	316690000	142760000	220600000	28301000	20	2
#2	208	A4SQ41	1001;2502	1137;2887	26716;26717;26718;26719;26720;26721;26722;26723;26724;26725;26726;26727;26728;76163;76164;76165;76166;76167;76168;76169;76170;76171;76172;76173;76174;76175	27881;27882;27883;79139;79140;79141;79142;79143;79144;79145					A4SQ41;G7CSA8	A4SQ41;G7CSA8	2;2	2;2	2;2	>tr|A4SQ41|A4SQ41_AERS4 Putative uncharacterized protein OS=Aeromonas salmonicida (strain A449) GN=ASA_3012 PE=4 SV=1;>tr|G7CSA8|G7CSA8_AERSA Putative uncharacterized protein OS=Aeromonas salmonicida subsp. salmonicida 01-B526 GN=IYQ_06606 PE=4 SV=1	2	2	2	2	2	2	2	2	2	2	21.1	21.1	21.1	19.293	166	13	13	4.9139e-11	21.1	21.1	63248000	31095000	32153000	21582000	37763000	4	6
#2	209	A4SQ44	332;1440	375;1636	8190;8191;8192;8193;8194;8195;42568;42569;42570	8764;44287	241	2;16;24	13	11;20;22	A4SQ44;G7CSA5	A4SQ44;G7CSA5	2;2	2;2	2;2	>tr|A4SQ44|A4SQ44_AERS4 Transcriptional regulator, AraC/XylS family OS=Aeromonas salmonicida (strain A449) GN=ASA_3015 PE=4 SV=1;>tr|G7CSA5|G7CSA5_AERSA AraC/XylS family transcriptional regulator OS=Aeromonas salmonicida subsp. salmonicida 01-B526 GN=IYQ_0	2	2	2	2	2	1	2	1	2	1	11	11	11	38.178	347	8	1	0.2011	11	4.3	7714200	6447800	1266400	4366600	0	1	0	+
#2	210	A4SQ86	195;266;375;729;1321;1409;1410;1420;1559;1588;1589;1779;1873;1874;2349;2842;3071;3132;3267;3664;3712	219;220;305;426;826;1507;1508;1509;1603;1604;1615;1772;1802;1803;2020;2021;2128;2129;2130;2719;3285;3286;3541;3611;3763;3764;4200;4251	5365;5366;5367;5368;5369;5370;5371;5372;5373;5374;5375;5376;5377;5378;5379;5380;5381;5382;5383;5384;5385;5386;5387;5388;5389;5390;5391;5392;5393;5394;5395;5396;5397;5398;5399;5400;5401;5402;5403;5404;5405;5406;5407;5408;5409;5410;5411;5412;5413;5414;5415;5416;5417;6819;6820;6821;6822;6823;6824;6825;6826;6827;6828;6829;6830;6831;6832;6833;6834;6835;6836;6837;6838;6839;9183;9184;9185;9186;9187;9188…	5480;5481;5482;5483;5484;5485;5486;5487;5488;5489;5490;5491;5492;5493;5494;5495;5496;5497;5498;5499;5500;5501;5502;5503;5504;5505;5506;5507;5508;5509;5510;5511;6858;6859;6860;6861;6862;6863;6864;6865;6866;6867;6868;6869;9921;9922;9923;9924;9925;9926;9927;9928;9929;9930;9931;9932;9933;9934;9935;9936;9937;9938;9939;9940;9941;9942;9943;19398;19399;19400;19401;19402;19403;19404;19405;19406;19407;1940…	242;243;244;245	3;17;18	92;120;257;262	9;11;15	A4SQ86;G7CS66	A4SQ86;G7CS66	21;21	21;21	21;21	>tr|A4SQ86|A4SQ86_AERS4 Cysteine synthase OS=Aeromonas salmonicida (strain A449) GN=cysK PE=3 SV=1;>tr|G7CS66|G7CS66_AERSA Cysteine synthase A OS=Aeromonas salmonicida subsp. salmonicida 01-B526 GN=IYQ_06392 PE=4 SV=1	2	21	21	21	18	21	18	21	18	21	86	86	86	34.305	322	195	261	5.5549e-265	73.9	86	4129400000	1456300000	2673100000	30477000	180040000	59	101
#2	211	A4SQ87	678;1284;1285;2931;2932	768;1462;1463;3385;3386	17817;17818;17819;17820;17821;36348;36349;36350;36351;36352;36353;36354;36355;92457;92458;92459;92460;92461;92462;92463;92464;92465;92466;92467;92468;92469	18312;18313;18314;18315;18316;18317;18318;18319;18320;37842;37843;37844;37845;37846;37847;37848;37849;37850;37851;37852;37853;37854;37855;37856;37857;37858;37859;37860;37861;98436;98437;98438;98439;98440;98441;98442;98443;98444;98445;98446;98447;98448					A4SQ87;G7CS65	A4SQ87;G7CS65	5;5	5;5	5;5	>tr|A4SQ87|A4SQ87_AERS4 Phosphocarrier protein HPr OS=Aeromonas salmonicida (strain A449) GN=ptsH PE=4 SV=1;>tr|G7CS65|G7CS65_AERSA Phosphocarrier protein HPr OS=Aeromonas salmonicida subsp. salmonicida 01-B526 GN=IYQ_06387 PE=4 SV=1	2	5	5	5	5	5	5	5	5	5	61.2	61.2	61.2	9.0943	85	17	9	5.7716e-48	61.2	61.2	580990000	320630000	260350000	109780000	181890000	23	19
#2	212	A4SQ89	2006;2034;2110;2218;2222;2640;2906;2907	2276;2306;2391;2553;2554;2561;3061;3358;3359;3360	58525;58526;58527;58528;58529;58530;58531;58532;58533;58534;59668;59669;59670;59671;59672;59673;59674;59675;61243;61244;61245;61246;61247;64623;64624;64625;64626;64627;64628;64629;64630;64631;64632;64633;64634;64635;64742;64743;64744;64745;64746;64747;82184;82185;82186;82187;82188;82189;82190;82191;91628;91629;91630;91631;91632;91633;91634;91635;91636;91637;91638;91639;91640;91641;91642;91643;916…	60398;60399;60400;60401;60402;62081;62082;62083;62084;62085;63071;63072;63073;65734;65735;65736;65776;65777;65778;65779;65780;65781;86137;86138;86139;86140;86141;86142;86143;86144;97439;97440;97441;97442;97443;97444;97445;97446;97447;97448	246;247;248		60;144;153		A4SQ89;G7CS63	A4SQ89;G7CS63	8;8	8;8	8;8	>tr|A4SQ89|A4SQ89_AERS4 PTS system glucose-specific component IIA OS=Aeromonas salmonicida (strain A449) GN=crr PE=4 SV=1;>tr|G7CS63|G7CS63_AERSA PTS system glucose-specific transporter subunit OS=Aeromonas salmonicida subsp. salmonicida 01-B526 GN=IYQ_063	2	8	8	8	8	8	8	8	8	8	65.7	65.7	65.7	18.118	169	36	42	1.7861e-34	65.7	65.7	136730000	68081000	68649000	16684000	113010000	12	10
#2	213	A4SQ99	412;863;864;949;950;1269;1365;1366;1445;1641;1725;3031;3063;3321;3394;3679;3727	466;467;978;979;980;981;1074;1075;1445;1557;1558;1641;1642;1861;1957;3497;3533;3828;3909;4217;4270	9899;9900;9901;9902;9903;9904;9905;9906;9907;9908;9909;9910;9911;9912;9913;9914;9915;9916;9917;9918;9919;9920;9921;9922;9923;9924;9925;9926;9927;9928;9929;9930;9931;9932;9933;9934;9935;9936;9937;9938;9939;9940;9941;9942;9943;9944;9945;9946;9947;9948;9949;9950;9951;9952;9953;9954;9955;9956;9957;9958;9959;9960;9961;9962;9963;9964;9965;9966;9967;9968;9969;9970;9971;9972;9973;9974;9975;9976;9977;9978…	10500;10501;10502;10503;10504;10505;10506;10507;10508;10509;10510;10511;10512;10513;10514;10515;10516;10517;10518;10519;10520;10521;10522;10523;10524;10525;10526;10527;10528;10529;10530;10531;10532;10533;10534;10535;10536;10537;10538;10539;10540;10541;10542;10543;10544;10545;10546;10547;10548;10549;10550;10551;10552;10553;10554;10555;10556;10557;10558;10559;10560;10561;10562;10563;10564;10565;105…	249;250;251		70;93;389		A4SQ99;G7CS52	A4SQ99;G7CS52	17;17	17;17	17;17	>tr|A4SQ99|A4SQ99_AERS4 Leucine aminopeptidase OS=Aeromonas salmonicida (strain A449) GN=ASA_3073 PE=4 SV=1;>tr|G7CS52|G7CS52_AERSA Leucine aminopeptidase OS=Aeromonas salmonicida subsp. salmonicida 01-B526 GN=IYQ_06312 PE=4 SV=1	2	17	17	17	17	17	17	17	17	17	64.6	64.6	64.6	42.337	393	1112	1302	0	64.6	64.6	77775000000	29147000000	48628000000	1995600000	8231100000	1074	1519
#2	214	A4SQD4	1655;2594	1877;3004	49314;49315;80367;80368	51066;83479					A4SQD4;G7CS14	A4SQD4;G7CS14	2;2	2;2	2;2	>tr|A4SQD4|A4SQD4_AERS4 N-succinylarginine dihydrolase OS=Aeromonas salmonicida (strain A449) GN=astB PE=3 SV=1;>tr|G7CS14|G7CS14_AERSA Succinylarginine dihydrolase OS=Aeromonas salmonicida subsp. salmonicida 01-B526 GN=IYQ_06108 PE=4 SV=1	2	2	2	2	0	2	0	2	0	2	4.5	4.5	4.5	49.372	448		4	0.0007366	0	4.5	5239800	0	5239800	0	152220	0	2
#2	215	A4SQE2	120;216;337;515;526;973;1479;1510;1597;1637;1870;2001;2284;2477;2888	134;242;380;580;592;1103;1680;1718;1811;1857;2125;2271;2642;2860;3334	3412;3413;3414;5695;5696;5697;8280;8281;8282;8283;8284;13081;13082;13083;13084;13085;13086;13087;13088;13546;26118;26119;26120;26121;26122;26123;26124;26125;26126;26127;26128;43830;43831;43832;44386;44387;46842;46843;48360;55180;58492;58493;58494;68242;68243;68244;68245;75515;75516;75517;90110;90111;90112;90113	3710;3711;3712;5678;5679;5680;5681;5682;8886;8887;8888;13275;13276;13277;13278;13844;27441;27442;27443;27444;45376;45720;45721;45722;45723;45724;45725;48319;48320;48321;48322;50026;56950;56951;56952;60357;70731;70732;78440;95168;95169;95170;95171	252		405		A4SQE2;G7CS06	A4SQE2;G7CS06	15;15	15;15	15;15	>tr|A4SQE2|A4SQE2_AERS4 Adenylosuccinate synthetase OS=Aeromonas salmonicida (strain A449) GN=purA PE=3 SV=1;>tr|G7CS06|G7CS06_AERSA Adenylosuccinate synthetase OS=Aeromonas salmonicida subsp. salmonicida 01-B526 GN=IYQ_06068 PE=4 SV=1	2	15	15	15	10	15	10	15	10	15	59.6	59.6	59.6	45.255	418	16	38	5.6139e-150	35.9	59.6	542980000	100560000	442420000	6156400	21364000	3	34
#2	216	A4SQE3	2862;2897;3686	3308;3347;3348;4224	89516;89517;89518;89519;91387;91388;91389;91390;91391;115547;115548;115549;115550	94471;96922;96923;125676;125677	253		36		A4SQE3;G7CS05	A4SQE3;G7CS05	3;3	3;3	3;3	>tr|A4SQE3|A4SQE3_AERS4 Phospholipid-binding protein OS=Aeromonas salmonicida (strain A449) GN=ASA_3121 PE=4 SV=1;>tr|G7CS05|G7CS05_AERSA Phospholipid-binding protein OS=Aeromonas salmonicida subsp. salmonicida 01-B526 GN=IYQ_06063 PE=4 SV=1	2	3	3	3	3	3	3	3	3	3	23	23	23	18.883	178	6	7	4.835e-06	23	23	21323000	7864800	13458000	5307900	31079000	1	2
#2	217	A4SQF5	1083;1864;2063;2534	1227;2118;2338;2925	29573;29574;29575;29576;29577;55061;55062;55063;55064;60135;60136;60137;60138;60139;60140;60141;60142;60143;77303;77304;77305;77306;77307;77308;77309	31419;31420;31421;56858;56859;56860;56861;56862;62468;62469;62470;62471;62472;62473;62474;62475;62476;80110;80111;80112;80113					A4SQF5;G7CRZ3	A4SQF5;G7CRZ3	4;4	4;4	4;4	>tr|A4SQF5|A4SQF5_AERS4 Putative uncharacterized protein OS=Aeromonas salmonicida (strain A449) GN=ASA_3133 PE=4 SV=1;>tr|G7CRZ3|G7CRZ3_AERSA Putative uncharacterized protein OS=Aeromonas salmonicida subsp. salmonicida 01-B526 GN=IYQ_05998 PE=4 SV=1	2	4	4	4	4	4	4	4	4	4	49	49	49	15.557	145	13	12	3.737e-59	49	49	120600000	49647000	70952000	11108000	59638000	7	14
#2	218	A4SQH3	748;944;1466;1467;1490;1537;1883;2851;3432	851;1068;1069;1664;1665;1666;1667;1694;1748;2139;2140;3297;3952	19429;19430;19431;19432;19433;19434;19435;25029;25030;25031;25032;43480;43481;43482;43483;43484;43485;43486;43487;43488;43489;43490;43491;43492;43493;43494;43495;43496;43497;43498;43499;43500;43501;43502;43503;43504;43505;43506;43507;43508;43509;43510;43511;43512;43513;43514;43515;43516;43966;43967;43968;43969;43970;43971;43972;43973;43974;43975;43976;43977;43978;43979;43980;43981;43982;43983;439…	19574;19575;25906;25907;25908;44824;44825;44826;44827;44828;44829;44830;44831;44832;44833;44834;44835;44836;44837;44838;44839;44840;44841;44842;44843;44844;44845;44846;44847;44848;44849;44850;44851;44852;44853;44854;45495;45496;45497;45498;45499;45500;45501;45502;45503;45504;45505;45506;45507;45508;45509;45510;45511;45512;45513;45514;45515;45516;45517;45518;45519;45520;45521;45522;45523;45524;455…	254;255;256		33;82;99		A4SQH3;G7CRX5	A4SQH3;G7CRX5	9;7	9;7	9;7	>tr|A4SQH3|A4SQH3_AERS4 Outer membrane protein OmpH OS=Aeromonas salmonicida (strain A449) GN=ompH PE=4 SV=1;>tr|G7CRX5|G7CRX5_AERSA Outer membrane protein OS=Aeromonas salmonicida subsp. salmonicida 01-B526 GN=IYQ_05908 PE=4 SV=1	2	9	9	9	9	9	9	9	9	9	50	50	50	18.983	170	49	53	4.7895e-30	50	50	610050000	351490000	258550000	521360000	724860000	24	26
#2	219	A4SQH9	167;215;1995;2494;3065;3423	188;241;2265;2877;3535;3943	4678;4679;4680;4681;4682;4683;4684;4685;4686;4687;4688;4689;4690;5686;5687;5688;5689;5690;5691;5692;5693;5694;58425;58426;58427;58428;58429;58430;58431;75737;75738;75739;98633;98634;98635;98636;98637;98638;108379;108380;108381;108382	4937;4938;4939;5671;5672;5673;5674;5675;5676;5677;60326;78657;107047;107048;107049;107050;117489;117490;117491;117492;117493;117494;117495					A4SQH9;G7CRW9	A4SQH9;G7CRW9	6;6	6;6	6;6	>sp|A4SQH9|RRF_AERS4 Ribosome-recycling factor OS=Aeromonas salmonicida (strain A449) GN=frr PE=3 SV=1;>tr|G7CRW9|G7CRW9_AERSA Ribosome recycling factor OS=Aeromonas salmonicida subsp. salmonicida 01-B526 GN=frr PE=4 SV=1	2	6	6	6	6	6	6	6	6	6	42.7	42.7	42.7	20.667	185	18	24	4.3748e-31	42.7	42.7	160830000	86174000	74660000	30328000	19659000	14	9
#2	220	A4SQI1	6;186;273;504;679;747;893;894;998;1387;1399;3405	7;210;313;568;569;769;850;1013;1014;1134;1580;1592;3924	202;203;204;205;206;207;208;209;210;211;5065;5066;5067;5068;5069;5070;5071;6955;6956;6957;6958;6959;6960;6961;6962;6963;6964;6965;6966;6967;6968;12735;12736;12737;12738;12739;12740;12741;12742;17822;17823;17824;17825;19420;19421;19422;19423;19424;19425;19426;19427;19428;23424;23425;23426;23427;23428;23429;23430;23431;26690;26691;26692;26693;26694;40333;40334;40335;40336;40337;40338;40339;40340;40…	89;90;91;92;5123;5124;5125;6918;12894;12895;12896;12897;18321;18322;18323;18324;19573;24019;24020;27875;27876;41495;41496;41497;42177;116872;116873	257		178		A4SQI1;G7CRW7	A4SQI1;G7CRW7	12;12	12;12	12;12	>sp|A4SQI1|EFTS_AERS4 Elongation factor Ts OS=Aeromonas salmonicida (strain A449) GN=tsf PE=3 SV=1;>tr|G7CRW7|G7CRW7_AERSA Elongation factor Ts OS=Aeromonas salmonicida subsp. salmonicida 01-B526 GN=tsf PE=4 SV=1	2	12	12	12	11	10	11	10	11	10	59.4	59.4	59.4	31.159	293	49	34	2.5769e-40	56.3	49.8	609220000	527150000	82065000	16947000	12702000	10	13
#2	221	A4SQI2	648;1760	733;1997	17153;17154;17155;17156;52214;52215	17790;53725					A4SQI2;G7CRW6	A4SQI2;G7CRW6	2;2	2;2	2;2	>sp|A4SQI2|RS2_AERS4 30S ribosomal protein S2 OS=Aeromonas salmonicida (strain A449) GN=rpsB PE=3 SV=1;>tr|G7CRW6|G7CRW6_AERSA 30S ribosomal protein S2 OS=Aeromonas salmonicida subsp. salmonicida 01-B526 GN=rpsB PE=4 SV=1	2	2	2	2	1	1	1	1	1	1	20.2	20.2	20.2	26.912	242	4	2	2.635e-16	14	6.2	35349000	33067000	2282800	3715900	0	1	1
#2	222	A4SQI3	137;622;1775;2610;3194;3205	152;698;2014;3027;3028;3682;3693	3900;3901;3902;3903;3904;3905;3906;3907;3908;3909;3910;16257;16258;16259;16260;16261;52682;52683;52684;80967;80968;80969;80970;80971;80972;80973;102529;102530;102531;102532;102533;102534;102535;102637;102638;102639;102640;102641;102642;102643;102644;102645;102646;102647;102648	4272;16833;54019;84160;84161;84162;112100;112101;112102;112103;112104;112105;112106;112107;112108;112134;112135;112136;112137	258		143		A4SQI3;G7CRW5	A4SQI3;G7CRW5	6;6	6;6	6;6	>tr|A4SQI3|A4SQI3_AERS4 Methionine aminopeptidase OS=Aeromonas salmonicida (strain A449) GN=map PE=3 SV=1;>tr|G7CRW5|G7CRW5_AERSA Methionine aminopeptidase OS=Aeromonas salmonicida subsp. salmonicida 01-B526 GN=IYQ_05858 PE=4 SV=1	2	6	6	6	5	6	5	6	5	6	33.2	33.2	33.2	29.087	262	16	29	9.3823e-16	25.2	33.2	98050000	50416000	47633000	2415100	9184400	5	11
#2	223	A4SQI5	584;982;2384;2684;3302	654;1116;2756;3107;3808	15008;15009;15010;15011;26287;26288;26289;26290;26291;71856;83515;83516;83517;83518;83519;83520;83521;83522;83523;83524;105391;105392;105393;105394	15235;27558;74463;87317;87318;87319;87320;114868					A4SQI5;G7CRW3	A4SQI5;G7CRW3	5;5	5;5	5;5	>sp|A4SQI5|DAPD_AERS4 2,3,4,5-tetrahydropyridine-2,6-dicarboxylate N-succinyltransferase OS=Aeromonas salmonicida (strain A449) GN=dapD PE=3 SV=1;>tr|G7CRW3|G7CRW3_AERSA 2,3,4,5-tetrahydropyridine-2,6-carboxylate N-succinyltransferase OS=Aeromonas salmonic	2	5	5	5	4	5	4	5	4	5	28.4	28.4	28.4	29.521	275	13	11	1.7571e-09	16.4	28.4	87249000	50672000	36578000	3125600	2219500	3	5
#2	224	A4SQM4	264;265;1451;2159;2475;3367;3456;3518;3707	303;304;1649;2450;2451;2858;3880;3977;4044;4245	6785;6786;6787;6788;6789;6790;6791;6792;6793;6794;6795;6796;6797;6798;6799;6800;6801;6802;6803;6804;6805;6806;6807;6808;6809;6810;6811;6812;6813;6814;6815;6816;6817;6818;42982;42983;42984;42985;42986;42987;42988;42989;42990;42991;42992;42993;42994;42995;42996;42997;42998;42999;62377;62378;62379;62380;62381;62382;62383;62384;62385;62386;62387;62388;62389;62390;62391;62392;62393;62394;62395;62396;6…	6838;6839;6840;6841;6842;6843;6844;6845;6846;6847;6848;6849;6850;6851;6852;6853;6854;6855;6856;6857;44517;44518;44519;44520;44521;44522;44523;44524;44525;44526;44527;44528;44529;44530;44531;44532;44533;44534;63773;63774;63775;63776;63777;63778;63779;63780;63781;63782;63783;63784;63785;63786;63787;63788;63789;63790;63791;63792;63793;63794;63795;63796;63797;63798;63799;63800;63801;63802;63803;63804…	259;260		23;145		A4SQM4;G7CRS2	A4SQM4;G7CRS2	9;9	9;9	9;9	>tr|A4SQM4|A4SQM4_AERS4 Peptidyl-prolyl cis-trans isomerase OS=Aeromonas salmonicida (strain A449) GN=ppiA PE=3 SV=1;>tr|G7CRS2|G7CRS2_AERSA Peptidyl-prolyl cis-trans isomerase A OS=Aeromonas salmonicida subsp. salmonicida 01-B526 GN=IYQ_05633 PE=4 SV=1	2	9	9	9	9	9	9	9	9	9	70.5	70.5	70.5	20.032	183	76	96	1.087e-135	70.5	70.5	2641400000	1116300000	1525000000	758220000	2243000000	43	66
#2	225	A4SQN5	14;15;172;492;2053;2344;2472;2539;2718	17;18;193;194;555;2327;2713;2714;2855;2931;3146	379;380;381;382;383;384;385;386;387;388;389;390;391;4738;4739;4740;4741;4742;4743;4744;4745;4746;4747;4748;4749;4750;4751;4752;4753;4754;4755;4756;4757;4758;4759;4760;4761;4762;12519;12520;12521;12522;59989;59990;59991;59992;59993;59994;59995;59996;59997;59998;59999;60000;60001;60002;60003;60004;60005;60006;60007;60008;71123;71124;71125;71126;71127;71128;71129;71130;71131;71132;75464;75465;75466;…	184;185;186;187;188;189;4958;4959;4960;4961;4962;4963;4964;4965;4966;4967;4968;4969;4970;4971;4972;4973;12614;12615;12616;12617;12618;12619;12620;62353;62354;62355;62356;62357;62358;62359;62360;62361;62362;62363;62364;73967;73968;73969;73970;73971;73972;73973;73974;73975;73976;73977;73978;73979;73980;73981;78408;78409;78410;78411;78412;78413;78414;78415;78416;78417;78418;78419;78420;78421;80135;8…	261;262		49;210		A4SQN5;G7CRR2	A4SQN5;G7CRR2	9;9	9;9	9;9	>tr|A4SQN5|A4SQN5_AERS4 DsbA family, Com1-like subfamily protein OS=Aeromonas salmonicida (strain A449) GN=ASA_3216 PE=4 SV=1;>tr|G7CRR2|G7CRR2_AERSA DsbA family, Com1-like subfamily protein OS=Aeromonas salmonicida subsp. salmonicida 01-B526 GN=IYQ_05573	2	9	9	9	9	8	9	8	9	8	47	47	47	27.316	249	44	49	1.2131e-58	47	47	227750000	156920000	70828000	29571000	14586000	24	20
#2	226	A4SQQ3	1291;1491	1470;1695	36532;36533;36534;36535;43989;43990;43991;43992	37977;37978;45529					A4SQQ3;G7CRP4	A4SQQ3;G7CRP4	2;2	2;2	2;2	>tr|A4SQQ3|A4SQQ3_AERS4 Putative uncharacterized protein OS=Aeromonas salmonicida (strain A449) GN=ASA_3234 PE=4 SV=1;>tr|G7CRP4|G7CRP4_AERSA Putative uncharacterized protein OS=Aeromonas salmonicida subsp. salmonicida 01-B526 GN=IYQ_05483 PE=4 SV=1	2	2	2	2	2	2	2	2	2	2	20.3	20.3	20.3	20.036	182	4	4	3.6894e-08	20.3	20.3	13697000	6521600	7175400	4913600	24483000	0	3
#2	227	A4SQS0	100;1535;2509;3673	112;1746;2895;4211	2934;2935;2936;2937;45087;45088;45089;45090;45091;76554;76555;76556;115112;115113;115114	3029;3030;3031;3032;3033;3034;3035;46501;46502;79548;125055					A4SQS0;G7CRM7	A4SQS0;G7CRM7	4;4	4;4	4;4	>tr|A4SQS0|A4SQS0_AERS4 Thermostable carboxypeptidase 1 OS=Aeromonas salmonicida (strain A449) GN=ASA_3252 PE=4 SV=1;>tr|G7CRM7|G7CRM7_AERSA Thermostable carboxypeptidase 1 OS=Aeromonas salmonicida subsp. salmonicida 01-B526 GN=IYQ_05388 PE=4 SV=1	2	4	4	4	4	4	4	4	4	4	10.8	10.8	10.8	55.472	492	6	9	3.3602e-27	10.8	10.8	48204000	11701000	36503000	246300	1245700	0	11
#2	228	A4SQV1	68;608;1315;1389;1648;2112;2378;2890;2983;3226;3289;3408;3419	75;683;1500;1582;1869;2393;2750;3336;3445;3719;3794;3927;3939	2097;2098;2099;2100;2101;2102;2103;2104;15549;15550;15551;15552;15553;15554;15555;15556;15557;15558;15559;15560;37723;40348;40349;40350;40351;48872;48873;48874;61254;61255;61256;71641;71642;90118;90119;90120;95196;95197;95198;95199;95200;95201;95202;103722;103723;103724;103725;103726;103727;103728;103729;105172;105173;105174;107944;107945;107946;108240;108241;108242;108243	2063;2064;15623;39287;41501;50536;63081;74334;74335;95176;102196;113544;114709;117024;117356					A4SQV1;G7CRJ3	A4SQV1;G7CRJ3	13;13	13;13	13;13	>tr|A4SQV1|A4SQV1_AERS4 5-nucleotidase/2,3-cyclic phosphodiesterase OS=Aeromonas salmonicida (strain A449) GN=ASA_3291 PE=3 SV=1;>tr|G7CRJ3|G7CRJ3_AERSA 5-nucleotidase/2,3-cyclic phosphodiesterase OS=Aeromonas salmonicida subsp. salmonicida 01-B526 G	2	13	13	13	11	12	11	12	11	12	30.6	30.6	30.6	66.504	612	26	35	1.4082e-91	27	28.8	503900000	65256000	438640000	2747500	21476000	2	13
#2	229	G7CRI5	3228;3665	3721;4201	103732;103733;103734;103735;103736;103737;103738;103739;103740;103741;103742;103743;103744;103745;103746;103747;103748;103749;103750;114948;114949;114950;114951;114952	113546;113547;113548;113549;113550;124946;124947;124948;124949;124950;124951;124952;124953;124954					G7CRI5;A4SQV9	G7CRI5;A4SQV9	2;2	2;2	2;2	>tr|G7CRI5|G7CRI5_AERSA FKBP-type peptidyl-prolyl cis-trans isomerase SlyD OS=Aeromonas salmonicida subsp. salmonicida 01-B526 GN=IYQ_05133 PE=4 SV=1;>tr|A4SQV9|A4SQV9_AERS4 Peptidyl-prolyl cis-trans isomerase OS=Aeromonas salmonicida (strain A449) GN=slyD	2	2	2	2	2	2	2	2	2	2	14.2	14.2	14.2	20.87	197	13	11	3.4282e-11	14.2	14.2	147870000	70503000	77370000	3186900	4537400	6	8
#2	230	A4SQY0	282;550;551;766;788;889;963;1104;1140;1141;1264;1277;1278;1989;2012;2481;2532;2547;2665;2666;2693;2779;3048;3255;3467;3468;3626	322;620;621;869;870;892;893;1007;1092;1252;1293;1294;1440;1453;1454;2259;2282;2864;2922;2923;2943;3087;3088;3116;3218;3219;3516;3750;3988;3989;4160	7223;7224;7225;7226;7227;7228;7229;7230;7231;7232;7233;7234;7235;7236;7237;7238;7239;14219;14220;14221;14222;14223;14224;14225;14226;14227;14228;14229;14230;14231;14232;14233;14234;14235;14236;14237;14238;14239;14240;14241;14242;14243;14244;14245;14246;14247;14248;14249;14250;14251;14252;14253;14254;14255;14256;14257;14258;14259;14260;14261;14262;14263;14264;14265;14266;14267;14268;14269;14270;14…	7514;7515;7516;7517;7518;7519;7520;7521;7522;7523;7524;7525;7526;7527;7528;7529;7530;7531;7532;7533;7534;7535;7536;7537;14485;14486;14487;14488;14489;14490;14491;14492;14493;14494;14495;14496;14497;14498;14499;14500;14501;14502;14503;14504;14505;14506;14507;14508;14509;14510;14511;14512;14513;14514;14515;14516;14517;14518;14519;14520;14521;14522;14523;14524;14525;14526;14527;14528;14529;14530;145…	263;264;265;266		123;211;247;299		A4SQY0;G7CRG5	A4SQY0;G7CRG5	27;27	27;27	27;27	>tr|A4SQY0|A4SQY0_AERS4 Endochitinase OS=Aeromonas salmonicida (strain A449) GN=chiB PE=4 SV=1;>tr|G7CRG5|G7CRG5_AERSA Endochitinase OS=Aeromonas salmonicida subsp. salmonicida 01-B526 GN=IYQ_05023 PE=4 SV=1	2	27	27	27	27	27	27	27	27	27	53.3	53.3	53.3	68.801	640	375	477	0	53.3	53.3	21576000000	5111200000	16465000000	151830000	1073900000	180	370
#2	231	A4SQY1	365;474;560;735;847;919;940;1007;1354;1394;1458;1599;1622;1684;1685;1754;1910;2044;2116;2309;2356;2357;2361;2394;2517;2678;2734;2764;2804;2982;3201;3230;3290;3314;3316;3442;3565;3568	416;536;630;833;962;1042;1064;1143;1544;1587;1656;1813;1838;1909;1910;1911;1912;1988;1989;2169;2317;2398;2670;2726;2727;2731;2732;2768;2907;3101;3165;3166;3201;3244;3245;3246;3247;3444;3689;3723;3795;3796;3821;3823;3962;4095;4098	8794;8795;8796;8797;8798;8799;8800;8801;8802;8803;8804;8805;8806;8807;8808;8809;8810;8811;8812;8813;8814;8815;8816;8817;8818;8819;8820;8821;8822;8823;8824;8825;11633;11634;11635;11636;11637;11638;11639;11640;11641;11642;11643;11644;11645;11646;11647;11648;11649;11650;11651;11652;11653;11654;11655;11656;11657;11658;11659;11660;11661;11662;11663;11664;11665;11666;11667;11668;11669;11670;11671;11672…	9471;9472;9473;9474;9475;9476;9477;9478;9479;9480;9481;9482;9483;9484;9485;9486;9487;9488;9489;9490;9491;11788;11789;11790;11791;11792;11793;11794;11795;11796;11797;11798;11799;11800;11801;11802;11803;11804;11805;11806;11807;14692;14693;14694;19442;19443;19444;19445;19446;19447;19448;19449;19450;19451;19452;19453;19454;19455;19456;19457;19458;19459;19460;19461;19462;19463;19464;19465;19466;19467;…	267;268;269;270;271;272		97;120;308;351;520;800		A4SQY1;G7CRG4	A4SQY1;G7CRG4	38;38	38;38	38;38	>tr|A4SQY1|A4SQY1_AERS4 ToxR-regulated lipoprotein tagA OS=Aeromonas salmonicida (strain A449) GN=tagA PE=4 SV=1;>tr|G7CRG4|G7CRG4_AERSA ToxR-regulated lipoprotein tagA OS=Aeromonas salmonicida subsp. salmonicida 01-B526 GN=IYQ_05018 PE=4 SV=1	2	38	38	38	38	38	38	38	38	38	79.2	79.2	79.2	86.751	804	593	881	0	79.2	79.2	22470000000	5392000000	17078000000	803080000	4166000000	230	406
#2	232	A4SQZ2	161;171;200;619;1506;1683;1862	182;192;225;695;1713;1714;1908;2116	4613;4614;4615;4616;4617;4618;4619;4620;4621;4731;4732;4733;4734;4735;4736;4737;5475;5476;5477;16215;44324;44325;44326;44327;44328;44329;49770;49771;49772;55059	4864;4865;4866;4867;4868;4869;4870;4953;4954;4955;4956;4957;5524;5525;16801;45682;45683;45684;45685;45686;51524;51525;56854;56855;56856	273		134		A4SQZ2;G7CRF2	A4SQZ2;G7CRF2	7;7	7;7	7;7	>tr|A4SQZ2|A4SQZ2_AERS4 ABC-type hemin transporter, periplasmic component OS=Aeromonas salmonicida (strain A449) GN=hutB PE=4 SV=1;>tr|G7CRF2|G7CRF2_AERSA ABC-type hemin transporter, periplasmic component OS=Aeromonas salmonicida subsp. salmonicida 01-B526	2	7	7	7	4	7	4	7	4	7	47.3	47.3	47.3	29.043	279	12	18	5.9141e-45	24	47.3	124510000	30088000	94420000	5959900	11758000	5	15
#2	233	A4SR04	336;615;694;1202;1243;1348;1429;1729;1774;1915;2431;2487;2618;2883;2884;3133;3134;3325	379;690;787;1369;1417;1538;1624;1961;2013;2174;2811;2870;3037;3329;3330;3612;3613;3833	8277;8278;8279;15694;15695;15696;15697;15698;18061;18062;18063;18064;33877;33878;35048;35049;35050;35051;35052;35053;35054;35055;35056;38934;38935;38936;38937;38938;38939;38940;38941;38942;38943;38944;38945;38946;41911;41912;41913;41914;41915;41916;41917;41918;41919;41920;41921;41922;41923;41924;41925;41926;41927;41928;41929;41930;41931;51178;51179;51180;51181;51182;51183;51184;51185;51186;51187;…	8885;15804;18495;18496;18497;18498;35965;35966;35967;36870;36871;36872;40276;40277;40278;40279;43561;43562;43563;43564;52870;52871;54015;54016;54017;54018;57906;57907;57908;57909;57910;57911;76408;76409;76410;76411;76412;78540;78541;84647;95154;95155;95156;110441;110442;115016;115017;115018		4		297	A4SR04;G7CRE0	A4SR04;G7CRE0	18;18	18;18	18;18	>tr|A4SR04|A4SR04_AERS4 Chaperone surA OS=Aeromonas salmonicida (strain A449) GN=surA PE=3 SV=1;>tr|G7CRE0|G7CRE0_AERSA Chaperone surA OS=Aeromonas salmonicida subsp. salmonicida 01-B526 GN=IYQ_04868 PE=4 SV=1	2	18	18	18	16	18	16	18	16	18	45.6	45.6	45.6	47.903	432	45	76	1.2632e-276	43.8	45.6	549240000	219210000	330030000	6867900	22526000	7	36
#2	234	A4SR12	262;443;1253;3016;3570;3685	299;300;301;503;1429;3480;4100;4223	6765;6766;6767;6768;6769;6770;6771;6772;6773;6774;6775;6776;6777;6778;6779;11143;11144;11145;11146;11147;35255;35256;35257;35258;96235;96236;96237;96238;96239;96240;96241;96242;96243;96244;112755;112756;112757;112758;112759;112760;112761;112762;115543;115544;115545;115546	6832;6833;6834;6835;6836;11534;11535;36922;103457;103458;103459;103460;103461;103462;103463;103464;103465;103466;123003;123004;123005;125675	274;275;276		22;68;71		A4SR12;G7CRD2	A4SR12;G7CRD2	6;6	6;6	6;6	>tr|A4SR12|A4SR12_AERS4 Putative uncharacterized protein OS=Aeromonas salmonicida (strain A449) GN=ASA_3356 PE=4 SV=1;>tr|G7CRD2|G7CRD2_AERSA Putative uncharacterized protein OS=Aeromonas salmonicida subsp. salmonicida 01-B526 GN=IYQ_04828 PE=4 SV=1	2	6	6	6	6	6	6	6	6	6	74	74	74	15.934	146	18	28	1.0728e-18	74	74	118020000	48506000	69511000	29832000	271360000	7	9
#2	235	A4SR28	2016;2017;2674;2675;3516	2287;2288;3097;3098;4041;4042	59115;59116;59117;59118;59119;59120;59121;59122;59123;59124;59125;59126;59127;59128;59129;83340;83341;83342;83343;83344;83345;83346;111607;111608;111609;111610;111611;111612	61448;61449;61450;61451;61452;61453;61454;61455;87230;87231;87232;87233;87234;87235;87236;122042;122043	277		39		A4SR28	A4SR28	5	5	5	>tr|A4SR28|A4SR28_AERS4 N-acetylmuramoyl-L-alanine amidase OS=Aeromonas salmonicida (strain A449) GN=amiB PE=4 SV=1	1	5	5	5	4	5	4	5	4	5	14	14	14	55.956	516	17	11	9.1192e-32	13.6	14	96875000	44470000	52405000	20718000	17511000	8	7
#2	236	A4SR47	670;691;1034;1146;1299;1313;1382;1757;1835;2464;2619;2776;2935	759;782;1172;1300;1478;1497;1498;1574;1993;1994;2089;2845;3038;3215;3389	17631;17632;17633;17634;17635;17962;17963;17964;17965;17966;17967;17968;17969;17970;17971;27946;27947;27948;27949;32072;32073;32074;32075;32076;32077;32078;36639;36640;37713;37714;37715;37716;37717;37718;40254;40255;40256;40257;40258;40259;52191;52192;52193;52194;52195;52196;54562;54563;54564;54565;74607;74608;74609;74610;74611;81328;81329;81330;81331;81332;81333;81334;81335;86543;86544;86545;865…	18222;18444;18445;18446;18447;29216;29217;34098;34099;38046;39273;39274;39275;39276;41395;53715;53716;53717;53718;53719;56342;56343;56344;56345;56346;76980;76981;84648;84649;84650;84651;90882;90883;90884;90885;90886;90887;90888;98454	278;279		58;259		A4SR47;G7CR96	A4SR47;G7CR96	13;13	13;13	13;13	>sp|A4SR47|PUR7_AERS4 Phosphoribosylaminoimidazole-succinocarboxamide synthase OS=Aeromonas salmonicida (strain A449) GN=purC PE=3 SV=1;>tr|G7CR96|G7CR96_AERSA Phosphoribosylaminoimidazole-succinocarboxamide synthase OS=Aeromonas salmonicida subsp. salmoni	2	13	13	13	13	13	13	13	13	13	55	55	55	41.034	367	34	36	6.3652e-52	55	55	372710000	156750000	215960000	22335000	25245000	13	17
#2	237	A4SR54	805;1013;1014;1258;1618;1716;2744	914;1149;1150;1434;1834;1947;3179	20306;20307;20308;20309;27408;27409;27410;27411;27412;27413;35311;35312;35313;35314;35315;35316;47475;47476;50805;50806;50807;50808;50809;85005;85006;85007;85008	20252;28515;28516;36942;49234;49235;52446;52447;88718;88719;88720;88721					A4SR54;G7CR89	A4SR54;G7CR89	7;7	7;7	7;7	>tr|A4SR54|A4SR54_AERS4 Acetate kinase 1 OS=Aeromonas salmonicida (strain A449) GN=ackA PE=3 SV=1;>tr|G7CR89|G7CR89_AERSA Acetate kinase OS=Aeromonas salmonicida subsp. salmonicida 01-B526 GN=IYQ_04573 PE=4 SV=1	2	7	7	7	6	6	6	6	6	6	24.2	24.2	24.2	43.023	400	15	12	2.007e-43	24.2	19.8	166000000	116150000	49848000	2892600	3580600	5	7
#2	238	A4SR55	354;653;1044;1525	403;739;1182;1735	8672;8673;17191;17192;17193;17194;17195;17196;17197;17198;17199;17200;17201;28294;28295;28296;28297;28298;28299;28300;28301;28302;28303;28304;44759;44760;44761;44762;44763	9406;17835;17836;17837;29946;29947;29948;29949;29950;46013					A4SR55;G7CR88	A4SR55;G7CR88	4;4	4;4	4;4	>tr|A4SR55|A4SR55_AERS4 Phosphate acetyltransferase OS=Aeromonas salmonicida (strain A449) GN=pta PE=3 SV=1;>tr|G7CR88|G7CR88_AERSA Phosphate acetyltransferase OS=Aeromonas salmonicida subsp. salmonicida 01-B526 GN=IYQ_04568 PE=4 SV=1	2	4	4	4	4	3	4	3	4	3	8.9	8.9	8.9	77.621	717	20	9	5.2755e-66	8.9	7.5	164840000	124510000	40334000	6672000	8722800	8	2
#2	239	A4SR68	2832;3128	3275;3605	88622;88623;88624;88625;88626;88627;88628;88629;101108;101109;101110;101111	93460;93461;93462;93463;93464;110363					A4SR68;G7CR75	A4SR68;G7CR75	2;2	2;2	2;2	>tr|A4SR68|A4SR68_AERS4 ABC-type thiamine transporter, periplasmic binding protein OS=Aeromonas salmonicida (strain A449) GN=thiB PE=4 SV=1;>tr|G7CR75|G7CR75_AERSA ABC-type thiamine transporter, periplasmic binding protein OS=Aeromonas salmonicida subsp. s	2	2	2	2	1	2	1	2	1	2	8.9	8.9	8.9	36.252	326	5	7	1.8575e-09	4.9	8.9	53334000	24509000	28825000	816480	0	2	4
#2	240	A4SR79	227;1231;1402;2318;2820;3611	256;1404;1595;2679;3263;4145	5971;5972;5973;34783;34784;34785;40804;40805;40806;40807;40808;40809;40810;40811;40812;69426;69427;69428;69429;69430;69431;69432;88350;88351;88352;88353;88354;113468;113469;113470;113471;113472	6102;6103;36732;36733;36734;36735;42188;42189;42190;42191;42192;42193;42194;71851;71852;93185;123419;123420	280		125		A4SR79;G7CYN1	A4SR79;G7CYN1	6;6	6;6	6;6	>tr|A4SR79|A4SR79_AERS4 Putative uncharacterized protein OS=Aeromonas salmonicida (strain A449) GN=ASA_3430 PE=4 SV=1;>tr|G7CYN1|G7CYN1_AERSA Putative uncharacterized protein OS=Aeromonas salmonicida subsp. salmonicida 01-B526 GN=IYQ_18416 PE=4 SV=1	2	6	6	6	5	6	5	6	5	6	47.3	47.3	47.3	18.275	165	15	17	1.1722e-22	35.8	47.3	99423000	55322000	44101000	49666000	45602000	9	7
#2	241	A4SR80	779;1424;2172;2565	883;1619;2470;2971	19851;19852;19853;41875;41876;41877;41878;62608;62609;62610;62611;62612;62613;62614;62615;62616;79151;79152;79153;79154;79155;79156;79157;79158;79159;79160	19961;43514;63959;82068;82069;82070;82071					A4SR80;G7CYN0	A4SR80;G7CYN0	4;4	4;4	4;4	>sp|A4SR80|CH60_AERS4 60 kDa chaperonin OS=Aeromonas salmonicida (strain A449) GN=groL PE=3 SV=1;>tr|G7CYN0|G7CYN0_AERSA Chaperonin GroEL OS=Aeromonas salmonicida subsp. salmonicida 01-B526 GN=groEL PE=4 SV=1	2	4	4	4	4	4	4	4	4	4	11.2	11.2	11.2	57.319	544	15	11	1.7558e-18	11.2	11.2	111620000	68302000	43318000	3791500	5768200	2	5
#2	242	A4SR81	1089;1663;2680	1235;1885;3103	29636;29637;29638;29639;29640;29641;49507;83466;83467;83468;83469;83470;83471;83472;83473;83474;83475	31432;31433;31434;31435;31436;51364;87289;87290;87291;87292					A4SR81;G7CYM9	A4SR81;G7CYM9	3;3	3;3	3;3	>sp|A4SR81|CH10_AERS4 10 kDa chaperonin OS=Aeromonas salmonicida (strain A449) GN=groS PE=3 SV=1;>tr|G7CYM9|G7CYM9_AERSA Co-chaperonin GroES OS=Aeromonas salmonicida subsp. salmonicida 01-B526 GN=groES PE=4 SV=1	2	3	3	3	3	2	3	2	3	2	33	33	33	10.269	97	11	6	7.3372e-05	33	24.7	428120000	400120000	28002000	46516000	24984000	4	6
#2	243	A4SRA2	23;948;2271;3050;3485	26;1073;2626;3518;4009	526;527;25070;25071;25072;25073;25074;25075;25076;25077;25078;25079;67944;67945;67946;67947;67948;67949;67950;67951;67952;67953;67954;67955;67956;97999;98000;98001;98002;110965;110966;110967;110968;110969;110970	268;25920;70508;70509;70510;70511;70512;70513;70514;70515;70516;70517;70518;106087;106088;121321;121322;121323;121324					A4SRA2;G7CYK7	A4SRA2;G7CYK7	5;5	5;5	5;5	>tr|A4SRA2|A4SRA2_AERS4 Alpha-amylase OS=Aeromonas salmonicida (strain A449) GN=amyA PE=3 SV=1;>tr|G7CYK7|G7CYK7_AERSA Alpha-amylase OS=Aeromonas salmonicida subsp. salmonicida 01-B526 GN=IYQ_18276 PE=4 SV=1	2	5	5	5	4	5	4	5	4	5	8.1	8.1	8.1	81.391	754	15	20	2.0498e-35	6.5	8.1	51534000	14988000	36546000	1512100	5456800	6	13
#2	244	A4SRA7	530;797;2158	597;904;2449	13560;20196;20197;20198;62376	13861;20180;63772	281		1		A4SRA7;G7CYK4	A4SRA7;G7CYK4	3;3	3;3	3;3	>tr|A4SRA7|A4SRA7_AERS4 RNA polymerase sigma factor OS=Aeromonas salmonicida (strain A449) GN=rpoD PE=3 SV=1;>tr|G7CYK4|G7CYK4_AERSA RNA polymerase sigma factor RpoD OS=Aeromonas salmonicida subsp. salmonicida 01-B526 GN=IYQ_18259 PE=4 SV=1	2	3	3	3	1	2	1	2	1	2	3.6	3.6	3.6	69.945	616	1	4	0.011935	1.6	3.4	11960000	0	11960000	0	21720000	0	1	+
#2	245	A4SRC1	185;284;429;563;849;901;956;971;1155;1215;1320;1514;1580;1882;2105;2165;2642;2751;2841;2845	209;324;485;633;964;1021;1083;1101;1310;1386;1506;1722;1794;2138;2386;2459;2460;3063;3187;3284;3291	5031;5032;5033;5034;5035;5036;5037;5038;5039;5040;5041;5042;5043;5044;5045;5046;5047;5048;5049;5050;5051;5052;5053;5054;5055;5056;5057;5058;5059;5060;5061;5062;5063;5064;7246;7247;7248;7249;10728;10729;10730;10731;10732;10733;10734;10735;14508;14509;14510;14511;14512;22274;23641;23642;23643;23644;23645;23646;23647;23648;23649;23650;23651;23652;23653;23654;23655;25551;25552;25553;25554;25555;25556…	5104;5105;5106;5107;5108;5109;5110;5111;5112;5113;5114;5115;5116;5117;5118;5119;5120;5121;5122;7541;7542;7543;7544;7545;11307;11308;14728;14729;14730;14731;22696;22697;24211;24212;24213;24214;24215;24216;26783;26784;26785;26786;26787;26788;26789;26790;26791;26792;26793;26794;26795;26796;26797;26798;26799;27438;34759;34760;36584;36585;39383;39384;39385;39386;39387;39388;39389;39390;39391;39392;393…	282		185		A4SRC1;G7CYJ0	A4SRC1;G7CYJ0	20;20	20;20	20;20	>sp|A4SRC1|ENO_AERS4 Enolase OS=Aeromonas salmonicida (strain A449) GN=eno PE=3 SV=1;>tr|G7CYJ0|G7CYJ0_AERSA Enolase OS=Aeromonas salmonicida subsp. salmonicida 01-B526 GN=eno PE=4 SV=1	2	20	20	20	17	20	17	20	17	20	62.8	62.8	62.8	45.736	433	136	143	0	55	62.8	3241800000	1217500000	2024200000	37806000	122700000	34	80
#2	246	A4SRF0	119;158;294;773;1002;1169;1375;1522;1554;1724;1974;2101;2192;2783;2784;3082;3083;3392	133;179;334;877;1138;1329;1567;1732;1767;1956;2244;2382;2502;2503;3223;3224;3556;3557;3907	3398;3399;3400;3401;3402;3403;3404;3405;3406;3407;3408;3409;3410;3411;4569;4570;4571;4572;4573;7388;7389;7390;7391;7392;7393;7394;7395;7396;7397;7398;7399;7400;7401;7402;7403;7404;7405;7406;7407;7408;7409;7410;7411;19790;19791;19792;19793;19794;19795;19796;19797;19798;19799;19800;19801;19802;19803;19804;19805;19806;19807;19808;19809;19810;19811;19812;26729;26730;26731;26732;26733;26734;26735;2673…	3704;3705;3706;3707;3708;3709;4830;4831;4832;7719;7720;7721;7722;7723;7724;7725;7726;7727;7728;7729;7730;7731;7732;7733;7734;7735;7736;19930;19931;19932;19933;19934;19935;19936;19937;19938;19939;19940;19941;19942;19943;19944;19945;27884;27885;27886;27887;27888;27889;27890;35670;35671;40733;40734;40735;45999;46000;46001;46002;47235;47236;47237;47238;47239;47240;47241;47242;47243;47244;47245;47246;…	283		286		A4SRF0;G7CYG2	A4SRF0;G7CYG2	18;18	18;18	18;18	>tr|A4SRF0|A4SRF0_AERS4 Fructose-bisphosphate aldolase class II OS=Aeromonas salmonicida (strain A449) GN=fbaA PE=4 SV=1;>tr|G7CYG2|G7CYG2_AERSA Fructose-bisphosphate aldolase OS=Aeromonas salmonicida subsp. salmonicida 01-B526 GN=IYQ_18039 PE=4 SV=1	2	18	18	18	18	18	18	18	18	18	66.6	66.6	66.6	38.933	359	164	173	2.952e-188	66.6	66.6	3821400000	1733600000	2087800000	89691000	253270000	88	94
#2	247	A4SRF1	87;624;1388;1401;1984;1994;2095;2780;2781;2928;3055;3320;3366;3474;3594	99;700;1581;1594;2254;2264;2376;3220;3221;3381;3382;3523;3827;3878;3879;3995;4126	2745;2746;16266;16267;40341;40342;40343;40344;40345;40346;40347;40794;40795;40796;40797;40798;40799;40800;40801;40802;40803;58229;58230;58231;58232;58233;58234;58415;58416;58417;58418;58419;58420;58421;58422;58423;58424;60997;60998;60999;61000;61001;61002;86615;86616;86617;86618;86619;86620;86621;86622;86623;86624;92435;92436;92437;92438;92439;92440;92441;92442;92443;98143;98144;98145;98146;98147…	2793;2794;2795;2796;16835;41498;41499;41500;42180;42181;42182;42183;42184;42185;42186;42187;60126;60127;60322;60323;60324;60325;62942;62943;62944;90912;90913;90914;90915;90916;98424;98425;98426;98427;98428;98429;98430;106314;106315;114984;114985;114986;114987;114988;114989;116094;116095;116096;116097;116098;116099;116100;116101;116102;120549;120550;120551;120552;120553;123261	284;285;286		138;282;380		A4SRF1;G7CYG1	A4SRF1;G7CYG1	15;15	15;15	15;15	>sp|A4SRF1|PGK_AERS4 Phosphoglycerate kinase OS=Aeromonas salmonicida (strain A449) GN=pgk PE=3 SV=1;>tr|G7CYG1|G7CYG1_AERSA Phosphoglycerate kinase OS=Aeromonas salmonicida subsp. salmonicida 01-B526 GN=pgk PE=4 SV=1	2	15	15	15	14	15	14	15	14	15	64.1	64.1	64.1	40.464	387	43	56	1.4301e-125	58.9	64.1	611460000	251940000	359520000	35538000	39688000	22	21
#2	248	A4SRF3	2595;2787	3005;3227	80369;80370;87133;87134;87135	83480;91907					A4SRF3;G7CYF9	A4SRF3;G7CYF9	2;2	2;2	2;2	>tr|A4SRF3|A4SRF3_AERS4 ROK family protein OS=Aeromonas salmonicida (strain A449) GN=ASA_3507 PE=4 SV=1;>tr|G7CYF9|G7CYF9_AERSA ROK family protein OS=Aeromonas salmonicida subsp. salmonicida 01-B526 GN=IYQ_18024 PE=4 SV=1	2	2	2	2	0	2	0	2	0	2	7.3	7.3	7.3	33.39	314		5	0.0038237	0	7.3	13338000	0	13338000	0	29185000	0	2
#2	249	A4SRF6	486;676;741;1846;2250;2251;3279	549;766;842;843;2100;2603;2604;3777	12336;12337;12338;12339;12340;12341;17790;17791;17792;17793;17794;19370;19371;19372;19373;19374;19375;19376;19377;19378;19379;19380;54816;54817;54818;54819;54820;54821;54822;54823;54824;54825;67507;67508;67509;67510;67511;67512;67513;67514;67515;67516;67517;67518;67519;67520;67521;67522;67523;104710;104711;104712;104713;104714;104715;104716;104717;104718	12353;12354;12355;12356;12357;18301;18302;18303;18304;18305;19538;19539;56710;56711;56712;69932;69933;69934;69935;69936;114129;114130;114131;114132;114133;114134;114135;114136;114137	287;288		77;173		A4SRF6;G7CYF6	A4SRF6;G7CYF6	7;7	7;7	7;7	>tr|A4SRF6|A4SRF6_AERS4 Putative uncharacterized protein OS=Aeromonas salmonicida (strain A449) GN=ASA_3510 PE=4 SV=1;>tr|G7CYF6|G7CYF6_AERSA Putative uncharacterized protein OS=Aeromonas salmonicida subsp. salmonicida 01-B526 GN=IYQ_18009 PE=4 SV=1	2	7	7	7	7	7	7	7	7	7	55	55	55	19.631	180	28	30	2.1043e-38	55	55	121380000	56574000	64809000	23987000	107510000	9	13
#2	250	A4SRG1	1047;1719;1840;1841;3039	1185;1950;1951;2094;2095;3505	28323;28324;28325;28326;28327;28328;28329;28330;28331;28332;28333;28334;28335;50833;50834;50835;50836;50837;50838;50839;50840;50841;50842;50843;50844;50845;50846;50847;50848;50849;50850;50851;50852;50853;50854;50855;50856;50857;50858;54746;54747;54748;54749;54750;54751;54752;54753;54754;54755;54756;54757;54758;54759;54760;54761;54762;54763;54764;54765;97628;97629;97630;97631;97632;97633;97634;976…	29954;29955;29956;29957;29958;29959;29960;29961;29962;29963;29964;29965;29966;29967;29968;29969;29970;52459;52460;52461;52462;52463;52464;52465;52466;52467;52468;52469;52470;52471;52472;52473;52474;52475;56664;56665;56666;56667;56668;56669;56670;56671;56672;56673;56674;56675;56676;56677;56678;56679;56680;56681;56682;56683;56684;105476;105477;105478;105479;105480;105481;105482;105483;105484;105485…	289		50		A4SRG1;G7CYF2	A4SRG1;G7CYF2	5;5	5;5	5;5	>tr|A4SRG1|A4SRG1_AERS4 Putative uncharacterized protein OS=Aeromonas salmonicida (strain A449) GN=ASA_3515 PE=4 SV=1;>tr|G7CYF2|G7CYF2_AERSA Putative uncharacterized protein OS=Aeromonas salmonicida subsp. salmonicida 01-B526 GN=IYQ_17989 PE=4 SV=1	2	5	5	5	5	5	5	5	5	5	42	42	42	17.342	157	31	42	3.3448e-26	42	42	232410000	69089000	163320000	21371000	346870000	17	32
#2	251	A4SRI3	177;178;322;422;1127;1828;2453;3491;3619;3620;3637;3638	199;200;363;478;1279;1280;2082;2834;4016;4153;4154;4172;4173	4814;4815;4816;4817;4818;4819;4820;4821;4822;4823;4824;4825;4826;4827;4828;4829;4830;4831;4832;4833;8068;8069;8070;8071;8072;8073;10529;10530;10531;10532;10533;10534;10535;10536;10537;10538;10539;10540;10541;10542;10543;10544;10545;31349;31350;31351;31352;31353;31354;31355;31356;31357;54059;54060;54061;54062;54063;54064;54065;54066;54067;54068;54069;54070;54071;54072;54073;74395;74396;74397;74398…	4993;4994;4995;4996;4997;4998;4999;5000;5001;8714;8715;8716;11084;11085;11086;11087;11088;11089;11090;11091;11092;11093;11094;11095;11096;11097;11098;11099;11100;11101;11102;11103;33222;33223;33224;33225;33226;33227;33228;33229;55411;55412;55413;55414;55415;55416;55417;55418;55419;55420;55421;55422;55423;55424;55425;55426;55427;55428;76782;76783;76784;76785;76786;76787;76788;76789;76790;76791;767…	290		111		A4SRI3;G7CYD1	A4SRI3;G7CYD1	12;12	12;12	12;12	>tr|A4SRI3|A4SRI3_AERS4 Putative uncharacterized protein OS=Aeromonas salmonicida (strain A449) GN=ASA_3537 PE=4 SV=1;>tr|G7CYD1|G7CYD1_AERSA Putative uncharacterized protein OS=Aeromonas salmonicida subsp. salmonicida 01-B526 GN=IYQ_17884 PE=4 SV=1	2	12	12	12	12	12	12	12	12	12	72.7	72.7	72.7	21.481	198	48	79	1.9336e-75	72.7	72.7	1007800000	363930000	643900000	123300000	290460000	51	69
#2	252	A4SRJ3	696;922;2021;2720;3649	789;790;1045;2292;3148;3149;4185	18075;18076;18077;18078;18079;18080;18081;18082;18083;18084;18085;18086;18087;18088;18089;18090;18091;18092;18093;18094;18095;18096;18097;18098;18099;18100;18101;18102;18103;18104;18105;18106;18107;18108;18109;18110;18111;18112;24503;24504;24505;59169;59170;59171;59172;59173;59174;59175;84538;84539;84540;84541;84542;84543;84544;84545;84546;84547;84548;84549;114592;114593;114594	18503;18504;18505;18506;18507;18508;18509;18510;18511;18512;18513;18514;18515;18516;25120;25121;61486;61487;61488;61489;88355;88356;88357;124584	107;291		109;274		A4SRJ3;G7CYC1	A4SRJ3;G7CYC1	5;5	4;4	4;4	>tr|A4SRJ3|A4SRJ3_AERS4 Peptidoglycan-binding LysM OS=Aeromonas salmonicida (strain A449) GN=ASA_3547 PE=4 SV=1;>tr|G7CYC1|G7CYC1_AERSA Peptidoglycan-binding LysM OS=Aeromonas salmonicida subsp. salmonicida 01-B526 GN=IYQ_17834 PE=4 SV=1	2	5	4	4	4	5	3	4	3	4	22.4	18.8	18.8	33.686	308	11	14	1.4016e-14	18.2	22.4	44368000	24361000	20006000	2426300	6202000	3	4
#2	253	A4SRP1	52;704;705;800;1497;1831;1832;2507;2623;2697;3396	56;798;799;907;908;1703;1704;2085;2086;2892;3043;3121;3911	1116;1117;1118;1119;1120;1121;1122;1123;1124;1125;1126;1127;1128;18460;18461;18462;18463;18464;18465;18466;18467;18468;18469;18470;18471;18472;18473;18474;18475;18476;18477;20212;20213;20214;20215;20216;20217;20218;20219;20220;20221;44133;44134;44135;44136;44137;44138;44139;44140;54082;54083;54084;54085;54086;54087;54088;54089;54090;54091;54092;54093;54094;54095;54096;54097;76207;76208;76209;7621…	971;972;973;974;975;976;977;18870;18871;18872;18873;18874;18875;18876;18877;20185;20186;20187;20188;45581;45582;45583;55432;55433;55434;55435;55436;55437;55438;55439;55440;55441;79163;79164;79165;79166;79167;79168;79169;79170;79171;79172;79173;79174;79175;79176;84759;84760;84761;84762;84763;87728;87729;87730;87731;116778	292		86		A4SRP1;G7D0B8	A4SRP1;G7D0B8	11;11	11;11	11;11	>tr|A4SRP1|A4SRP1_AERS4 Ribonuclease, T2 family OS=Aeromonas salmonicida (strain A449) GN=ASA_3602 PE=3 SV=1;>tr|G7D0B8|G7D0B8_AERSA Ribonuclease T2 family protein OS=Aeromonas salmonicida subsp. salmonicida 01-B526 GN=IYQ_21513 PE=4 SV=1	2	11	11	11	11	11	11	11	11	11	51.9	51.9	51.9	24.46	216	47	61	1.0056e-100	51.9	51.9	306140000	98675000	207460000	11302000	49171000	10	39
#2	254	A4SRP5	1273;1456;1858	1449;1654;2112	35822;35823;35824;35825;35826;35827;35828;35829;35830;35831;35832;35833;35834;35835;35836;35837;35838;35839;35840;35841;35842;35843;35844;35845;35846;35847;35848;35849;35850;35851;35852;35853;35854;35855;35856;35857;35858;43191;43192;43193;43194;55040;55041;55042;55043;55044;55045;55046	37464;37465;37466;44676;44677;56849					A4SRP5;G7D0B4	A4SRP5;G7D0B4	3;3	3;3	3;3	>tr|A4SRP5|A4SRP5_AERS4 Putative uncharacterized protein OS=Aeromonas salmonicida (strain A449) GN=ASA_3606 PE=4 SV=1;>tr|G7D0B4|G7D0B4_AERSA Putative uncharacterized protein OS=Aeromonas salmonicida subsp. salmonicida 01-B526 GN=IYQ_21493 PE=4 SV=1	2	3	3	3	3	3	3	3	3	3	15.6	15.6	15.6	32.729	302	18	30	1.733e-22	15.6	15.6	243010000	80156000	162850000	19893000	148070000	1	5
#2	255	G7D0A5	566;591;731;862;1122;1427;1667;2048;3185	636;663;828;977;1273;1622;1890;2322;3670	14517;14518;14519;15235;15236;15237;15238;15239;19147;19148;22483;30491;41902;41903;41904;41905;41906;49535;49536;49537;49538;49539;49540;49541;59964;59965;59966;102368	14734;15369;15370;19421;22810;32052;43555;43556;43557;43558;51380;62335;62336;112016					G7D0A5;A4SRQ5	G7D0A5;A4SRQ5	9;9	9;9	9;9	>tr|G7D0A5|G7D0A5_AERSA Agmatine deiminase OS=Aeromonas salmonicida subsp. salmonicida 01-B526 GN=IYQ_21448 PE=4 SV=1;>tr|A4SRQ5|A4SRQ5_AERS4 Putative agmatine deiminase OS=Aeromonas salmonicida (strain A449) GN=aguA PE=3 SV=1	2	9	9	9	5	9	5	9	5	9	34.8	34.8	34.8	40.172	365	8	20	2.1352e-111	18.6	34.8	158370000	47032000	111340000	2806000	4218700	1	13
#2	256	A4SRQ8	856;886;1570;1844;2670;3441	971;1004;1784;2098;3092;3093;3961	22342;22343;22344;22345;22346;23332;45930;45931;45932;45933;45934;45935;45936;45937;45938;45939;45940;45941;45942;45943;45944;45945;54789;54790;54791;54792;54793;54794;83298;83299;83300;83301;108812;108813;108814;108815;108816;108817;108818;108819;108820;108821	22730;22731;22732;22733;23971;47496;47497;47498;47499;47500;47501;47502;47503;56690;56691;56692;56693;87209;87210;117743;117744;117745;117746;117747;117748;117749;117750	293;294		92;136		A4SRQ8;G7D0A2	A4SRQ8;G7D0A2	6;6	6;6	6;6	>tr|A4SRQ8|A4SRQ8_AERS4 Putative uncharacterized protein OS=Aeromonas salmonicida (strain A449) GN=ASA_3619 PE=4 SV=1;>tr|G7D0A2|G7D0A2_AERSA Putative uncharacterized protein OS=Aeromonas salmonicida subsp. salmonicida 01-B526 GN=IYQ_21433 PE=4 SV=1	2	6	6	6	6	5	6	5	6	5	47.6	47.6	47.6	23.253	210	29	13	3.9967e-16	47.6	34.8	103270000	92729000	10545000	53923000	987640	21	3
#2	257	A4SRQ9	754;1718;1990	857;1949;2260	19489;19490;19491;50828;50829;50830;50831;50832;58363;58364;58365;58366;58367;58368	19599;19600;52457;52458;60262;60263;60264;60265;60266;60267;60268;60269;60270;60271	295;296;297		123;141;144		A4SRQ9;G7D0A1	A4SRQ9;G7D0A1	3;3	3;3	3;3	>tr|A4SRQ9|A4SRQ9_AERS4 Putative uncharacterized protein OS=Aeromonas salmonicida (strain A449) GN=ASA_3620 PE=4 SV=1;>tr|G7D0A1|G7D0A1_AERSA Putative uncharacterized protein OS=Aeromonas salmonicida subsp. salmonicida 01-B526 GN=IYQ_21428 PE=4 SV=1	2	3	3	3	3	3	3	3	3	3	43.8	43.8	43.8	15.735	146	8	6	4.2257e-05	43.8	43.8	98880000	33806000	65074000	8466700	44532000	4	8
#2	258	A4SRR4	1008;1594;2009;2010;2148;3109;3344;3356;3486;3609	1144;1808;2279;2280;2435;3585;3854;3867;4010;4143	27335;27336;27337;46824;46825;46826;58916;58917;58918;58919;58920;58921;62238;100236;100237;100238;100239;100240;100241;106264;106265;106266;106267;106268;106451;106452;106453;106454;106455;106456;110971;113451;113452;113453	28478;48309;61335;61336;61337;63698;109283;109284;115478;115669;121325;123408					A4SRR4;G7D096	A4SRR4;G7D096	10;10	10;10	10;10	>tr|A4SRR4|A4SRR4_AERS4 Periplasmic murein peptide-binding protein OS=Aeromonas salmonicida (strain A449) GN=mppA PE=4 SV=1;>tr|G7D096|G7D096_AERSA Periplasmic murein peptide-binding protein OS=Aeromonas salmonicida subsp. salmonicida 01-B526 GN=IYQ_21403	2	10	10	10	6	10	6	10	6	10	22.5	22.5	22.5	59.911	534	11	23	1.4678e-46	13.3	22.5	182880000	50279000	132600000	2363500	4412600	0	12
#2	259	A4SRR5	955;2441	1082;2821	25550;74265;74266;74267;74268;74269	26782;76747;76748;76749;76750					A4SRR5;G7D095	A4SRR5;G7D095	2;2	2;2	2;2	>tr|A4SRR5|A4SRR5_AERS4 Putative uncharacterized protein OS=Aeromonas salmonicida (strain A449) GN=ASA_3626 PE=4 SV=1;>tr|G7D095|G7D095_AERSA Putative uncharacterized protein OS=Aeromonas salmonicida subsp. salmonicida 01-B526 GN=IYQ_21398 PE=4 SV=1	2	2	2	2	1	2	1	2	1	2	32.3	32.3	32.3	11.66	99	2	4	0.00044875	17.2	32.3	34753000	10926000	23828000	0	15857000	0	5
#2	260	A4SRR6	681;727;2355;2490;2881;3067;3674	772;824;2725;2873;3327;3537;4212	17872;17873;17874;17875;17876;17877;19099;19100;19101;19102;19103;19104;19105;19106;71216;71217;71218;71219;71220;71221;71222;71223;71224;71225;75653;75654;75655;75656;75657;75658;75659;90024;90025;90026;90027;90028;90029;90030;98644;98645;98646;98647;98648;98649;98650;98651;98652;115115;115116;115117;115118;115119;115120	18346;18347;18348;18349;18350;18351;18352;18353;18354;18355;18356;18357;19390;19391;19392;19393;19394;19395;19396;74018;74019;74020;74021;78546;78547;78548;78549;78550;95137;95138;95139;95140;95141;95142;95143;95144;95145;95146;95147;95148;95149;107053;107054;107055;125056;125057					A4SRR6;G7D094	A4SRR6;G7D094	7;7	7;7	7;7	>tr|A4SRR6|A4SRR6_AERS4 Putative uncharacterized protein OS=Aeromonas salmonicida (strain A449) GN=ASA_3627 PE=4 SV=1;>tr|G7D094|G7D094_AERSA Putative uncharacterized protein OS=Aeromonas salmonicida subsp. salmonicida 01-B526 GN=IYQ_21393 PE=4 SV=1	2	7	7	7	7	7	7	7	7	7	59.7	59.7	59.7	15.694	139	23	30	9.6694e-37	59.7	59.7	504290000	202760000	301530000	41830000	243260000	20	26
#2	261	A4SRT3	684;746;3197	775;849;3685	17893;17894;17895;17896;19407;19408;19409;19410;19411;19412;19413;19414;19415;19416;19417;19418;19419;102553;102554	18367;18368;18369;18370;18371;18372;18373;18374;18375;19561;19562;19563;19564;19565;19566;19567;19568;19569;19570;19571;19572;112114;112115					A4SRT3;G7D077	A4SRT3;G7D077	3;3	3;3	3;3	>tr|A4SRT3|A4SRT3_AERS4 DNA-binding protein HU alpha OS=Aeromonas salmonicida (strain A449) GN=hupA PE=3 SV=1;>tr|G7D077|G7D077_AERSA DNA-binding protein HU alpha OS=Aeromonas salmonicida subsp. salmonicida 01-B526 GN=IYQ_21308 PE=4 SV=1	2	3	3	3	3	3	3	3	3	3	45.9	45.9	45.9	10.278	98	11	8	4.123e-20	45.9	45.9	301330000	164570000	136750000	57023000	98774000	13	10
#2	262	A4SRU1	468;942	530;1066	11477;11478;11479;11480;11481;24965;24966;24967;24968;24969	11693;25870	298		19		A4SRU1;G7D069	A4SRU1;G7D069	2;2	2;2	2;2	>tr|A4SRU1|A4SRU1_AERS4 Purine nucleoside phosphorylase deoD-type 2 OS=Aeromonas salmonicida (strain A449) GN=deoD PE=3 SV=1;>tr|G7D069|G7D069_AERSA Purine nucleoside phosphorylase OS=Aeromonas salmonicida subsp. salmonicida 01-B526 GN=deoD PE=4 SV=1	2	2	2	2	2	2	2	2	2	2	16.4	16.4	16.4	25.805	238	6	4	0.00045834	16.4	16.4	8813000	5503300	3309700	0	618240	1	0
#2	263	A4SRX3	2335;2568	2702;2974	70579;70580;70581;70582;70583;70584;79284;79285;79286;79287;79288	73141;73142;73143;73144;82519;82520;82521					A4SRX3;G7CVR3	A4SRX3;G7CVR3	2;2	2;2	2;2	>tr|A4SRX3|A4SRX3_AERS4 Putative uncharacterized protein OS=Aeromonas salmonicida (strain A449) GN=ASA_3684 PE=4 SV=1;>tr|G7CVR3|G7CVR3_AERSA Putative uncharacterized protein OS=Aeromonas salmonicida subsp. salmonicida 01-B526 GN=IYQ_12938 PE=4 SV=1	2	2	2	2	2	2	2	2	2	2	21.2	21.2	21.2	14.678	132	7	4	0.00037385	21.2	21.2	47536000	36429000	11107000	6016100	5555700	2	5
#2	264	G7CVP1	1144;1393;3495	1298;1586;4020	32056;32057;32058;40706;40707;40708;40709;111097;111098;111099	34088;34089;42080;42081;42082;121550;121551					G7CVP1;A4SRZ5	G7CVP1;A4SRZ5	3;3	3;3	3;3	>tr|G7CVP1|G7CVP1_AERSA Short-chain alcohol dehydrogenase family protein OS=Aeromonas salmonicida subsp. salmonicida 01-B526 GN=IYQ_12828 PE=4 SV=1;>tr|A4SRZ5|A4SRZ5_AERS4 Short-chain alcohol dehydrogenase family OS=Aeromonas salmonicida (strain A449) GN=A	2	3	3	3	3	3	3	3	3	3	24.3	24.3	24.3	28.608	268	4	6	1.0502e-39	24.3	24.3	43723000	27253000	16469000	3405200	2847500	4	3
#2	265	A4SS01	358;867;972;1789;2184;2527;3217	407;984;1102;2039;2491;2917;3708	8693;8694;22863;22864;22865;22866;26115;26116;26117;53106;53107;53108;53109;53110;53111;53112;62875;62876;62877;62878;62879;62880;76995;76996;76997;76998;76999;103562;103563;103564	9418;23514;23515;23516;23517;23518;23519;27439;27440;54319;54320;64168;79838;79839;79840;79841;79842;79843;79844;79845;79846;113474;113475;113476	299		1		A4SS01;G7CVN5	A4SS01;G7CVN5	7;7	7;7	7;7	>tr|A4SS01|A4SS01_AERS4 O-acetylhomoserine sulfhydrylase OS=Aeromonas salmonicida (strain A449) GN=metY PE=3 SV=1;>tr|G7CVN5|G7CVN5_AERSA O-acetylhomoserine sulfhydrylase OS=Aeromonas salmonicida subsp. salmonicida 01-B526 GN=IYQ_12798 PE=4 SV=1	2	7	7	7	6	7	6	7	6	7	33.6	33.6	33.6	45.018	422	10	20	3.7209e-39	25.4	33.6	283060000	149170000	133890000	4853600	8816200	7	16
#2	266	A4SS06	385;409;1550	437;463;1762	9369;9370;9371;9877;9878;9879;45453;45454;45455;45456;45457	10070;10071;10488;10489;10490;47184;47185;47186;47187					A4SS06;G7CVN0	A4SS06;G7CVN0	3;3	3;3	3;3	>tr|A4SS06|A4SS06_AERS4 Putative uncharacterized protein OS=Aeromonas salmonicida (strain A449) GN=ASA_3717 PE=4 SV=1;>tr|G7CVN0|G7CVN0_AERSA Putative uncharacterized protein OS=Aeromonas salmonicida subsp. salmonicida 01-B526 GN=IYQ_12773 PE=4 SV=1	2	3	3	3	3	3	3	3	3	3	16.8	16.8	16.8	26.327	238	6	5	4.4261e-05	16.8	16.8	23389000	9282900	14106000	683320	2404300	1	8
#2	267	A4SS10	514;2442	579;2822	13078;13079;13080;74270;74271;74272;74273;74274;74275;74276;74277;74278;74279;74280;74281;74282	13274;76751;76752					A4SS10;G7CVM6	A4SS10;G7CVM6	2;2	2;2	2;2	>tr|A4SS10|A4SS10_AERS4 Superoxide dismutase OS=Aeromonas salmonicida (strain A449) GN=sodA PE=3 SV=1;>tr|G7CVM6|G7CVM6_AERSA Iron/manganese superoxide dismutase OS=Aeromonas salmonicida subsp. salmonicida 01-B526 GN=IYQ_12753 PE=4 SV=1	2	2	2	2	2	2	2	2	2	2	9.3	9.3	9.3	22.906	204	9	7	0.0063801	9.3	9.3	26334000	17886000	8448000	10712000	4790400	1	2
#2	268	A4SS12	41;225;226;303;400;401;402;483;488;512;520;521;522;592;660;724;725;883;896;897;898;915;939;959;1049;1116;1197;1198;1199;1204;1330;1333;1344;1513;1534;1536;1658;1692;1693;1694;1887;1888;1895;2031;2032;2100;2122;2144;2145;2252;2343;2401;2404;2405;2406;2425;2426;2429;2430;2456;2460;2508;2526;2596;2638;2657;3114;3120;3121;3141;3362;3363;3484;3549;3634;3635;3662;3701;3702;3704;3705	45;254;255;343;454;455;456;545;551;577;585;586;587;664;747;818;819;820;821;1001;1016;1017;1018;1037;1038;1063;1088;1187;1188;1266;1267;1362;1363;1364;1365;1366;1373;1374;1375;1518;1521;1533;1534;1721;1745;1747;1880;1920;1921;1922;2144;2145;2154;2303;2304;2381;2405;2406;2431;2432;2605;2711;2712;2776;2779;2780;2781;2782;2804;2805;2808;2809;2810;2837;2841;2893;2894;2916;3006;3059;3079;3590;3596;3597…	878;879;880;881;882;883;884;885;886;887;888;889;890;891;892;893;894;895;896;897;898;899;900;901;902;903;904;905;906;907;908;909;910;911;912;913;914;915;916;917;918;919;920;921;922;923;924;925;926;927;928;929;930;931;932;933;934;935;936;937;938;939;940;941;942;943;944;945;946;947;948;949;950;951;952;953;954;955;956;957;958;959;960;961;962;963;964;965;966;967;968;969;970;971;972;973;974;975;976;977…						A4SS12;G7CVM4	A4SS12;G7CVM4	81;81	81;81	81;81	>tr|A4SS12|A4SS12_AERS4 Microbial collagenase OS=Aeromonas salmonicida (strain A449) GN=ASA_3723 PE=4 SV=1;>tr|G7CVM4|G7CVM4_AERSA Collagenase OS=Aeromonas salmonicida subsp. salmonicida 01-B526 GN=IYQ_12743 PE=4 SV=1	2	81	81	81	80	80	80	80	80	80	90.9	90.9	90.9	103.48	915	3578	4584	0	86.9	90.9	521620000000	148220000000	373400000000	64721000000	120630000000	3304	4967
#2	269	A4SS17	810;1052;1459;1585;1857;2039;3413	923;1191;1657;1799;2111;2312;3932	21609;21610;21611;21612;21613;28577;28578;28579;43254;43255;43256;43257;46628;46629;46630;46631;46632;46633;46634;55032;55033;55034;55035;55036;55037;55038;55039;59707;59708;59709;59710;59711;59712;108162;108163	22035;22036;30242;30243;30244;44690;44691;44692;44693;44694;48131;48132;48133;48134;56843;56844;56845;56846;56847;56848;62101;62102;62103;62104;62105;62106;62107;62108;62109;62110;62111;117312;117313					A4SS17;G7CVL8	A4SS17;G7CVL8	7;7	7;7	7;7	>tr|A4SS17|A4SS17_AERS4 Type I pilus chaperone protein FimD OS=Aeromonas salmonicida (strain A449) GN=fimD PE=3 SV=1;>tr|G7CVL8|G7CVL8_AERSA Type I pilus chaperone protein FimD OS=Aeromonas salmonicida subsp. salmonicida 01-B526 GN=IYQ_12713 PE=4 SV=1	2	7	7	7	5	7	5	7	5	7	37.9	37.9	37.9	26.953	243	13	22	3.3343e-26	25.5	37.9	162630000	56714000	105920000	6881400	15706000	9	24
#2	270	A4SS24	767;768	871;872	19686;19687;19688;19689;19690;19691;19692;19693;19694;19695;19696;19697;19698	19753;19754	310		57		A4SS24;G7CVL1	A4SS24;G7CVL1	2;2	2;2	2;2	>tr|A4SS24|A4SS24_AERS4 Naphthoate synthase OS=Aeromonas salmonicida (strain A449) GN=menB PE=3 SV=1;>tr|G7CVL1|G7CVL1_AERSA Dihydroxynaphthoic acid synthetase OS=Aeromonas salmonicida subsp. salmonicida 01-B526 GN=IYQ_12678 PE=4 SV=1	2	2	2	2	2	1	2	1	2	1	8.4	8.4	8.4	31.834	286	11	2	0.19976	8.4	3.5	0	0	0	0	0	0	0	+
#2	271	A4SS54	1031;1504	1168;1711	27898;44312;44313;44314;44315;44316	29185;45674;45675;45676		25;26		549;555	A4SS54;G7CVH9	A4SS54;G7CVH9	2;2	2;2	2;2	>tr|A4SS54|A4SS54_AERS4 2,3-cyclic-nucleotide 2-phosphodiesterase OS=Aeromonas salmonicida (strain A449) GN=cpdB PE=3 SV=1;>tr|G7CVH9|G7CVH9_AERSA 2,3-cyclic-nucleotide 2-phosphodiesterase OS=Aeromonas salmonicida subsp. salmonicida 01-B526 GN=IYQ_12	2	2	2	2	2	1	2	1	2	1	3.2	3.2	3.2	72.717	659	2	4	0.00022599	3.2	1.8	735050	189780	545260	0	29498	0	3
#2	272	A4SS60	116;207;208;243;434;596;597;599;600;635;791;1180;1584;1596;1721;1881;2155;2328;2350;2351;3070;3339;3373;3475;3644	129;232;233;274;493;670;671;673;674;716;896;1342;1798;1810;1953;2137;2444;2692;2720;2721;3540;3849;3886;3996;4179	3371;3372;3373;3374;5584;5585;5586;5587;5588;5589;5590;5591;5592;5593;5594;5595;6396;6397;6398;6399;6400;6401;6402;6403;6404;6405;6406;6407;6408;6409;10995;15338;15339;15340;15341;15342;15343;15344;15345;15346;15347;15348;15350;15351;15352;15353;15354;15355;15356;15357;15358;15359;15360;15361;15362;15363;15364;15365;15366;16569;16570;16571;16572;16573;16574;16575;20113;20114;20115;33389;33390;333…	3677;5591;5592;5593;5594;5595;5596;5597;5598;5599;5600;6516;6517;6518;6519;6520;11429;11430;15489;15490;15491;15493;15494;15495;15496;17110;17111;20151;20152;35745;35746;35747;48128;48129;48130;48314;48315;48316;48317;48318;52488;57300;63735;72729;72730;73998;73999;74000;74001;107063;107064;107065;107066;107067;107068;107069;107070;115436;115437;115438;115439;115440;115441;115442;115443;116148;11…	311		171		A4SS60;G7CVH3	A4SS60;G7CVH3	25;25	25;25	25;25	>tr|A4SS60|A4SS60_AERS4 Phosphoenolpyruvate carboxykinase [ATP] OS=Aeromonas salmonicida (strain A449) GN=pckA PE=3 SV=1;>tr|G7CVH3|G7CVH3_AERSA Phosphoenolpyruvate carboxykinase OS=Aeromonas salmonicida subsp. salmonicida 01-B526 GN=IYQ_12488 PE=4 SV=1	2	25	25	25	20	25	20	25	20	25	65.8	65.8	65.8	59.795	541	75	149	1.3649e-239	50.8	65.8	1992400000	569500000	1422900000	4244500	159920000	4	68
#2	273	A4SS79	557;2447	627;2827	14438;14439;74344;74345;74346	14625;76766;76767					A4SS79;G7CVF4	A4SS79;G7CVF4	2;2	2;2	2;2	>tr|A4SS79|A4SS79_AERS4 CysQ protein OS=Aeromonas salmonicida (strain A449) GN=cysQ PE=4 SV=1;>tr|G7CVF4|G7CVF4_AERSA CysQ protein OS=Aeromonas salmonicida subsp. salmonicida 01-B526 GN=IYQ_12393 PE=4 SV=1	2	2	2	2	1	2	1	2	1	2	17.4	17.4	17.4	29.434	270	1	4	2.6003e-09	9.3	17.4	38542000	18169000	20373000	0	954830	1	2
#2	274	A4SS99	871;878	988;995	22944;22945;22946;23025;23026	23562;23608					A4SS99;G7CVD4	A4SS99;G7CVD4	2;2	2;2	2;2	>sp|A4SS99|SYA_AERS4 Alanine--tRNA ligase OS=Aeromonas salmonicida (strain A449) GN=alaS PE=3 SV=1;>tr|G7CVD4|G7CVD4_AERSA Alanyl-tRNA synthetase OS=Aeromonas salmonicida subsp. salmonicida 01-B526 GN=alaS PE=4 SV=1	2	2	2	2	2	0	2	0	2	0	3	3	3	95.778	874	5		1.211e-06	3	0	10977000	10977000	0	5811900	0	2	0
#2	275	A4SSA2	711;712;916;1736;1785;1793;2389;2390;2889	805;806;1039;1969;2031;2044;2045;2761;2762;3335	18517;18518;18519;18520;18521;18522;18523;18524;18525;18526;18527;24360;24361;24362;24363;24364;24365;51402;51403;51404;51405;51406;51407;51408;51409;51410;52886;52887;52888;52889;52890;52891;52892;53133;53134;53135;53136;53137;53138;53139;53140;53141;53142;72211;72212;72213;72214;72215;72216;72217;72218;72219;72220;72221;72222;72223;72224;72225;72226;90114;90115;90116;90117	18902;18903;18904;18905;18906;18907;18908;18909;25032;52914;54193;54328;54329;54330;54331;74702;74703;95172;95173;95174;95175	312	19	68	170	A4SSA2;G7CVD1	A4SSA2;G7CVD1	9;9	9;9	9;9	>tr|A4SSA2|A4SSA2_AERS4 D-alanyl-D-alanine carboxypeptidase; penicillin binding protein 7 OS=Aeromonas salmonicida (strain A449) GN=pbpG PE=3 SV=1;>tr|G7CVD1|G7CVD1_AERSA D-alanyl-D-alanine carboxypeptidase, penicillin binding protein 7 OS=Aeromonas salmon	2	9	9	9	8	7	8	7	8	7	27.3	27.3	27.3	30.751	275	44	19	1.8438e-17	27.3	26.9	79712000	63619000	16093000	11716000	5007000	11	5
#2	276	A4SSA5	1367;1679;1822;2177;2951	1559;1903;2076;2478;2479;3405	39485;39486;39487;39488;39489;39490;39491;49741;49742;49743;49744;53887;53888;53889;53890;53891;53892;53893;53894;53895;53896;62668;62669;62670;62671;62672;62673;62674;62675;62676;62677;62678;62679;62680;62681;62682;92726;92727;92728;92729;92730;92731	40680;51513;55315;63990;63991;63992;63993;63994;63995;98566	313;314		521;522		A4SSA5;G7CVC8	A4SSA5;G7CVC8	5;5	5;5	5;5	>tr|A4SSA5|A4SSA5_AERS4 Valine--tRNA ligase OS=Aeromonas salmonicida (strain A449) GN=valS PE=3 SV=1;>tr|G7CVC8|G7CVC8_AERSA Valyl-tRNA synthetase OS=Aeromonas salmonicida subsp. salmonicida 01-B526 GN=valS PE=4 SV=1	2	5	5	5	5	5	5	5	5	5	9.2	9.2	9.2	107.89	954	25	17	5.1617e-09	9.2	9.2	65941000	38610000	27331000	33103000	9095800	4	0
#2	277	A4SSG8	212;392;1817;2019;3130	237;445;2071;2290;3607	5632;5633;5634;5635;5636;5637;9455;9456;53744;53745;53746;53747;53748;53749;53750;53751;53752;53753;53754;53755;53756;59157;59158;59159;101144;101145;101146;101147;101148;101149;101150;101151;101152;101153;101154	5619;5620;5621;5622;5623;5624;5625;10151;54938;54939;54940;54941;54942;54943;54944;54945;54946;61480;110418;110419;110420;110421;110422					A4SSG8;G7CVT4	A4SSG8;G7CVT4	5;5	5;5	5;5	>tr|A4SSG8|A4SSG8_AERS4 Putative uncharacterized protein OS=Aeromonas salmonicida (strain A449) GN=ASA_3886 PE=4 SV=1;>tr|G7CVT4|G7CVT4_AERSA Putative uncharacterized protein OS=Aeromonas salmonicida subsp. salmonicida 01-B526 GN=IYQ_13053 PE=4 SV=1	2	5	5	5	3	5	3	5	3	5	42.1	42.1	42.1	20.622	190	13	22	1.2221e-62	30	42.1	126720000	72035000	54690000	56815000	204110000	8	15
#2	278	A4SSI7	59;71;150;319;472;945;1526;1529;1574;1575;1576;1854;2013;2014;2310;2671;3088;3089;3161;3465;3466;3558;3559;3579;3612;3658;3695;3696	66;78;167;360;534;1070;1736;1739;1788;1789;1790;2108;2283;2284;2285;2671;3094;3563;3564;3646;3986;3987;4088;4089;4109;4110;4146;4194;4233;4234	1694;1695;1696;1697;1698;1699;1700;1701;1702;1703;1704;1705;1706;1707;1708;1709;1710;1711;1712;1713;1714;1715;1716;1717;1718;1719;1720;1721;1722;2152;2153;2154;2155;2156;2157;2158;2159;2160;2161;2162;2163;2164;2165;2166;2167;2168;2169;2170;2171;2172;2173;2174;2175;2176;2177;2178;2179;2180;2181;2182;2183;2184;2185;2186;2187;2188;2189;2190;2191;2192;2193;2194;2195;2196;2197;2198;2199;2200;2201;2202…	1666;1667;1668;1669;1670;1671;1672;1673;1674;1675;1676;1677;1678;1679;1680;1681;1682;1683;1684;1685;1686;1687;1688;1689;1690;1691;2119;2120;2121;2122;2123;2124;2125;2126;2127;2128;2129;2130;2131;2132;2133;2134;2135;2136;2137;2138;2139;2140;2141;2142;2143;2144;2145;2146;2147;2148;2149;2150;2151;2152;2153;2154;2155;2156;2157;2158;2159;2160;2161;2162;2163;2164;2165;2166;2167;2168;2169;2170;2171;2172…	315;316		163;408		A4SSI7;G7CVV5	A4SSI7;G7CVV5	28;24	28;24	28;24	>tr|A4SSI7|A4SSI7_AERS4 Aerolysin OS=Aeromonas salmonicida (strain A449) GN=aerA PE=4 SV=1;>tr|G7CVV5|G7CVV5_AERSA Aerolysin OS=Aeromonas salmonicida subsp. salmonicida 01-B526 GN=IYQ_13158 PE=4 SV=1	2	28	28	28	27	28	27	28	27	28	72	72	72	54.073	492	526	570	0	72	72	29166000000	14378000000	14788000000	585960000	1054200000	358	560
#2	279	A4SSL7	565;1605;2604	635;1820;3020	14515;14516;47196;47197;47198;47199;47200;80842;80843;80844;80845	14733;48892;48893;84073					A4SSL7;G7CVY3	A4SSL7;G7CVY3	3;3	3;3	3;3	>tr|A4SSL7|A4SSL7_AERS4 Rod shape-determining protein MreB OS=Aeromonas salmonicida (strain A449) GN=mreB PE=4 SV=1;>tr|G7CVY3|G7CVY3_AERSA Rod shape-determining protein MreB OS=Aeromonas salmonicida subsp. salmonicida 01-B526 GN=IYQ_13318 PE=4 SV=1	2	3	3	3	3	2	3	2	3	2	12.4	12.4	12.4	37.029	346	7	4	0.0020415	12.4	8.1	17509000	14345000	3163700	1017400	503090	4	0
#2	280	A4SSN3	500;2004	564;2274	12683;12684;12685;12686;12687;12688;12689;12690;12691;12692;12693;12694;12695;12696;12697;58509;58510;58511;58512;58513;58514;58515;58516;58517	12870;12871;60391;60392;60393;60394					A4SSN3;G7CVZ9	A4SSN3;G7CVZ9	2;2	2;2	2;2	>tr|A4SSN3|A4SSN3_AERS4 Urocanate hydratase OS=Aeromonas salmonicida (strain A449) GN=hutU PE=3 SV=1;>tr|G7CVZ9|G7CVZ9_AERSA Urocanate hydratase OS=Aeromonas salmonicida subsp. salmonicida 01-B526 GN=IYQ_13398 PE=4 SV=1	2	2	2	2	2	1	2	1	2	1	3.5	3.5	3.5	61.954	567	15	9	2.6947e-08	3.5	2.3	33779000	31657000	2121700	0	187390	4	2
#2	281	A4SSP1	1992;3179;3180;3181	2262;3664;3665;3666	58399;58400;58401;58402;58403;102301;102302;102303;102304;102305;102306;102307;102308;102309;102310;102311	60315;111983;111984;111985;111986;111987;111988;111989;111990;111991;111992;111993;111994;111995					A4SSP1;G7CW08	A4SSP1;G7CW08	4;4	4;4	4;4	>tr|A4SSP1|A4SSP1_AERS4 Cell division protein FtsY OS=Aeromonas salmonicida (strain A449) GN=ftsY PE=4 SV=1;>tr|G7CW08|G7CW08_AERSA Signal recognition particle-docking protein FtsY OS=Aeromonas salmonicida subsp. salmonicida 01-B526 GN=IYQ_13443 PE=4 SV=1	2	4	4	4	4	3	4	3	4	3	19	19	19	66.126	631	12	4	1.627e-09	19	17.1	13835000	12222000	1613000	11850000	1376800	12	0
#2	282	A4SSR0	61;93;366;417;594;1020;1058;1172;1411;1454;1455;2082;2653;2668;2749;2918;3304;3410	68;105;417;472;666;667;668;1156;1197;1332;1333;1605;1606;1652;1653;2360;3075;3090;3184;3185;3371;3810;3929	1725;1726;1727;1728;1729;1730;1731;1732;1733;1734;1735;1736;1737;1738;1739;1740;2779;2780;2781;2782;2783;2784;2785;2786;2787;2788;2789;2790;8826;8827;8828;8829;8830;8831;8832;8833;8834;8835;8836;8837;8838;8839;8840;8841;8842;8843;8844;8845;8846;8847;8848;8849;8850;8851;8852;8853;8854;8855;8856;8857;8858;10387;10388;10389;10390;10391;10392;10393;10394;10395;10396;10397;10398;10399;10400;10401;1040…	1695;1696;1697;1698;1699;1700;1701;1702;1703;1704;1705;1706;1707;1708;2806;2807;2808;2809;2810;2811;2812;2813;9492;9493;9494;9495;9496;9497;9498;9499;9500;9501;9502;9503;9504;9505;9506;9507;9508;9509;9510;9511;9512;9513;9514;9515;9516;9517;9518;9519;9520;9521;9522;9523;9524;9525;9526;9527;9528;9529;9530;9531;9532;9533;9534;9535;9536;9537;9538;9539;9540;9541;11031;11032;11033;11034;11035;11036;110…	317;318;319;320		94;115;163;200		A4SSR0;G7CW29	A4SSR0;G7CW29	18;18	18;18	18;18	>tr|A4SSR0|A4SSR0_AERS4 TRAP transporter solute receptor, TAXI family OS=Aeromonas salmonicida (strain A449) GN=ASA_3982 PE=4 SV=1;>tr|G7CW29|G7CW29_AERSA TRAP transporter solute receptor TAXI family protein OS=Aeromonas salmonicida subsp. salmonicida 01-B	2	18	18	18	16	18	16	18	16	18	69	69	69	35.223	329	179	234	0	66	69	2995800000	1237300000	1758500000	31867000	155760000	63	127
#2	283	G7CW30	301;309;397	341;349;451	7521;7522;7523;7685;9576;9577;9578;9579;9580;9581;9582	7807;7808;8158;10222;10223					G7CW30;A4SSR1	G7CW30;A4SSR1	3;3	3;3	3;3	>tr|G7CW30|G7CW30_AERSA Protease II OS=Aeromonas salmonicida subsp. salmonicida 01-B526 GN=IYQ_13573 PE=4 SV=1;>tr|A4SSR1|A4SSR1_AERS4 Protease II OS=Aeromonas salmonicida (strain A449) GN=ptrB PE=4 SV=1	2	3	3	3	2	3	2	3	2	3	5.9	5.9	5.9	81.136	713	5	6	0.0012994	4.8	5.9	65977000	28132000	37844000	7848100	7583600	2	2
#2	284	A4SSR2	1182;3513	1344;4038	33445;33446;111515	35751;121983	321;322		110;117		A4SSR2;G7CW31	A4SSR2;G7CW31	2;2	2;2	2;2	>tr|A4SSR2|A4SSR2_AERS4 Predicted metal-binding protein OS=Aeromonas salmonicida (strain A449) GN=ASA_3984 PE=4 SV=1;>tr|G7CW31|G7CW31_AERSA Metal-binding protein OS=Aeromonas salmonicida subsp. salmonicida 01-B526 GN=IYQ_13578 PE=4 SV=1	2	2	2	2	1	2	1	2	1	2	30.8	30.8	30.8	15.556	143	1	2	1.4676e-05	23.1	30.8	0	0	0	0	0	0	0
#2	285	A4SSS4	2398;3353;3670	2772;2773;3864;4208	72981;72982;72983;72984;72985;72986;72987;72988;72989;72990;72991;72992;72993;72994;72995;72996;72997;72998;72999;73000;73001;73002;73003;73004;73005;106417;106418;106419;106420;106421;106422;106423;106424;106425;106426;106427;106428;106429;106430;106431;106432;106433;106434;106435;106436;115065;115066;115067;115068;115069;115070;115071;115072;115073;115074;115075;115076;115077;115078;115079	75359;75360;75361;75362;75363;75364;75365;75366;75367;75368;75369;75370;75371;75372;75373;75374;75375;75376;75377;75378;75379;75380;75381;75382;75383;115626;115627;115628;115629;115630;115631;115632;115633;115634;115635;115636;115637;115638;115639;115640;125025	323;324		24;162		A4SSS4;G7CW43	A4SSS4;G7CW43	3;3	3;3	3;3	>tr|A4SSS4|A4SSS4_AERS4 Single-stranded DNA-binding protein OS=Aeromonas salmonicida (strain A449) GN=ssb PE=4 SV=1;>tr|G7CW43|G7CW43_AERSA Single-strand binding protein OS=Aeromonas salmonicida subsp. salmonicida 01-B526 GN=IYQ_13638 PE=4 SV=1	2	3	3	3	3	3	3	3	3	3	26.5	26.5	26.5	21.486	196	27	33	1.7209e-65	26.5	26.5	111240000	55792000	55444000	0	24772000	9	6
#2	286	A4SSS8	607;1100;1225;3038;3247	682;1247;1398;3504;3741	15537;15538;15539;15540;15541;15542;15543;15544;15545;15546;15547;15548;29805;29806;29807;29808;29809;34690;34691;34692;34693;34694;97618;97619;97620;97621;97622;97623;97624;97625;97626;97627;104172;104173;104174;104175;104176	15603;15604;15605;15606;15607;15608;15609;15610;15611;15612;15613;15614;15615;15616;15617;15618;15619;15620;15621;15622;31538;31539;31540;31541;31542;31543;31544;31545;31546;31547;31548;31549;36691;36692;36693;36694;36695;36696;36697;36698;36699;36700;36701;36702;105436;105437;105438;105439;105440;105441;105442;105443;105444;105445;105446;105447;105448;105449;105450;105451;105452;105453;105454;10…					A4SSS8;G7CW48	A4SSS8;G7CW48	5;5	5;5	5;5	>tr|A4SSS8|A4SSS8_AERS4 Major cold shock protein OS=Aeromonas salmonicida (strain A449) GN=cspA PE=3 SV=1;>tr|G7CW48|G7CW48_AERSA Cold shock-like protein cspI OS=Aeromonas salmonicida subsp. salmonicida 01-B526 GN=IYQ_13663 PE=4 SV=1	2	5	5	5	5	5	5	5	5	5	77.1	77.1	77.1	7.5024	70	21	16	5.3899e-42	77.1	77.1	927500000	510090000	417400000	150820000	289990000	52	42
#2	287	A4SSY1	1689;1996	1917;2266	49992;49993;49994;58432;58433;58434;58435	51651;51652;51653;51654;60327					A4SSY1;G7CZE1	A4SSY1;G7CZE1	2;2	2;2	2;2	>sp|A4SSY1|RPOA_AERS4 DNA-directed RNA polymerase subunit alpha OS=Aeromonas salmonicida (strain A449) GN=rpoA PE=3 SV=1;>tr|G7CZE1|G7CZE1_AERSA DNA-directed RNA polymerase subunit alpha OS=Aeromonas salmonicida subsp. salmonicida 01-B526 GN=IYQ_19806 PE=4	2	2	2	2	2	2	2	2	2	2	7.6	7.6	7.6	36.195	329	5	2	8.5956e-05	7.6	7.6	23342000	14127000	9215600	2440700	911940	3	2
#2	288	A4SSY3	2129;2482;2909	2413;2865;3362	61742;61743;61744;75573;75574;75575;75576;75577;75578;91696;91697;91698;91699;91700;91701;91702;91703;91704;91705	63419;78483;97501					A4SSY3;G7CZE3	A4SSY3;G7CZE3	3;3	3;3	3;3	>sp|A4SSY3|RS11_AERS4 30S ribosomal protein S11 OS=Aeromonas salmonicida (strain A449) GN=rpsK PE=3 SV=1;>tr|G7CZE3|G7CZE3_AERSA 30S ribosomal protein S11 OS=Aeromonas salmonicida subsp. salmonicida 01-B526 GN=IYQ_19816 PE=4 SV=1	2	3	3	3	3	3	3	3	3	3	22.5	22.5	22.5	13.835	129	12	7	0.00078362	22.5	22.5	92041000	65242000	26799000	25561000	16276000	2	1
#2	289	A4SSY8	1203;1608	1370;1371;1372;1823	33879;33880;33881;33882;33883;33884;33885;33886;33887;33888;33889;33890;33891;47206;47207;47208;47209;47210;47211;47212;47213;47214;47215	35968;35969;35970;35971;35972;35973;35974;35975;35976;48897;48898;48899;48900;48901;48902;48903;48904;48905;48906;48907;48908	325;326		47;54		A4SSY8;G7CZE8	A4SSY8;G7CZE8	2;2	2;2	2;2	>sp|A4SSY8|RL30_AERS4 50S ribosomal protein L30 OS=Aeromonas salmonicida (strain A449) GN=rpmD PE=3 SV=1;>tr|G7CZE8|G7CZE8_AERSA 50S ribosomal protein L30 OS=Aeromonas salmonicida subsp. salmonicida 01-B526 GN=IYQ_19841 PE=4 SV=1	2	2	2	2	2	2	2	2	2	2	42.4	42.4	42.4	6.6107	59	14	9	1.7285e-06	42.4	42.4	88917000	64908000	24009000	21645000	0	6	6
#2	290	A4SSY9	256;353;372;1295;1792;3171;3260;3269	291;402;423;1474;2042;2043;3656;3755;3766	6695;6696;6697;6698;6699;6700;6701;6702;6703;6704;6705;6706;6707;6708;6709;6710;6711;6712;6713;6714;6715;6716;6717;6718;8657;8658;8659;8660;8661;8662;8663;8664;8665;8666;8667;8668;8669;8670;8671;9152;9153;9154;9155;9156;9157;9158;9159;9160;9161;9162;9163;9164;9165;9166;9167;9168;9169;9170;9171;9172;9173;9174;36560;36561;36562;36563;36564;36565;36566;36567;36568;36569;53119;53120;53121;53122;53123…	6774;6775;6776;6777;6778;6779;6780;6781;6782;6783;6784;6785;6786;6787;6788;6789;6790;6791;6792;6793;6794;6795;6796;6797;6798;6799;6800;6801;6802;6803;6804;6805;6806;6807;6808;6809;9390;9391;9392;9393;9394;9395;9396;9397;9398;9399;9400;9401;9402;9403;9404;9405;9903;9904;9905;9906;9907;9908;9909;9910;9911;9912;9913;9914;9915;9916;9917;38013;54323;54324;54325;54326;54327;111258;111259;111260;111261;…	327;328;329		31;96;111		A4SSY9;G7CZE9	A4SSY9;G7CZE9	8;8	8;8	8;8	>sp|A4SSY9|RS5_AERS4 30S ribosomal protein S5 OS=Aeromonas salmonicida (strain A449) GN=rpsE PE=3 SV=1;>tr|G7CZE9|G7CZE9_AERSA 30S ribosomal protein S5 OS=Aeromonas salmonicida subsp. salmonicida 01-B526 GN=rpsE PE=4 SV=1	2	8	8	8	8	8	8	8	8	8	67.5	67.5	67.5	17.339	166	70	59	3.4856e-37	67.5	67.5	325060000	232510000	92547000	219420000	139360000	61	34
#2	291	A4SSZ1	179;295;477;1205;2106;2535;2800	201;202;335;539;1376;2387;2926;3240	4834;4835;4836;4837;4838;4839;4840;4841;4842;4843;4844;4845;4846;4847;4848;4849;4850;4851;4852;4853;4854;4855;4856;4857;4858;4859;4860;4861;4862;4863;4864;4865;4866;4867;4868;4869;4870;4871;4872;4873;4874;4875;4876;4877;4878;4879;4880;4881;4882;4883;4884;4885;4886;4887;4888;4889;4890;4891;4892;4893;4894;4895;4896;4897;4898;4899;4900;4901;4902;7412;7413;7414;7415;7416;7417;7418;7419;7420;7421;7422…	5002;5003;5004;5005;5006;5007;5008;5009;5010;5011;5012;5013;5014;5015;5016;5017;5018;5019;5020;5021;5022;5023;5024;5025;5026;5027;5028;5029;5030;5031;5032;5033;5034;5035;5036;5037;7737;7738;7739;7740;7741;7742;7743;7744;7745;7746;7747;7748;7749;7750;7751;7752;7753;7754;7755;7756;7757;7758;7759;7760;7761;7762;11815;11816;11817;11818;11819;11820;11821;11822;11823;11824;11825;11826;11827;11828;11829…	330		75		A4SSZ1;G7CZF1	A4SSZ1;G7CZF1	7;7	7;7	7;7	>sp|A4SSZ1|RL6_AERS4 50S ribosomal protein L6 OS=Aeromonas salmonicida (strain A449) GN=rplF PE=3 SV=1;>tr|G7CZF1|G7CZF1_AERSA 50S ribosomal protein L6 OS=Aeromonas salmonicida subsp. salmonicida 01-B526 GN=rplF PE=4 SV=1	2	7	7	7	7	7	7	7	7	7	69.5	69.5	69.5	18.51	177	105	88	5.1927e-56	69.5	69.5	642710000	442950000	199760000	207450000	156470000	35	41
#2	292	A4SSZ2	2844;3359;3402;3631	3289;3290;3870;3919;3920;4165	89137;89138;89139;89140;89141;89142;89143;89144;89145;89146;89147;89148;89149;89150;89151;89152;106504;106505;106506;106507;106508;106509;106510;106511;106512;106513;106514;106515;106516;106517;107785;107786;107787;107788;107789;107790;107791;107792;107793;107794;107795;107796;107797;107798;107799;107800;107801;107802;107803;107804;107805;107806;107807;114062;114063;114064;114065;114066;114067;11…	94045;94046;94047;94048;94049;94050;94051;94052;94053;94054;94055;115757;115758;115759;115760;115761;115762;115763;115764;115765;116830;116831;116832;116833;116834;116835;116836;116837;116838;116839;116840;116841;116842;116843;116844;116845;116846;123919;123920;123921;123922;123923;123924;123925;123926;123927;123928;123929;123930;123931;123932;123933;123934;123935;123936;123937;123938;123939;1239…	331;332		3;96		A4SSZ2;G7CZF2	A4SSZ2;G7CZF2	4;4	4;4	4;4	>sp|A4SSZ2|RS8_AERS4 30S ribosomal protein S8 OS=Aeromonas salmonicida (strain A449) GN=rpsH PE=3 SV=1;>tr|G7CZF2|G7CZF2_AERSA 30S ribosomal protein S8 OS=Aeromonas salmonicida subsp. salmonicida 01-B526 GN=rpsH PE=4 SV=1	2	4	4	4	4	4	4	4	4	4	50	50	50	14.001	130	45	38	1.1108e-49	50	50	546180000	427740000	118430000	219470000	198820000	26	18
#2	293	A4SSZ4	205;206;792;1657;1674;1961;2719	230;231;897;1879;1897;1898;2229;3147	5571;5572;5573;5574;5575;5576;5577;5578;5579;5580;5581;5582;5583;20116;20117;20118;20119;20120;20121;20122;20123;20124;20125;20126;20127;20128;20129;20130;49329;49330;49331;49332;49333;49334;49660;49661;49662;49663;49664;49665;49666;49667;49668;49669;49670;49671;49672;49673;49674;49675;49676;49677;49678;49679;49680;49681;49682;49683;49684;49685;49686;49687;57387;57388;57389;57390;57391;57392;5739…	5581;5582;5583;5584;5585;5586;5587;5588;5589;5590;20153;20154;51075;51427;51428;51429;51430;51431;51432;51433;51434;51435;58957;58958;88344;88345;88346;88347;88348;88349;88350;88351;88352;88353;88354	333		57		A4SSZ4;G7CZF4	A4SSZ4;G7CZF4	7;7	7;7	7;7	>sp|A4SSZ4|RL5_AERS4 50S ribosomal protein L5 OS=Aeromonas salmonicida (strain A449) GN=rplE PE=3 SV=1;>tr|G7CZF4|G7CZF4_AERSA 50S ribosomal protein L5 OS=Aeromonas salmonicida subsp. salmonicida 01-B526 GN=rplE PE=4 SV=1	2	7	7	7	7	7	7	7	7	7	44.7	44.7	44.7	20.24	179	44	36	3.8355e-11	44.7	44.7	125940000	85235000	40701000	26794000	43849000	18	8
#2	294	A4SSZ5	650;659;1196;1362;1901;2093;3382;3383;3497	735;736;746;1361;1554;2160;2374;3895;3896;4022	17160;17161;17162;17163;17164;17165;17166;17167;17168;17169;17170;17171;17172;17173;17174;17175;17176;17295;17296;17297;17298;17299;17300;17301;33638;33639;33640;33641;33642;33643;33644;33645;33646;33647;39267;39268;39269;39270;39271;39272;39273;39274;39275;39276;39277;39278;39279;39280;39281;39282;39283;39284;56085;56086;56087;56088;56089;56090;56091;60989;60990;60991;60992;60993;107339;107340;1…	17792;17793;17794;17795;17796;17797;17798;17799;17800;17801;17802;17803;17804;17805;17806;17807;17808;17809;17810;17811;17812;17813;17814;17815;17816;17817;17818;17819;17820;17821;17822;17823;17824;17878;17879;35837;35838;35839;35840;35841;35842;35843;40420;40421;40422;40423;40424;40425;40426;40427;40428;40429;40430;40431;40432;40433;40434;40435;40436;40437;40438;40439;57700;57701;57702;62936;629…	334		66		A4SSZ5;G7CZF5	A4SSZ5;G7CZF5	9;9	9;9	9;9	>sp|A4SSZ5|RL24_AERS4 50S ribosomal protein L24 OS=Aeromonas salmonicida (strain A449) GN=rplX PE=3 SV=1;>tr|G7CZF5|G7CZF5_AERSA 50S ribosomal protein L24 OS=Aeromonas salmonicida subsp. salmonicida 01-B526 GN=rplX PE=4 SV=1	2	9	9	9	9	9	9	9	9	9	67.6	67.6	67.6	11.299	105	52	36	4.4554e-89	67.6	67.6	995060000	755920000	239140000	279090000	139640000	37	23
#2	295	A4SSZ6	879;1563;2083;2180;3600	996;1777;2361;2485;2486;4132	23027;23028;23029;23030;23031;23032;23033;23034;23035;23036;23037;23038;23039;23040;23041;45806;45807;45808;45809;45810;45811;45812;45813;45814;60651;60652;60653;62815;62816;62817;62818;62819;62820;62821;62822;62823;62824;113274;113275;113276;113277;113278;113279;113280;113281;113282;113283;113284;113285;113286;113287	23609;23610;23611;23612;23613;23614;23615;23616;23617;23618;23619;23620;23621;23622;23623;23624;23625;47429;47430;47431;47432;47433;62686;62687;64151;64152;64153;64154;123317;123318;123319	335;336		1;7		A4SSZ6;G7CZF6	A4SSZ6;G7CZF6	5;5	5;5	5;5	>sp|A4SSZ6|RL14_AERS4 50S ribosomal protein L14 OS=Aeromonas salmonicida (strain A449) GN=rplN PE=3 SV=1;>tr|G7CZF6|G7CZF6_AERSA 50S ribosomal protein L14 OS=Aeromonas salmonicida subsp. salmonicida 01-B526 GN=rplN PE=4 SV=1	2	5	5	5	5	5	5	5	5	5	51.6	51.6	51.6	13.403	122	28	23	1.7257e-52	51.6	51.6	239540000	141660000	97881000	48473000	78052000	14	13
#2	296	A4SSZ7	2939;2940;3075	3393;3394;3546	92519;92520;92521;92522;92523;98795;98796;98797	98470;98471;98472;98473;98474;98475;98476;107143;107144;107145					A4SSZ7;G7CZF7	A4SSZ7;G7CZF7	3;3	3;3	3;3	>sp|A4SSZ7|RS17_AERS4 30S ribosomal protein S17 OS=Aeromonas salmonicida (strain A449) GN=rpsQ PE=3 SV=1;>tr|G7CZF7|G7CZF7_AERSA 30S ribosomal protein S17 OS=Aeromonas salmonicida subsp. salmonicida 01-B526 GN=rpsQ PE=4 SV=1	2	3	3	3	3	2	3	2	3	2	15.9	15.9	15.9	9.441	82	6	2	4.1131e-09	15.9	15.9	29623000	27775000	1848300	9316800	2024000	10	0
#2	297	A4SSZ9	1148;3390	1303;3904;3905	32135;32136;32137;32138;32139;32140;32141;107559;107560;107561;107562;107563;107564;107565;107566;107567;107568;107569;107570;107571;107572	34125;34126;34127;34128;34129;116731;116732;116733;116734;116735;116736;116737	337		106		A4SSZ9;G7CZF9	A4SSZ9;G7CZF9	2;2	2;2	2;2	>sp|A4SSZ9|RL16_AERS4 50S ribosomal protein L16 OS=Aeromonas salmonicida (strain A449) GN=rplP PE=3 SV=1;>tr|G7CZF9|G7CZF9_AERSA 50S ribosomal protein L16 OS=Aeromonas salmonicida subsp. salmonicida 01-B526 GN=rplP PE=4 SV=1	2	2	2	2	2	2	2	2	2	2	22.6	22.6	22.6	15.396	137	11	10	0.00055942	22.6	22.6	41266000	29922000	11344000	19928000	0	3	2
#2	298	A4ST01	221;3338	249;3848	5786;5787;5788;5789;106148;106149;106150;106151;106152;106153;106154;106155;106156;106157;106158;106159;106160;106161;106162;106163;106164;106165;106166	5732;5733;115435					A4ST01;G7CZG1	A4ST01;G7CZG1	2;2	2;2	2;2	>sp|A4ST01|RL22_AERS4 50S ribosomal protein L22 OS=Aeromonas salmonicida (strain A449) GN=rplV PE=3 SV=1;>tr|G7CZG1|G7CZG1_AERSA 50S ribosomal protein L22 OS=Aeromonas salmonicida subsp. salmonicida 01-B526 GN=rplV PE=4 SV=1	2	2	2	2	2	2	2	2	2	2	27.2	27.2	27.2	12.394	114	14	9	3.1744e-06	27.2	27.2	74304000	47987000	26317000	10753000	8905200	3	0
#2	299	A4ST02	2089;2493	2370;2876	60968;60969;60970;60971;60972;75728;75729;75730;75731;75732;75733;75734;75735;75736	62920;62921;62922;78654;78655;78656					A4ST02;G7CZG2	A4ST02;G7CZG2	2;2	2;2	2;2	>sp|A4ST02|RS19_AERS4 30S ribosomal protein S19 OS=Aeromonas salmonicida (strain A449) GN=rpsS PE=3 SV=2;>tr|G7CZG2|G7CZG2_AERSA 30S ribosomal protein S19 OS=Aeromonas salmonicida subsp. salmonicida 01-B526 GN=IYQ_19911 PE=4 SV=1	2	2	2	2	2	2	2	2	2	2	28.3	28.3	28.3	10.44	92	8	6	0.0025191	28.3	28.3	44411000	23183000	21228000	6997100	13961000	2	4
#2	300	A4ST05	603;675;2681	677;765;3104	15390;15391;15392;15393;17784;17785;17786;17787;17788;17789;83476;83477;83478;83479	15502;15503;18299;18300;87293					A4ST05;G7CZG5	A4ST05;G7CZG5	3;3	3;3	3;3	>sp|A4ST05|RL4_AERS4 50S ribosomal protein L4 OS=Aeromonas salmonicida (strain A449) GN=rplD PE=3 SV=1;>tr|G7CZG5|G7CZG5_AERSA 50S ribosomal protein L4 OS=Aeromonas salmonicida subsp. salmonicida 01-B526 GN=rplD PE=4 SV=1	2	3	3	3	3	3	3	3	3	3	22.9	22.9	22.9	22.211	201	11	3	5.5378e-06	22.9	22.9	31514000	26944000	4570700	7329300	438260	5	0
#2	301	A4ST06	1050;1577;1816;2917;3493;3499	1189;1791;2070;3370;4018;4024	28565;28566;28567;28568;28569;28570;28571;28572;46155;46156;46157;46158;46159;46160;46161;46162;46163;46164;46165;46166;46167;46168;46169;46170;46171;46172;46173;46174;46175;46176;46177;46178;46179;53732;53733;53734;53735;53736;53737;53738;53739;53740;53741;53742;53743;91907;91908;91909;91910;91911;91912;91913;91914;91915;91916;91917;91918;91919;91920;91921;91922;91923;91924;91925;91926;91927;919…	30237;47675;47676;47677;47678;47679;47680;47681;47682;47683;47684;54937;97693;97694;97695;97696;121367;121368;121564;121565					A4ST06;G7CZG6	A4ST06;G7CZG6	6;6	6;6	6;6	>sp|A4ST06|RL3_AERS4 50S ribosomal protein L3 OS=Aeromonas salmonicida (strain A449) GN=rplC PE=3 SV=1;>tr|G7CZG6|G7CZG6_AERSA 50S ribosomal protein L3 OS=Aeromonas salmonicida subsp. salmonicida 01-B526 GN=rplC PE=4 SV=1	2	6	6	6	6	6	6	6	6	6	42.9	42.9	42.9	22.363	210	57	38	5.1268e-33	42.9	42.9	276410000	230770000	45638000	90148000	19098000	16	4
#2	302	A4ST07	1009;1664	1145;1886	27338;27339;27340;27341;27342;49508;49509;49510;49511;49512;49513	28479;28480;28481;28482;28483;51365;51366;51367;51368;51369;51370;51371					A4ST07;G7CZG7	A4ST07;G7CZG7	2;2	2;2	2;2	>tr|A4ST07|A4ST07_AERS4 30S ribosomal protein S10 OS=Aeromonas salmonicida (strain A449) GN=rpsJ PE=3 SV=1;>tr|G7CZG7|G7CZG7_AERSA Ribosomal protein S10 OS=Aeromonas salmonicida subsp. salmonicida 01-B526 GN=IYQ_19936 PE=4 SV=1	2	2	2	2	2	2	2	2	2	2	21.6	21.6	21.6	13.113	116	6	5	5.9575e-06	21.6	21.6	45840000	30576000	15264000	10414000	10180000	7	5
#2	303	A4ST19	969;1549;3186	1099;1761;3671	26105;26106;26107;45448;45449;45450;45451;45452;102369;102370	27435;27436;47183;112017;112018;112019					A4ST19;G7CZH9	A4ST19;G7CZH9	3;3	3;3	3;3	>sp|A4ST19|NFUA_AERS4 Fe/S biogenesis protein nfuA OS=Aeromonas salmonicida (strain A449) GN=nfuA PE=3 SV=1;>tr|G7CZH9|G7CZH9_AERSA Fe/S biogenesis protein NfuA OS=Aeromonas salmonicida subsp. salmonicida 01-B526 GN=IYQ_19996 PE=4 SV=1	2	3	3	3	1	3	1	3	1	3	19.8	19.8	19.8	21.003	192	2	8	0.00018234	9.9	19.8	24364000	4772300	19591000	0	5220800	0	6
#2	304	A4ST21	46;610;1261	50;685;1437	1019;1020;1021;1022;1023;1024;1025;1026;1027;1028;1029;1030;1031;1032;1033;1034;1035;1036;1037;1038;1039;1040;1041;1042;1043;1044;1045;15567;15568;15569;15570;15571;15572;15573;15574;15575;15576;15577;15578;15579;15580;15581;15582;15583;15584;15585;15586;15587;15588;15589;15590;15591;15592;15593;35335;35336;35337;35338;35339;35340	896;897;898;899;900;901;902;903;904;905;906;907;908;909;910;911;912;913;914;915;916;917;918;919;920;921;15626;15627;15628;15629;15630;15631;15632;15633;15634;15635;15636;15637;15638;15639;15640;15641;15642;15643;15644;15645;15646;15647;15648;15649;15650;36949;36950;36951;36952;36953;36954;36955	338		144		A4ST21;G7CZI1	A4ST21;G7CZI1	3;3	3;3	3;3	>sp|A4ST21|SECB_AERS4 Protein-export protein secB OS=Aeromonas salmonicida (strain A449) GN=secB PE=3 SV=1;>tr|G7CZI1|G7CZI1_AERSA Preprotein translocase subunit SecB OS=Aeromonas salmonicida subsp. salmonicida 01-B526 GN=IYQ_20006 PE=4 SV=1	2	3	3	3	3	3	3	3	3	3	41.7	41.7	41.7	17.356	156	25	35	2.5482e-106	41.7	41.7	521310000	273200000	248110000	221280000	911610000	19	32
#2	305	A4ST23	30;39;121;462;1074;1586;2049;2119;2171;3453	33;43;135;524;1215;1800;2323;2401;2469;3973;3974	716;717;718;719;853;854;855;856;857;858;859;860;861;862;3415;3416;3417;3418;3419;3420;3421;3422;11373;11374;29362;29363;29364;29365;29366;29367;29368;29369;46635;46636;46637;46638;46639;46640;46641;59967;59968;59969;59970;59971;61416;61417;61418;62603;62604;62605;62606;62607;110107;110108;110109;110110;110111;110112;110113;110114;110115;110116;110117;110118;110119	531;655;656;657;658;659;660;661;662;663;664;665;3713;3714;3715;11667;31167;31168;31169;48135;48136;62337;63157;63958;120300;120301;120302;120303;120304;120305	339		207		A4ST23;G7CZI3	A4ST23;G7CZI3	10;10	10;10	10;10	>sp|A4ST23|GPMI_AERS4 2,3-bisphosphoglycerate-independent phosphoglycerate mutase OS=Aeromonas salmonicida (strain A449) GN=gpmI PE=3 SV=1;>tr|G7CZI3|G7CZI3_AERSA Phosphoglyceromutase OS=Aeromonas salmonicida subsp. salmonicida 01-B526 GN=IYQ_20016 PE=4 SV	2	10	10	10	10	10	10	10	10	10	29.1	29.1	29.1	55.275	509	34	31	2.1411e-84	29.1	29.1	358010000	177030000	180980000	2031400	19570000	2	21
#2	306	A4ST37	109;242;323;707;1567;1733;1778;1813;1818;2220;2299;2551;2848;3002;3086;3246;3307;3406;3455	121;273;364;801;1781;1965;2018;2019;2065;2072;2557;2659;2954;3294;3466;3561;3740;3813;3925;3976	3258;3259;3260;3261;3262;3263;3264;3265;3266;3267;3268;3269;3270;3271;3272;3273;3274;3275;3276;3277;3278;3279;3280;6389;6390;6391;6392;6393;6394;6395;8074;8075;8076;8077;8078;8079;8080;8081;8082;8083;8084;8085;8086;8087;8088;8089;8090;18485;18486;18487;18488;18489;18490;18491;18492;18493;18494;18495;18496;18497;45914;45915;45916;45917;45918;51212;51213;51214;51215;51216;51217;51218;51219;51220;51…	3596;3597;3598;3599;3600;3601;3602;6515;8717;8718;8719;8720;8721;18882;47493;52885;52886;54116;54117;54118;54119;54120;54921;54922;54923;54924;54947;54948;54949;54950;65760;65761;65762;65763;65764;65765;65766;71436;71437;80969;94357;103406;103407;107432;107433;107434;107435;107436;107437;113782;113783;113784;113785;113786;113787;113788;113789;113790;113791;113792;114910;114911;114912;114913;11687…	340		43		A4ST37;G7CZK0	A4ST37;G7CZK0	19;19	19;19	19;19	>tr|A4ST37|A4ST37_AERS4 GTP-binding protein TypA OS=Aeromonas salmonicida (strain A449) GN=typA PE=4 SV=1;>tr|G7CZK0|G7CZK0_AERSA GTP-binding protein TypA OS=Aeromonas salmonicida subsp. salmonicida 01-B526 GN=IYQ_20101 PE=4 SV=1	2	19	19	19	19	18	19	18	19	18	45.1	45.1	45.1	66.567	603	129	95	1.5246e-178	45.1	43.4	860700000	570460000	290250000	80961000	22691000	49	12
#2	307	A4ST38	968;1139;1170;1498;2288;2688;3711	1097;1098;1292;1330;1705;2648;3111;4250	26100;26101;26102;26103;26104;31838;31839;31840;31841;31842;31843;31844;33281;44141;44142;44143;68580;68581;68582;83614;83615;83616;83617;83618;83619;116413;116414;116415;116416;116417	27433;27434;33842;33843;35672;35673;45584;71040;87368;87369;87370;126633;126634;126635	341		377		A4ST38;G7CZK1	A4ST38;G7CZK1	7;7	7;7	7;7	>tr|A4ST38|A4ST38_AERS4 Glutamine synthetase OS=Aeromonas salmonicida (strain A449) GN=glnA PE=3 SV=1;>tr|G7CZK1|G7CZK1_AERSA Glutamine synthetase OS=Aeromonas salmonicida subsp. salmonicida 01-B526 GN=IYQ_20106 PE=4 SV=1	2	7	7	7	6	7	6	7	6	7	30.5	30.5	30.5	51.809	469	18	12	2.4198e-71	26.9	30.5	416890000	275680000	141220000	2900300	17705000	1	11
#2	308	A4ST39	556;2927	626;3380	14433;14434;14435;14436;14437;92431;92432;92433;92434	14624;98422;98423					A4ST39;G7CZK2	A4ST39;G7CZK2	2;2	2;2	2;2	>tr|A4ST39|A4ST39_AERS4 Putative uncharacterized protein OS=Aeromonas salmonicida (strain A449) GN=ASA_4121 PE=4 SV=1;>tr|G7CZK2|G7CZK2_AERSA Putative uncharacterized protein OS=Aeromonas salmonicida subsp. salmonicida 01-B526 GN=IYQ_20111 PE=4 SV=1	2	2	2	2	2	2	2	2	2	2	20.2	20.2	20.2	20.699	193	4	5	0.0016952	20.2	20.2	15599000	7484000	8114600	1809200	11460000	1	2
#2	309	A4ST46	552;1426;3204;3496;3683	622;1621;3692;4021;4221	14354;14355;14356;14357;41899;41900;41901;102633;102634;102635;102636;111100;111101;111102;111103;111104;111105;111106;111107;111108;111109;111110;111111;115528;115529;115530;115531;115532;115533;115534;115535;115536;115537	14576;14577;14578;14579;43553;43554;112132;112133;121552;121553;121554;121555;121556;121557;121558;125664;125665;125666;125667;125668;125669;125670	342		182		A4ST46;G7CZL0	A4ST46;G7CZL0	5;5	5;5	5;5	>tr|A4ST46|A4ST46_AERS4 Cytochrome c4 OS=Aeromonas salmonicida (strain A449) GN=ASA_4128 PE=4 SV=1;>tr|G7CZL0|G7CZL0_AERSA Cytochrome c4 OS=Aeromonas salmonicida subsp. salmonicida 01-B526 GN=IYQ_20151 PE=4 SV=1	2	5	5	5	5	5	5	5	5	5	38.5	38.5	38.5	21.23	205	12	21	1.4224e-12	38.5	38.5	121070000	46529000	74545000	13395000	23446000	2	16
#2	310	A4ST47	744;1188;1349;1997;2443;2777;2847;3110	846;847;1351;1352;1539;2267;2823;3216;3293;3586	19389;19390;19391;19392;19393;19394;19395;19396;33530;33531;33532;33533;33534;33535;38947;38948;38949;58436;58437;58438;58439;58440;74283;74284;74285;74286;74287;74288;86548;86549;86550;86551;89248;89249;89250;89251;89252;89253;89254;100242;100243;100244;100245;100246;100247	19549;19550;19551;19552;19553;19554;19555;19556;19557;19558;19559;35777;35778;40280;40281;60328;60329;76753;76754;90889;94355;94356;109285;109286;109287;109288;109289;109290;109291;109292;109293;109294	343;344	5	118;143	42	A4ST47;G7CZL1	A4ST47;G7CZL1	8;8	8;8	8;8	>sp|A4ST47|ENGB_AERS4 Probable GTP-binding protein EngB OS=Aeromonas salmonicida (strain A449) GN=engB PE=3 SV=1;>tr|G7CZL1|G7CZL1_AERSA GTP-binding protein YsxC OS=Aeromonas salmonicida subsp. salmonicida 01-B526 GN=engB PE=4 SV=1	2	8	8	8	8	8	8	8	8	8	51.6	51.6	51.6	24.268	217	23	22	1.9564e-42	51.6	51.6	106020000	75791000	30229000	9145200	6192200	11	6
#2	311	A4ST52	1153;2242;3091	1308;2594;3566	32622;32623;32624;32625;32626;32627;32628;32629;67167;67168;67169;67170;67171;67172;67173;67174;67175;67176;99201;99202;99203;99204;99205;99206	34756;34757;69450;69451;107622					A4ST52;G7CZL6	A4ST52;G7CZL6	3;3	3;3	3;3	>tr|A4ST52|A4ST52_AERS4 N5-carboxyaminoimidazole ribonucleotide mutase OS=Aeromonas salmonicida (strain A449) GN=purE PE=3 SV=1;>tr|G7CZL6|G7CZL6_AERSA Phosphoribosylaminoimidazole carboxylase, catalytic subunit OS=Aeromonas salmonicida subsp. salmonicida	2	3	3	3	3	3	3	3	3	3	35.3	35.3	35.3	17.167	167	12	12	1.8406e-07	35.3	35.3	26369000	15800000	10568000	11689000	12870000	4	1
#2	312	A4ST81	360;361;561;1704;2002;2476;3305;3560;3591	409;410;631;1932;1933;1934;2272;2859;3811;4090;4123	8711;8712;8713;8714;8715;8716;8717;8718;8719;8720;14475;14476;14477;14478;14479;14480;14481;14482;14483;50631;50632;50633;50634;50635;50636;50637;50638;50639;50640;50641;50642;50643;50644;50645;50646;50647;50648;50649;50650;50651;50652;50653;50654;58495;58496;58497;58498;58499;58500;58501;75510;75511;75512;75513;75514;105451;105452;105453;105454;105455;105456;105457;105458;105459;105460;112596;11…	9426;9427;9428;14695;14696;14697;14698;14699;14700;14701;14702;14703;14704;14705;52305;52306;52307;52308;52309;52310;60358;60359;60360;60361;60362;60363;60364;78439;114900;114901;114902;114903;114904;114905;114906;114907;114908;122923;122924;123239;123240;123241	345		130		A4ST81;G7CZP6	A4ST81;G7CZP6	9;9	9;9	9;9	>tr|A4ST81|A4ST81_AERS4 Putative uncharacterized protein OS=Aeromonas salmonicida (strain A449) GN=ASA_4164 PE=4 SV=1;>tr|G7CZP6|G7CZP6_AERSA Putative uncharacterized protein OS=Aeromonas salmonicida subsp. salmonicida 01-B526 GN=IYQ_20331 PE=4 SV=1	2	9	9	9	9	9	9	9	9	9	40.9	40.9	40.9	26.375	235	35	44	1.0814e-31	40.9	40.9	131000000	44805000	86195000	3711300	45306000	9	27
#2	313	A4ST89	1476;1749	1677;1983	43662;43663;43664;43665;52126;52127;52128	44933;44934;53697					A4ST89;G7CZQ4	A4ST89;G7CZQ4	2;2	2;2	2;2	>tr|A4ST89|A4ST89_AERS4 Putative uncharacterized protein OS=Aeromonas salmonicida (strain A449) GN=ASA_4172 PE=4 SV=1;>tr|G7CZQ4|G7CZQ4_AERSA Putative uncharacterized protein OS=Aeromonas salmonicida subsp. salmonicida 01-B526 GN=IYQ_20371 PE=4 SV=1	2	2	2	2	2	1	2	1	2	1	13.3	13.3	13.3	18.424	166	5	2	0.00068577	13.3	7.2	10152000	6171500	3981000	2515800	0	2	1
#2	314	A4STG3	517;3162	582;3647	13093;13094;13095;13096;102045;102046;102047;102048	13281;111201;111202					A4STG3;G7D0D7	A4STG3;G7D0D7	2;2	2;2	2;2	>sp|A4STG3|SYGB_AERS4 Glycine--tRNA ligase beta subunit OS=Aeromonas salmonicida (strain A449) GN=glyS PE=3 SV=1;>tr|G7D0D7|G7D0D7_AERSA Glycyl-tRNA synthetase subunit beta OS=Aeromonas salmonicida subsp. salmonicida 01-B526 GN=glyS PE=4 SV=1	2	2	2	2	2	1	2	1	2	1	3.8	3.8	3.8	75.144	689	7	1	3.2267e-11	3.8	1.9	9596200	9025400	570790	679400	0	3	0
#2	315	A4STJ0	29;48;321;430;436;553;771;881;954;1032;1064;1653;1814;1856;2011;2152;2168;2331;2381;2573;2583;3116;3315;3381	32;52;362;486;487;495;623;875;998;999;1080;1081;1169;1204;1874;2066;2067;2110;2281;2439;2440;2464;2465;2697;2753;2979;2991;3592;3822;3894	707;708;709;710;711;712;713;714;715;1050;1051;1052;1053;1054;1055;1056;8054;8055;8056;8057;8058;8059;8060;8061;8062;8063;8064;8065;8066;8067;10736;10737;10738;10739;10740;10741;10742;10743;10744;10745;10746;10747;10748;10749;10750;10751;10752;10753;10754;10755;10756;10757;10758;10759;10760;10761;10762;10763;10764;10765;10766;10767;10768;10769;10770;10771;10772;10773;10774;10775;10776;10777;10778;…	528;529;530;923;8707;8708;8709;8710;8711;8712;8713;11309;11310;11311;11312;11313;11314;11315;11316;11317;11318;11319;11320;11321;11322;11323;11324;11325;11326;11327;11328;11329;11330;11331;11332;11333;11334;11335;11336;11337;11338;11339;11340;11439;11440;11441;11442;11443;11444;11445;11446;11447;11448;11449;11450;11451;11452;11453;11454;11455;11456;11457;11458;11459;11460;11461;11462;11463;14580;…	346;347;348;349;350;351		162;315;436;540;600;621		A4STJ0;G7D0G3	A4STJ0;G7D0G3	24;24	24;24	24;24	>tr|A4STJ0|A4STJ0_AERS4 Extracellular lipase OS=Aeromonas salmonicida (strain A449) GN=pla PE=4 SV=1;>tr|G7D0G3|G7D0G3_AERSA Extracellular lipase OS=Aeromonas salmonicida subsp. salmonicida 01-B526 GN=IYQ_21738 PE=4 SV=1	2	24	24	24	24	23	24	23	24	23	60.3	60.3	60.3	82.553	804	313	357	0	60.3	57.2	7865400000	2494400000	5371000000	237390000	867690000	121	119
#2	316	A4STJ6	1173;1809	1334;2061	33323;33324;33325;53519;53520	35708;54787					A4STJ6;G7D0G9	A4STJ6;G7D0G9	2;2	2;2	2;2	>tr|A4STJ6|A4STJ6_AERS4 Thioredoxin OS=Aeromonas salmonicida (strain A449) GN=trxA PE=3 SV=1;>tr|G7D0G9|G7D0G9_AERSA Thioredoxin OS=Aeromonas salmonicida subsp. salmonicida 01-B526 GN=IYQ_21768 PE=4 SV=1	2	2	2	2	2	2	2	2	2	2	19.4	19.4	19.4	11.718	108	3	2	0.025809	19.4	19.4	11243000	7857400	3385100	889570	3407400	1	1
#2	317	G7D0H6	984;1635;2035;2435	1118;1855;2307;2815	26299;26300;48354;48355;48356;48357;59676;59677;59678;74109	27560;50024;62086;76433					G7D0H6;A4STK3	G7D0H6;A4STK3	4;4	4;4	4;4	>tr|G7D0H6|G7D0H6_AERSA Oligopeptidase A OS=Aeromonas salmonicida subsp. salmonicida 01-B526 GN=IYQ_21803 PE=4 SV=1;>tr|A4STK3|A4STK3_AERS4 Oligopeptidase A OS=Aeromonas salmonicida (strain A449) GN=opdA PE=3 SV=1	2	4	4	4	3	4	3	4	3	4	8.4	8.4	8.4	76.58	680	6	4	2.7835e-08	8.4	8.4	72051000	29960000	42091000	2829600	649650	3	0
#2	318	A4STT1	1477;1850;1872;2088;2134;2135;2455;3025;3145;3146;3170;3221;3235;3236;3249;3472;3552;3599;3630	1678;2104;2127;2369;2418;2419;2420;2836;3491;3625;3626;3655;3714;3728;3729;3743;3744;3993;4082;4131;4164	43666;43667;43668;43669;43670;43671;43672;43673;43674;43675;43676;43677;43678;54845;54846;54847;54848;54849;54850;54851;54852;54853;54854;54855;54856;54857;54858;54859;54860;54861;54862;54863;54864;54865;54866;54867;54868;54869;54870;54871;54872;54873;54874;54875;54876;54877;54878;54879;54880;54881;54882;54883;54884;54885;54886;54887;54888;54889;54890;54891;54892;54893;54894;54895;54896;54897;548…	44935;44936;44937;44938;44939;44940;44941;56725;56726;56727;56728;56729;56730;56731;56732;56733;56734;56735;56736;56737;56738;56739;56740;56741;56742;56743;56744;56745;56746;56747;56748;56749;56750;56751;56752;56753;56754;56755;56756;56959;56960;56961;56962;56963;56964;56965;56966;56967;62919;63437;63438;63439;63440;63441;63442;63443;63444;63445;63446;63447;76828;76829;76830;103846;110834;110835;…	352;353		79;231		A4STT1;G7CZ84	A4STT1;G7CZ84	19;19	19;19	19;19	>tr|A4STT1|A4STT1_AERS4 ABC-type polar amino acid transporter, periplasmic binding protein OS=Aeromonas salmonicida (strain A449) GN=ASA_4388 PE=4 SV=1;>tr|G7CZ84|G7CZ84_AERSA ABC-type polar amino acid transporter, periplasmic binding protein OS=Aeromonas	2	19	19	19	19	19	19	19	19	19	72.6	72.6	72.6	27.917	252	147	152	1.1176e-266	72.6	72.6	2425800000	1282000000	1143800000	181590000	210260000	69	85
#2	319	A4STU4	2324;2520	2685;2910	69787;69788;69789;69790;69791;69792;69793;69794;69795;69796;69797;69798;69799;76819;76820;76821;76822;76823;76824	72128;72129;72130;72131;72132;72133;79712;79713					A4STU4	A4STU4	2	2	2	>tr|A4STU4|A4STU4_AERS4 Tn7-like transposition protein B OS=Aeromonas salmonicida (strain A449) GN=ASA_P4G013 PE=4 SV=1	1	2	2	2	2	2	2	2	2	2	3	3	3	83.042	727	9	10	0.0072473	3	3	62629000	32589000	30040000	24559000	28584000	6	2
#2	320	A4STW1	2348;3023	2718;3488	71156;71157;71158;96541;96542;96543;96544;96545	73995;103841					A4STW1	A4STW1	2	2	2	>tr|A4STW1|A4STW1_AERS4 DNA-binding protein HU-beta OS=Aeromonas salmonicida (strain A449) GN=hupB PE=3 SV=1	1	2	2	2	2	2	2	2	2	2	24.4	24.4	24.4	9.2505	90	4	4	4.0763e-14	24.4	24.4	17871000	12492000	5379400	5397100	4207400	2	0
#2	321	A4STW2	18;1190;1406;2743;3095;3101;3372	21;1354;1600;3178;3570;3576;3885	432;433;434;435;436;437;438;439;440;33544;33545;33546;33547;41117;41118;41119;41120;41121;85003;85004;99257;99258;99259;99260;99261;99262;99263;99264;99265;99442;99443;99444;106932;106933;106934;106935;106936;106937;106938	201;202;203;204;205;206;35784;35785;35786;42443;42444;42445;42446;88717;107641;107642;107643;107644;107645;107646;107647;107648;107718;107719;116140;116141;116142;116143;116144;116145;116146;116147					A4STW2	A4STW2	7	7	7	>tr|A4STW2|A4STW2_AERS4 Micrococcal nuclease (SNase-like) OS=Aeromonas salmonicida (strain A449) GN=ASA_P4G031 PE=4 SV=1	1	7	7	7	6	7	6	7	6	7	51.9	51.9	51.9	17.644	156	14	25	9.2774e-20	46.8	51.9	111190000	26863000	84327000	8782400	124170000	3	29
#2	322	A4STZ3	642;3677	725;4215	16631;16632;115176	17149;125095		6		431	A4STZ3	A4STZ3	2	2	2	>tr|A4STZ3|A4STZ3_AERS4 Putative sex pilus assembly protein OS=Aeromonas salmonicida (strain A449) GN=traH PE=4 SV=1	1	2	2	2	2	0	2	0	2	0	4.8	4.8	4.8	51.409	480	3		0.0013998	4.8	0	20398000	20398000	0	710170	0	1	0
#2	323	A4SU29	506;928;1201;1314;1488;2060;2091;2111;2283	571;1052;1368;1499;1692;2335;2372;2392;2641	12745;12746;12747;12748;12749;12750;12751;24531;24532;24533;24534;24535;24536;24537;24538;24539;24540;24541;24542;33873;33874;33875;33876;37719;37720;37721;37722;43936;43937;43938;43939;43940;43941;60093;60094;60095;60096;60097;60098;60099;60100;60977;60978;60979;60980;60981;60982;60983;60984;61248;61249;61250;61251;61252;61253;68237;68238;68239;68240;68241	12900;12901;12902;12903;12904;25133;25134;25135;25136;25137;25138;25139;25140;25141;25142;25143;25144;35964;39277;39278;39279;39280;39281;39282;39283;39284;39285;39286;45489;45490;45491;62451;62452;62453;62454;62455;62456;62457;62458;62459;62460;62461;62925;62926;62927;62928;62929;62930;62931;62932;62933;62934;63074;63075;63076;63077;63078;63079;63080;70730					A4SU29	A4SU29	9	9	9	>tr|A4SU29|A4SU29_AERS4 Chloramphenicol acetyltransferase OS=Aeromonas salmonicida (strain A449) GN=cat PE=3 SV=1	1	9	9	9	9	9	9	9	9	9	51.4	51.4	51.4	24.553	208	32	28	1.9468e-58	51.4	51.4	337010000	199460000	137540000	26962000	19348000	33	27
#2	324	A4SU34	1465;1468	1663;1668	43473;43474;43475;43476;43477;43478;43479;43517	44823;44855;44856	354	7;20;21	833	822;827;829	A4SU34	A4SU34	2	2	2	>tr|A4SU34|A4SU34_AERS4 TnpA transposase OS=Aeromonas salmonicida (strain A449) GN=tnpA PE=4 SV=1	1	2	2	2	2	1	2	1	2	1	2.7	2.7	2.7	111.09	988	4	4	0.052647	2.7	1.7	5808700	5808700	0	2149900	0	2	0	+
#2	325	A4SU89	133;693;859;860;1579;1613;1687;1938;1956;1983;2062;2117;2339;2380;2597;2980;2981;3030;3060;3415;3590;3728	148;784;785;786;974;975;1793;1829;1914;1915;2204;2224;2253;2337;2399;2706;2752;3007;3008;3442;3443;3496;3529;3530;3934;4122;4271;4272	3822;3823;3824;3825;3826;3827;3828;3829;3830;3831;3832;3833;3834;3835;3836;3837;3838;3839;3840;17980;17981;17982;17983;17984;17985;17986;17987;17988;17989;17990;17991;17992;17993;17994;17995;17996;17997;17998;17999;18000;18001;18002;18003;18004;18005;18006;18007;18008;18009;18010;18011;18012;18013;18014;18015;18016;18017;18018;18019;18020;18021;18022;18023;18024;18025;18026;18027;18028;18029;1803…	4202;4203;4204;4205;4206;4207;4208;4209;4210;4211;4212;4213;4214;4215;4216;4217;4218;4219;4220;4221;4222;4223;4224;4225;4226;4227;4228;4229;4230;4231;4232;4233;4234;18458;18459;18460;18461;18462;18463;18464;18465;18466;18467;18468;18469;18470;18471;18472;18473;18474;18475;18476;18477;18478;18479;18480;18481;18482;18483;18484;18485;18486;18487;18488;18489;18490;18491;18492;18493;18494;22753;22754;…	355;356;357;358;359		325;402;408;574;583		A4SU89	A4SU89	22	16	16	>tr|A4SU89|A4SU89_AERS4 Putative uncharacterized protein OS=Aeromonas salmonicida (strain A449) GN=ASA_P4G163 PE=4 SV=1	1	22	16	16	22	22	16	16	16	16	55.2	42.6	42.6	65.544	603	245	278	0	55.2	55.2	4886300000	1826100000	3060200000	1327100000	3078700000	171	207
#2	326	A4SUE7	338;432;478;479;573;668;669;671;772;912;913;957;958;1068;1159;1212;1213;1404;1610;1611;1638;1639;1640;1654;1781;1819;2115;2199;2200;2255;2256;2273;2274;2295;2326;2327;2396;2648;2736;2904;2955;2956;2957;3020;3021;3376;3377;3378;3407;3624;3633	381;489;490;491;540;541;643;757;758;760;761;876;1034;1035;1084;1085;1086;1087;1208;1315;1316;1383;1384;1597;1598;1826;1827;1858;1859;1860;1875;1876;2025;2073;2397;2516;2517;2518;2519;2608;2609;2628;2629;2630;2631;2655;2687;2688;2689;2690;2691;2770;3069;3070;3168;3355;3356;3409;3410;3411;3485;3486;3889;3890;3891;3926;4158;4167;4168	8285;8286;8287;8288;8289;8290;8291;8292;8293;8294;8295;8296;8297;8298;8299;8300;8301;8302;8303;8304;8305;8306;8307;8308;8309;8310;8311;8312;8313;8314;8315;8316;8317;8318;8319;8320;8321;8322;8323;8324;8325;8326;8327;8328;8329;8330;8331;8332;8333;8334;8335;8336;8337;8338;8339;8340;8341;8342;8343;8344;8345;8346;8347;8348;8349;8350;8351;8352;8353;8354;8355;8356;8357;8358;8359;8360;8361;8362;8363;8364…	8889;8890;8891;8892;8893;8894;8895;8896;8897;8898;8899;8900;8901;8902;8903;8904;8905;8906;8907;8908;8909;8910;8911;8912;8913;8914;8915;8916;8917;8918;8919;8920;8921;8922;8923;8924;8925;8926;8927;8928;8929;8930;8931;8932;8933;8934;8935;8936;8937;8938;8939;8940;8941;8942;8943;8944;8945;8946;8947;8948;8949;8950;8951;8952;8953;8954;8955;8956;8957;8958;8959;8960;8961;8962;8963;8964;8965;8966;8967;8968…					A4SUE7;G7D0N2;A4SUI9	A4SUE7;G7D0N2	51;41;2	51;41;2	51;41;2	>tr|A4SUE7|A4SUE7_AERS4 Putative inositol phosphatase; TTSS effector protein OS=Aeromonas salmonicida (strain A449) GN=ati2 PE=4 SV=1;>tr|G7D0N2|G7D0N2_AERSA Putative inositol phosphatase, TTSS effector protein OS=Aeromonas salmonicida subsp. salmonicida 0	3	51	51	51	51	46	51	46	51	46	89.5	89.5	89.5	55.396	495	3737	1522	0	89.5	86.5	281300000000	270060000000	11239000000	30627000000	49478000	4161	521
#2	327	A4SUE8	1117;2154;3370	1268;2442;2443;3883	30223;30224;62327;62328;62329;62330;62331;62332;106924;106925;106926;106927	31891;31892;63733;63734;116133;116134;116135;116136;116137;116138	370		1		A4SUE8;G7D0N1	A4SUE8;G7D0N1	3;3	3;3	3;3	>tr|A4SUE8|A4SUE8_AERS4 Putative ati2 chaperone OS=Aeromonas salmonicida (strain A449) GN=ati1 PE=4 SV=1;>tr|G7D0N1|G7D0N1_AERSA Putative ati2 chaperone OS=Aeromonas salmonicida subsp. salmonicida 01-B526 GN=IYQ_22090 PE=4 SV=1	2	3	3	3	3	1	3	1	3	1	35.6	35.6	35.6	16.885	149	10	2	4.5825e-34	35.6	12.8	42178000	42178000	0	47240000	0	8	0
#2	328	A4SUF3	362;1969;2157;2217;2575	411;412;413;2238;2239;2447;2448;2551;2552;2981;2982;2983	8721;8722;8723;8724;8725;8726;8727;8728;8729;8730;8731;57580;57581;57582;57583;57584;57585;57586;57587;57588;57589;57590;62360;62361;62362;62363;62364;62365;62366;62367;62368;62369;62370;62371;62372;62373;62374;62375;64613;64614;64615;64616;64617;64618;64619;64620;64621;64622;79450;79451;79452;79453;79454;79455;79456	9429;9430;9431;9432;9433;9434;9435;9436;9437;9438;59395;59396;59397;59398;59399;59400;59401;59402;59403;59404;63744;63745;63746;63747;63748;63749;63750;63751;63752;63753;63754;63755;63756;63757;63758;63759;63760;63761;63762;63763;63764;63765;63766;63767;63768;63769;63770;63771;65724;65725;65726;65727;65728;65729;65730;65731;65732;65733;82726;82727;82728;82729;82730;82731	371;372;373;374;375;376		1;34;41;85;89;101		A4SUF3;G7D0M5	A4SUF3;G7D0M5	5;5	5;5	5;5	>tr|A4SUF3|A4SUF3_AERS4 AscI protein OS=Aeromonas salmonicida (strain A449) GN=ascI PE=4 SV=1;>tr|G7D0M5|G7D0M5_AERSA AscI protein OS=Aeromonas salmonicida subsp. salmonicida 01-B526 GN=IYQ_22060 PE=4 SV=1	2	5	5	5	5	4	5	4	5	4	88.4	88.4	88.4	12.115	112	39	16	7.3841e-69	88.4	65.2	0	0	0	0	0	0	0
#2	329	A4SUF4	279;280;485;738;740;762;763;1523;2186;2187;2504;2557;2577;2635;2636;3354;3355;3572;3573	319;320;548;836;838;839;840;841;865;866;1733;2493;2494;2495;2889;2961;2962;2985;3055;3056;3057;3865;3866;4102;4103	7202;7203;7204;7205;7206;7207;7208;7209;12315;12316;12317;12318;12319;12320;12321;12322;12323;12324;12325;12326;12327;12328;12329;12330;12331;12332;12333;12334;12335;19309;19310;19311;19312;19313;19314;19315;19316;19317;19318;19319;19320;19326;19327;19328;19329;19330;19331;19332;19333;19334;19335;19336;19337;19338;19339;19340;19341;19342;19343;19344;19345;19346;19347;19348;19349;19350;19351;19352…	7491;7492;7493;7494;12336;12337;12338;12339;12340;12341;12342;12343;12344;12345;12346;12347;12348;12349;12350;12351;12352;19501;19502;19503;19504;19505;19506;19507;19508;19509;19510;19511;19513;19514;19515;19516;19517;19518;19519;19520;19521;19522;19523;19524;19525;19526;19527;19528;19529;19530;19531;19532;19533;19534;19535;19536;19537;19739;19740;19741;19742;19743;46003;46004;46005;46006;46007;4…	377;378;379		1;24;174		A4SUF4;G7D0M4	A4SUF4;G7D0M4	19;19	19;19	19;19	>tr|A4SUF4|A4SUF4_AERS4 AscH protein OS=Aeromonas salmonicida (strain A449) GN=ascH PE=4 SV=1;>tr|G7D0M4|G7D0M4_AERSA AscH protein OS=Aeromonas salmonicida subsp. salmonicida 01-B526 GN=IYQ_22055 PE=4 SV=1	2	19	19	19	19	14	19	14	19	14	81.5	81.5	81.5	20.658	184	155	36	1.8567e-101	81.5	81.5	3182600000	3165900000	16655000	601240000	2288900	100	6
#2	330	A4SUF6	73;74;75;261;527;528;2365;3085;3585	80;81;82;298;593;594;595;2737;3560;4116	2250;2251;2252;2253;2254;2255;2256;2257;2258;2259;2260;2261;2262;2263;2264;6763;6764;13547;13548;13549;13550;13551;13552;71492;71493;71494;71495;71496;71497;71498;71499;71500;71501;99089;99090;99091;99092;99093;99094;99095;99096;99097;113080;113081;113082;113083;113084	2231;2232;2233;2234;2235;2236;2237;2238;2239;2240;2241;6828;6829;6830;6831;13845;13846;13847;13848;13849;13850;74213;74214;74215;74216;74217;74218;74219;74220;74221;74222;74223;74224;74225;107420;107421;107422;107423;107424;107425;107426;107427;107428;107429;107430;107431;123194;123195;123196;123197;123198	380;381		40;78		A4SUF6;G7D0M2	A4SUF6;G7D0M2	9;9	9;9	9;9	>tr|A4SUF6|A4SUF6_AERS4 AscF protein OS=Aeromonas salmonicida (strain A449) GN=ascF PE=4 SV=1;>tr|G7D0M2|G7D0M2_AERSA AscF protein OS=Aeromonas salmonicida subsp. salmonicida 01-B526 GN=IYQ_22045 PE=4 SV=1	2	9	9	9	9	6	9	6	9	6	95.3	95.3	95.3	9.4886	85	31	16	9.0216e-226	95.3	84.7	1059900000	1037600000	22278000	394880000	1488100	46	0
#2	331	A4SUG4	1868;1869;1879;1880;2104;2189;2190;2664;2689;2827	2123;2124;2135;2136;2385;2497;2498;2499;2500;3086;3112;3270	55152;55153;55154;55155;55156;55157;55158;55159;55160;55161;55162;55163;55164;55165;55166;55167;55168;55169;55170;55171;55172;55173;55174;55175;55176;55177;55178;55179;55432;55433;55434;55435;55436;55437;55438;55439;55440;55441;55442;55443;55444;55445;55446;55447;55448;55449;55450;55451;55452;55453;55454;55455;55456;55457;55458;55459;55460;55461;55462;55463;55464;55465;55466;55467;55468;55469;554…	56905;56906;56907;56908;56909;56910;56911;56912;56913;56914;56915;56916;56917;56918;56919;56920;56921;56922;56923;56924;56925;56926;56927;56928;56929;56930;56931;56932;56933;56934;56935;56936;56937;56938;56939;56940;56941;56942;56943;56944;56945;56946;56947;56948;56949;57260;57261;57262;57263;57264;57265;57266;57267;57268;57269;57270;57271;57272;57273;57274;57275;57276;57277;57278;57279;57280;572…	382		1		A4SUG4;G7D0L4	A4SUG4;G7D0L4	10;10	10;10	10;10	>tr|A4SUG4|A4SUG4_AERS4 ExsE protein OS=Aeromonas salmonicida (strain A449) GN=exsE PE=4 SV=1;>tr|G7D0L4|G7D0L4_AERSA ExsE protein OS=Aeromonas salmonicida subsp. salmonicida 01-B526 GN=IYQ_22005 PE=4 SV=1	2	10	10	10	10	9	10	9	10	9	83.1	83.1	83.1	8.4117	77	95	58	2.982e-113	83.1	83.1	11093000000	10287000000	806530000	4058000000	10721000	101	37
#2	332	A4SUG6	79;80;315;508;523;644;645;658;662;1305;1306;1453;1787;1821;2022;2130;2178;2236;2237;2247;2373;2432;2540;2541;2561;2864;2865;2925;2926;3233;3534	86;87;88;89;90;91;92;356;573;588;589;727;728;745;750;1485;1486;1487;1488;1489;1490;1651;2034;2035;2036;2037;2075;2293;2414;2480;2481;2482;2483;2586;2587;2600;2745;2812;2932;2933;2934;2935;2936;2937;2966;2967;3310;3311;3378;3379;3726;4061	2321;2322;2323;2324;2325;2326;2327;2328;2329;2330;2331;2332;2333;2334;2335;2336;2337;2338;2339;2340;2341;2342;2343;2344;2345;2346;2347;2348;2349;2350;2351;2352;2353;2354;2355;2356;2357;2358;2359;2360;2361;2362;2363;2364;2365;2366;2367;2368;2369;2370;2371;2372;2373;2374;2375;2376;2377;2378;2379;2380;2381;2382;2383;2384;2385;2386;2387;2388;2389;2390;2391;2392;2393;2394;2395;2396;2397;2398;2399;2400…	2346;2347;2348;2349;2350;2351;2352;2353;2354;2355;2356;2357;2358;2359;2360;2361;2362;2363;2364;2365;2366;2367;2368;2369;2370;2371;2372;2373;2374;2375;2376;2377;2378;2379;2380;2381;2382;2383;2384;2385;2386;2387;2388;2389;2390;2391;2392;2393;2394;2395;2396;2397;2398;2399;2400;2401;2402;2403;2404;2405;2406;2407;2408;2409;2410;2411;2412;2413;2414;2415;2416;2417;2418;2419;2420;2421;2422;2423;2424;2425…	383;384;385;386;387;388	8	1;68;115;122;125;280	129	A4SUG6;G7D0L2	A4SUG6;G7D0L2	31;31	31;31	31;31	>tr|A4SUG6|A4SUG6_AERS4 AopD protein OS=Aeromonas salmonicida (strain A449) GN=aopD PE=4 SV=1;>tr|G7D0L2|G7D0L2_AERSA AopD protein OS=Aeromonas salmonicida subsp. salmonicida 01-B526 GN=IYQ_21995 PE=4 SV=1	2	31	31	31	31	26	31	26	31	26	85.2	85.2	85.2	32.467	298	2028	903	0	85.2	82.9	96737000000	92996000000	3740200000	7951900000	15727000	1377	158
#2	333	A4SUG7	641;804;1060;1452;1475;1620;1698;1699;1771;2042;2197;2613;2726;2727;2731;2770	722;723;724;912;913;1199;1200;1650;1676;1836;1926;1927;2010;2315;2513;3031;3155;3156;3157;3158;3162;3207;3208	16614;16615;16616;16617;16618;16619;16620;16621;16622;16623;16624;16625;16626;16627;16628;16629;16630;20264;20265;20266;20267;20268;20269;20270;20271;20272;20273;20274;20275;20276;20277;20278;20279;20280;20281;20282;20283;20284;20285;20286;20287;20288;20289;20290;20291;20292;20293;20294;20295;20296;20297;20298;20299;20300;20301;20302;20303;20304;20305;28796;28797;28798;28799;28800;28801;28802;288…	17135;17136;17137;17138;17139;17140;17141;17142;17143;17144;17145;17146;17147;17148;20223;20224;20225;20226;20227;20228;20229;20230;20231;20232;20233;20234;20235;20236;20237;20238;20239;20240;20241;20242;20243;20244;20245;20246;20247;20248;20249;20250;20251;30421;30422;30423;30424;30425;30426;30427;30428;30429;30430;30431;30432;30433;44535;44536;44537;44538;44539;44540;44541;44542;44543;44544;445…	389;390;391;392;393;394;395		57;227;236;343;348;373;386		A4SUG7;G7D0L1	A4SUG7;G7D0L1	16;16	16;16	16;16	>tr|A4SUG7|A4SUG7_AERS4 AopB protein OS=Aeromonas salmonicida (strain A449) GN=aopB PE=4 SV=1;>tr|G7D0L1|G7D0L1_AERSA AopB protein OS=Aeromonas salmonicida subsp. salmonicida 01-B526 GN=IYQ_21990 PE=4 SV=1	2	16	16	16	16	13	16	13	16	13	58.7	58.7	58.7	41.124	397	518	189	0	58.7	53.1	12908000000	11819000000	1089000000	1242000000	17966000	381	34
#2	334	A4SUG8	1571;1647;1889;3403;3628	1785;1868;2146;3921;4162	45946;45947;48865;48866;48867;48868;48869;48870;48871;55814;55815;55816;55817;107808;107809;107810;107811;114039;114040;114041	47504;47505;50531;50532;50533;50534;50535;57547;57548;116847;123903;123904	396		150		A4SUG8;G7D0L0	A4SUG8;G7D0L0	5;5	5;5	5;5	>tr|A4SUG8|A4SUG8_AERS4 AcrH protein OS=Aeromonas salmonicida (strain A449) GN=acrH PE=4 SV=1;>tr|G7D0L0|G7D0L0_AERSA AcrH protein OS=Aeromonas salmonicida subsp. salmonicida 01-B526 GN=IYQ_21985 PE=4 SV=1	2	5	5	5	5	3	5	3	5	3	39.5	39.5	39.5	18.566	167	14	6	5.7998e-22	39.5	25.7	60134000	55950000	4183600	59335000	1933800	10	1
#2	335	A4SUG9	193;311;460;946;1126;1176;1619;1645;1953;1965;1966;2055;2056;2068;2087;2127;2162;2261;2600;2739;2740;2741;2877;2902;2903;2986;3007;3008;3084;3672	217;352;521;522;1071;1278;1337;1338;1835;1865;1866;2221;2234;2235;2329;2330;2343;2367;2368;2411;2455;2614;3011;3012;3013;3014;3172;3173;3174;3175;3176;3323;3353;3354;3448;3449;3450;3471;3472;3558;3559;4210	5233;5234;5235;5236;5237;5238;5239;5240;5241;5242;5243;5244;5245;5246;5247;5248;5249;5250;5251;5252;5253;5254;5255;5256;5257;5258;5259;5260;5261;5262;5263;5264;5265;5266;5267;5268;5269;5270;5271;5272;5273;5274;5275;5276;5277;5278;5279;5280;5281;5282;5283;5284;5285;5286;5287;5288;5289;5290;5291;5292;5293;5294;5295;5296;5297;5298;5299;5300;5301;5302;5303;5304;5305;5306;5307;5308;5309;5310;5311;5312…	5341;5342;5343;5344;5345;5346;5347;5348;5349;5350;5351;5352;5353;5354;5355;5356;5357;5358;5359;5360;5361;5362;5363;5364;5365;5366;5367;5368;5369;5370;5371;5372;5373;5374;5375;5376;5377;5378;5379;5380;5381;5382;5383;5384;5385;5386;5387;5388;5389;5390;5391;5392;5393;5394;5395;5396;5397;5398;5399;5400;5401;5402;5403;5404;5405;5406;5407;5408;5409;5410;5411;5412;5413;5414;5415;5416;5417;5418;5419;5420…	397;398;399;400;401;402;403;404		80;117;126;142;158;191;216;288		A4SUG9;G7D0K9	A4SUG9;G7D0K9	30;30	30;30	30;30	>tr|A4SUG9|A4SUG9_AERS4 AcrV OS=Aeromonas salmonicida (strain A449) GN=acrV PE=4 SV=1;>tr|G7D0K9|G7D0K9_AERSA AcrV OS=Aeromonas salmonicida subsp. salmonicida 01-B526 GN=IYQ_21980 PE=4 SV=1	2	30	30	30	30	26	30	26	30	26	85.3	85.3	85.3	40.164	361	638	214	0	85.3	82.8	14448000000	13671000000	777410000	929250000	1201600	391	50
#2	336	A4SUH4	1103;2919;3349;3601	1250;1251;3372;3860;4133	29839;29840;29841;29842;29843;29844;29845;29846;29847;91948;91949;91950;91951;106355;106356;113288;113289;113290;113291;113292;113293	31561;31562;31563;97702;97703;97704;97705;97706;115550;115551;123320;123321;123322;123323	405		79		A4SUH4;G7D0K4	A4SUH4;G7D0K4	4;4	4;4	4;4	>tr|A4SUH4|A4SUH4_AERS4 AscX protein OS=Aeromonas salmonicida (strain A449) GN=ascX PE=4 SV=1;>tr|G7D0K4|G7D0K4_AERSA Yop proteins translocation protein X OS=Aeromonas salmonicida subsp. salmonicida 01-B526 GN=IYQ_21955 PE=4 SV=1	2	4	4	4	4	1	4	1	4	1	47.1	47.1	47.1	13.575	121	19	2	9.4256e-13	47.1	15.7	157510000	157510000	0	45183000	0	11	0
#2	337	A4SUH7	97;162;163;213;230;231;234;540;769;909;1396;1443;1712;1763;1919;1920;1957;2069;2407;2599;3487;3515;3564	109;183;184;238;239;259;260;264;265;609;873;1031;1589;1639;1943;2000;2001;2179;2180;2225;2344;2345;2783;2784;3010;4011;4012;4040;4094	2925;2926;2927;2928;2929;2930;2931;4622;4623;4624;4625;4626;4627;4628;4629;4630;4631;4632;4633;4634;4635;4636;4637;4638;4639;4640;4641;4642;4643;4644;4645;4646;4647;4648;4649;4650;5638;5639;5640;5641;5642;5643;5644;5645;5646;5647;5648;5649;5650;5651;5652;5653;5654;5655;5656;5657;5658;5659;5660;5661;5662;5663;5664;5665;5666;5667;5668;5669;5670;5671;5672;5673;5674;5675;5676;5677;5678;5679;5680;6008…	3011;3012;3013;3014;3015;3016;3017;3018;3019;3020;3021;3022;3023;3024;4871;4872;4873;4874;4875;4876;4877;4878;4879;4880;4881;4882;4883;4884;4885;4886;4887;4888;4889;4890;4891;4892;4893;4894;4895;4896;4897;4898;4899;4900;4901;4902;4903;4904;4905;4906;4907;4908;4909;4910;4911;4912;4913;4914;4915;4916;4917;4918;5626;5627;5628;5629;5630;5631;5632;5633;5634;5635;5636;5637;5638;5639;5640;5641;5642;5643…	406;407;408;409		105;151;234;235		A4SUH7;G7D0K1	A4SUH7;G7D0K1	23;23	23;23	23;23	>tr|A4SUH7|A4SUH7_AERS4 AopN protein OS=Aeromonas salmonicida (strain A449) GN=aopN PE=4 SV=1;>tr|G7D0K1|G7D0K1_AERSA AopN protein OS=Aeromonas salmonicida subsp. salmonicida 01-B526 GN=IYQ_21940 PE=4 SV=1	2	23	23	23	23	19	23	19	23	19	84.2	84.2	84.2	31.894	292	486	167	0	84.2	79.1	26226000000	24230000000	1996400000	3398200000	32672000	455	73
#2	338	A4SUI0	19;719;1063;1079;1428;1444;1717;1947;1950;1962;2831;2988;3122;3195	22;813;1203;1221;1623;1640;1948;2213;2217;2218;2230;3274;3452;3598;3683	441;18773;18774;18775;18776;18777;18778;18779;18780;18781;18782;28832;28833;28834;28835;28836;28837;28838;28839;28840;28841;28842;28843;28844;28845;28846;28847;28848;28849;28850;28851;28852;28853;28854;28855;28856;28857;28858;28859;28860;28861;28862;28863;28864;28865;28866;28867;28868;28869;28870;28871;28872;29487;29488;29489;29490;29491;29492;29493;29494;29495;29496;29497;29498;29499;29500;41907…	207;19124;19125;19126;19127;19128;30439;30440;30441;30442;30443;30444;30445;30446;30447;30448;30449;30450;30451;30452;30453;30454;30455;31398;31399;43559;43560;44296;52448;52449;52450;52451;52452;52453;52454;52455;52456;58708;58709;58710;58711;58712;58713;58714;58715;58716;58781;58782;58783;58784;58785;58786;58787;58788;58789;58790;58791;58792;58793;58794;58795;58796;58797;58798;58799;58800;58801…	410		176		A4SUI0;G7D0J7	A4SUI0;G7D0J7	14;14	14;14	14;14	>tr|A4SUI0|A4SUI0_AERS4 AscP protein OS=Aeromonas salmonicida (strain A449) GN=ascP PE=4 SV=1;>tr|G7D0J7|G7D0J7_AERSA AscP protein OS=Aeromonas salmonicida subsp. salmonicida 01-B526 GN=IYQ_21920 PE=4 SV=1	2	14	14	14	14	9	14	9	14	9	58.2	58.2	58.2	47.574	435	194	14	0	58.2	37.2	5832200000	5800600000	31573000	91825000	53039	87	4
#2	339	A4SUI8	1380;1562;1837;1912;2030;3508	1572;1776;2091;2171;2302;4033	40244;40245;40246;40247;40248;40249;45801;45802;45803;45804;45805;54720;54721;54722;56352;56353;56354;56355;56356;56357;59493;59494;59495;59496;59497;59498;59499;59500;59501;59502;59503;59504;111226;111227;111228;111229;111230;111231;111232;111233	41390;41391;47427;47428;56642;56643;57897;57898;57899;57900;61868;61869;61870;61871;61872;61873;61874;121652;121653;121654;121655;121656					A4SUI8;G7D0I6	A4SUI8;G7D0I6	6;6	6;6	6;6	>tr|A4SUI8|A4SUI8_AERS4 Putative uncharacterized protein OS=Aeromonas salmonicida (strain A449) GN=ASA_P5G088 PE=4 SV=1;>tr|G7D0I6|G7D0I6_AERSA Putative uncharacterized protein OS=Aeromonas salmonicida subsp. salmonicida 01-B526 GN=IYQ_21865 PE=4 SV=1	2	6	6	6	5	6	5	6	5	6	22.4	22.4	22.4	31.892	286	13	27	8.0283e-19	19.9	22.4	86610000	46257000	40353000	3786800	15693000	12	10
#2	340	A4SUM7	3397;3398;3603	3912;3913;4135	107720;107721;107722;107723;107724;107725;113300;113301;113302;113303;113304	116779;116780;116781;123329					A4SUM7;G7D0T3;G7D1L8	A4SUM7;G7D0T3	3;2;1	3;2;1	3;2;1	>tr|A4SUM7|A4SUM7_AERS4 X protein OS=Aeromonas salmonicida (strain A449) GN=ASA_P5G130 PE=4 SV=1;>tr|G7D0T3|G7D0T3_AERSA X protein (Fragment) OS=Aeromonas salmonicida subsp. salmonicida 01-B526 GN=IYQ_22350 PE=4 SV=1	3	3	3	3	3	2	3	2	3	2	17.1	17.1	17.1	16.43	146	8	3	0.0022652	17.1	16.4	24310000	23068000	1241600	23987000	2031100	4	0
#2	382	A4SNC9	92;1896	104;2155	2772;2773;2774;2775;2776;2777;2778;55945;55946;55947;55948;55949;55950;55951;55952;55953;55954;55955;55956;55957;55958;55959;55960;55961;55962;55963;55964	2804;2805;57624;57625;57626;57627					A4SNC9;G7CQB1	A4SNC9;G7CQB1	2;2	2;2	2;2	>tr|A4SNC9|A4SNC9_AERS4 Formate acetyltransferase OS=Aeromonas salmonicida (strain A449) GN=pflB PE=3 SV=1;>tr|G7CQB1|G7CQB1_AERSA Formate acetyltransferase OS=Aeromonas salmonicida subsp. salmonicida 01-B526 GN=IYQ_02871 PE=4 SV=1	2	2	2	2	2	2	2	2	2	2	2.5	2.5	2.5	85.394	762	14	13	0.0036909	2.5	2.5	16482000	5925700	10557000	2952400	1749000	5	1
#2	383	G7CTB4	9;139;157;245;575;587;588;830;1124;1131;1132;1244;1245;1796;2338;2459;2615;2637;3026;3261;3488;3536;3580;3581	10;11;154;155;178;276;645;658;659;660;945;1276;1284;1285;1418;1419;1420;2048;2705;2840;3033;3058;3492;3756;4013;4063;4111;4112	234;235;236;237;238;239;240;241;242;243;244;245;246;247;248;249;250;251;252;253;254;255;256;257;258;259;260;261;262;263;264;265;266;267;268;269;270;271;272;273;274;275;276;277;278;279;280;281;282;283;284;285;286;287;288;289;290;291;292;293;294;295;296;297;298;299;300;301;302;303;304;305;306;307;308;309;310;311;312;313;314;315;316;317;318;319;320;321;322;323;324;325;326;327;328;329;330;331;332;333…	115;116;117;118;119;120;121;122;123;124;125;126;127;128;129;130;131;132;133;134;135;136;137;138;139;140;141;142;143;144;145;146;147;148;149;150;151;152;153;154;155;156;157;158;159;160;161;162;163;4275;4276;4277;4278;4279;4280;4281;4282;4283;4284;4285;4286;4287;4288;4289;4290;4291;4292;4293;4294;4295;4296;4297;4298;4299;4300;4301;4302;4303;4304;4305;4306;4307;4308;4309;4310;4311;4312;4313;4314;431…	454;455;456		148;369;401		G7CTB4;A4SIP8	G7CTB4;A4SIP8	24;23	24;23	24;23	>tr|G7CTB4|G7CTB4_AERSA N-acetylglucosamine-binding protein A OS=Aeromonas salmonicida subsp. salmonicida 01-B526 GN=IYQ_08516 PE=4 SV=1;>tr|A4SIP8|A4SIP8_AERS4 Chitin-binding protein, carbohydrate-binding module family 33 OS=Aeromonas salmonicida (strain	2	24	24	24	22	24	22	24	22	24	80.6	80.6	80.6	51.454	474	615	655	0	74.9	80.6	34149000000	12439000000	21710000000	361790000	1387300000	309	548
#2	384	A4SHW3	1587;1847;2873;2874	1801;2101;3319;3320	46642;46643;54826;54827;54828;54829;54830;89928;89929;89930;89931;89932	48137;56713;56714;95098;95099;95100					A4SHW3;G7CU53	A4SHW3;G7CU53	4;4	4;4	4;4	>sp|A4SHW3|Y301_AERS4 UPF0307 protein ASA_0301 OS=Aeromonas salmonicida (strain A449) GN=ASA_0301 PE=3 SV=1;>tr|G7CU53|G7CU53_AERSA Putative uncharacterized protein OS=Aeromonas salmonicida subsp. salmonicida 01-B526 GN=IYQ_10047 PE=4 SV=1	2	4	4	4	4	3	4	3	4	3	33.7	33.7	33.7	21.371	181	6	6	1.2953e-09	33.7	25.4	18339000	13741000	4598100	2533400	5115800	6	0
#2	385	G7CW39	298;2360;3700	338;2730;4238	7486;7487;71386;71387;71388;71389;71390;71391;71392;115871;115872;115873;115874;115875;115876;115877;115878;115879;115880;115881;115882;115883;115884;115885;115886;115887;115888;115889;115890;115891;115892;115893;115894;115895	7791;74179;125860;125861;125862					G7CW39;A4SSS0	G7CW39;A4SSS0	3;2	3;2	3;2	>tr|G7CW39|G7CW39_AERSA Putative uncharacterized protein OS=Aeromonas salmonicida subsp. salmonicida 01-B526 GN=IYQ_13618 PE=4 SV=1;>tr|A4SSS0|A4SSS0_AERS4 Putative uncharacterized protein OS=Aeromonas salmonicida (strain A449) GN=ASA_3993 PE=4 SV=1	2	3	3	3	3	2	3	2	3	2	41.5	41.5	41.5	12.173	106	17	17	1.4147e-06	41.5	28.3	256370000	177530000	78840000	9243000	10588000	4	1
#2	386	G7D0E2	66;67;104;314;377;498;647;715;716;717;841;842;1039;1162;1239;1281;1282;1591;1592;1593;2207;2412;2413;2418;2419;2428;2436;2498;2499;2519;2601;2667;2694;2728;2758;2759;2782;2910;3009;3209;3335;3336;3358;3482;3483	73;74;116;355;428;562;730;731;732;809;810;811;956;957;1177;1321;1412;1457;1458;1805;1806;1807;2532;2533;2534;2790;2791;2797;2798;2807;2816;2882;2883;2884;2909;3015;3089;3117;3159;3194;3195;3196;3222;3363;3473;3697;3845;3846;3869;4004;4005;4006;4007	1857;1858;1859;1860;1861;1862;1863;1864;1865;1866;1867;1868;1869;1870;1871;1872;1873;1874;1875;1876;1877;1878;1879;1880;1881;1882;1883;1884;1885;1886;1887;1888;1889;1890;1891;1892;1893;1894;1895;1896;1897;1898;1899;1900;1901;1902;1903;1904;1905;1906;1907;1908;1909;1910;1911;1912;1913;1914;1915;1916;1917;1918;1919;1920;1921;1922;1923;1924;1925;1926;1927;1928;1929;1930;1931;1932;1933;1934;1935;1936…	1739;1740;1741;1742;1743;1744;1745;1746;1747;1748;1749;1750;1751;1752;1753;1754;1755;1756;1757;1758;1759;1760;1761;1762;1763;1764;1765;1766;1767;1768;1769;1770;1771;1772;1773;1774;1775;1776;1777;1778;1779;1780;1781;1782;1783;1784;1785;1786;1787;1788;1789;1790;1791;1792;1793;1794;1795;1796;1797;1798;1799;1800;1801;1802;1803;1804;1805;1806;1807;1808;1809;1810;1811;1812;1813;1814;1815;1816;1817;1818…					G7D0E2;Q27RI2	G7D0E2;Q27RI2	45;45	45;45	45;45	>tr|G7D0E2|G7D0E2_AERSA TTSS effector protein AexT OS=Aeromonas salmonicida subsp. salmonicida 01-B526 GN=IYQ_21633 PE=4 SV=1;>tr|Q27RI2|Q27RI2_AERS4 AexT OS=Aeromonas salmonicida (strain A449) GN=aexT PE=4 SV=1	2	45	45	45	45	43	45	43	45	43	82.9	82.9	82.9	50.105	475	3313	1462	0	82.9	82.9	496820000000	476340000000	20472000000	26653000000	48863000	4530	708
#2	387	G7D0F4	347;780;1021;1094;1237;1323;1324;1609;2151;2501;3043;3504;3656	394;884;1157;1158;1241;1410;1511;1512;1824;1825;2438;2886;3509;4029;4192	8595;8596;8597;8598;8599;19854;19855;19856;19857;19858;19859;19860;27539;27540;27541;27542;27543;27544;27545;27546;29773;29774;29775;34925;34926;34927;34928;34929;34930;34931;34932;37949;37950;37951;37952;37953;37954;37955;37956;37957;37958;37959;37960;37961;37962;37963;37964;37965;37966;37967;37968;37969;37970;37971;37972;37973;37974;37975;37976;37977;37978;37979;37980;37981;37982;37983;37984;37…	9335;9336;9337;19962;19963;19964;28621;28622;28623;31513;31514;31515;31516;36824;36825;36826;36827;36828;36829;36830;39426;39427;39428;39429;39430;39431;39432;39433;39434;39435;39436;39437;39438;39439;39440;39441;39442;39443;48909;48910;48911;48912;48913;48914;48915;48916;48917;48918;48919;63701;79136;79137;79138;105494;105495;105496;105497;105498;105499;105500;105501;121618;121619;121620;121621;…	462;463	22	34;109	140	G7D0F4;A4STI1	G7D0F4;A4STI1	13;12	13;12	13;12	>tr|G7D0F4|G7D0F4_AERSA Leucine ABC transporter subunit substrate-binding protein LivK OS=Aeromonas salmonicida subsp. salmonicida 01-B526 GN=IYQ_21693 PE=4 SV=1;>tr|A4STI1|A4STI1_AERS4 ABC-type branched-chain amino acid transporter, periplasmic binding pr	2	13	13	13	13	13	13	13	13	13	59.6	59.6	59.6	37.454	359	87	79	8.2266e-46	59.6	59.6	507690000	173190000	334500000	31151000	72533000	18	26
#2	388	G7D0W5	21;22;152;241;277;278;381;661;751;760;817;880;914;1012;1077;1084;1110;1111;1216;1316;1334;1358;1363;1364;1573;1630;1633;1666;1686;1939;1998;2077;2120;2188;2492;2512;2515;2516;2524;2703;2722;2735;2843;2861;2878;2901;2914;3066;3102;3192;3193;3470;3471	24;25;169;272;317;318;433;748;749;854;863;930;997;1036;1148;1218;1219;1228;1229;1260;1261;1387;1501;1522;1548;1549;1555;1556;1787;1847;1850;1889;1913;2205;2268;2354;2402;2496;2875;2898;2901;2902;2903;2904;2905;2906;2914;3131;3151;3167;3287;3288;3307;3324;3352;3367;3536;3577;3680;3681;3991;3992	449;450;451;452;453;454;455;456;457;458;459;460;461;462;463;464;465;466;467;468;469;470;471;472;473;474;475;476;477;478;479;480;481;482;483;484;485;486;487;488;489;490;491;492;493;494;495;496;497;498;499;500;501;502;503;504;505;506;507;508;509;510;511;512;513;514;515;516;517;518;519;520;521;522;523;524;525;4280;4281;4282;4283;4284;4285;4286;4287;4288;4289;4290;4291;4292;4293;4294;4295;4296;4297;4…	212;213;214;215;216;217;218;219;220;221;222;223;224;225;226;227;228;229;230;231;232;233;234;235;236;237;238;239;240;241;242;243;244;245;246;247;248;249;250;251;252;253;254;255;256;257;258;259;260;261;262;263;264;265;266;267;4599;4600;4601;4602;4603;4604;4605;4606;4607;4608;4609;4610;4611;4612;4613;4614;6493;6494;6495;6496;6497;6498;6499;6500;6501;6502;6503;6504;6505;6506;6507;6508;6509;6510;6511;…	464;465;466;467;468;469;470;471		1;131;196;211;464;531;653;659		G7D0W5;Q27RI0	G7D0W5;Q27RI0	53;53	53;53	53;53	>tr|G7D0W5|G7D0W5_AERSA Serine/threonine protein kinase AopO OS=Aeromonas salmonicida subsp. salmonicida 01-B526 GN=IYQ_22530 PE=4 SV=1;>tr|Q27RI0|Q27RI0_AERS4 AopO OS=Aeromonas salmonicida (strain A449) GN=aopO PE=4 SV=1	2	53	53	53	53	33	53	33	53	33	83.7	83.7	83.7	79.568	728	1115	104	0	83.7	64.3	9712300000	9488500000	223800000	1809800000	339020	483	4
#2	389	G7D171	57;108;159;249;275;334;532;533;589;590;700;701;702;807;808;952;975;976;1149;1150;1151;1220;1221;1376;1377;1412;1413;1421;1422;1423;1723;1898;2085;2086;2195;2196;2228;2229;2234;2235;2286;2287;2312;2466;2548;2549;2550;2563;2564;2629;2685;2710;2711;2712;2775;2795;2796;2797;2972;2977;2978;2979;3045;3046;3104;3660;3661	64;120;180;281;315;377;599;600;661;662;794;795;796;916;917;918;919;920;921;1077;1105;1106;1304;1305;1306;1391;1392;1568;1569;1607;1608;1616;1617;1618;1955;2157;2365;2366;2507;2508;2509;2510;2511;2512;2569;2570;2571;2572;2580;2581;2582;2583;2584;2585;2644;2645;2646;2647;2673;2847;2848;2944;2945;2946;2947;2948;2949;2950;2951;2952;2953;2969;2970;3049;3108;3138;3139;3140;3213;3214;3235;3236;3237;3431…	1445;1446;1447;1448;1449;1450;1451;1452;1453;1454;1455;1456;1457;1458;1459;1460;1461;1462;1463;1464;1465;1466;1467;1468;1469;1470;1471;1472;1473;1474;1475;1476;1477;1478;1479;1480;1481;1482;1483;1484;1485;1486;1487;1488;1489;1490;1491;1492;1493;1494;1495;1496;1497;1498;1499;1500;1501;1502;1503;1504;1505;1506;1507;1508;1509;1510;1511;1512;1513;1514;1515;1516;1517;1518;1519;1520;1521;1522;1523;1524…						G7D171;Q27RI1	G7D171;Q27RI1	67;67	67;67	67;67	>tr|G7D171|G7D171_AERSA Putative uncharacterized protein OS=Aeromonas salmonicida subsp. salmonicida 01-B526 GN=IYQ_23080 PE=4 SV=1;>tr|Q27RI1|Q27RI1_AERS4 AopH OS=Aeromonas salmonicida (strain A449) GN=aopH PE=4 SV=1	2	67	67	67	67	61	67	61	67	61	94.6	94.6	94.6	50.413	463	8290	3846	0	94.6	93.5	639780000000	589900000000	49882000000	90388000000	296280000	7348	2155
#2	390	G7D197	236;286;287;408;633;634;665;713;714;1374;1720;1743;1783;1784;1794;1929;2193;2201;2417;2649;2854;3136;3717	267;326;327;462;713;714;715;753;807;808;1566;1952;1976;2028;2029;2030;2046;2189;2190;2191;2192;2504;2520;2521;2795;2796;3071;3300;3615;3616;4259;4260	6171;6172;6173;6174;6175;6176;6177;6178;6179;6180;6181;6182;6183;7258;7259;7260;7261;7262;7263;7264;7265;7266;7267;7268;7269;7270;7271;7272;7273;7274;7275;7276;7277;7278;7279;7280;7281;7282;7283;7284;9853;9854;9855;9856;9857;9858;9859;9860;9861;9862;9863;9864;9865;9866;9867;9868;9869;9870;9871;9872;9873;9874;9875;9876;16544;16545;16546;16547;16548;16549;16550;16551;16552;16553;16554;16555;16556;1…	6292;6293;6294;6295;6296;6297;6298;7553;7554;7555;7556;7557;7558;7559;7560;7561;7562;7563;7564;7565;7566;7567;7568;7569;7570;7571;7572;7573;7574;7575;7576;7577;7578;7579;7580;7581;7582;7583;7584;7585;7586;7587;7588;7589;7590;7591;7592;7593;7594;7595;7596;7597;7598;7599;7600;7601;10479;10480;10481;10482;10483;10484;10485;10486;10487;17101;17102;17103;17104;17105;17106;17107;17108;17109;17914;17915…	483;484;485;486;487;488;489;490;491;492		1;36;60;106;130;138;142;145;168;287		G7D197	G7D197	23	23	23	>tr|G7D197|G7D197_AERSA Effector protein YopJ OS=Aeromonas salmonicida subsp. salmonicida 01-B526 GN=IYQ_23230 PE=4 SV=1	1	23	23	23	23	19	23	19	23	19	80.9	80.9	80.9	33.374	299	391	110	0	80.9	74.2	4028400000	3847100000	181270000	242540000	1377200	138	18
#2	391	G7D1N2	380;2175	432;2475	9314;62654;62655;62656;62657	10037;63986	493		1		G7D1N2;A4SQ38;A4SUB0	G7D1N2;A4SQ38;A4SUB0	2;1;1	2;1;1	2;1;1	>tr|G7D1N2|G7D1N2_AERSA IS256-family transposase (Fragment) OS=Aeromonas salmonicida subsp. salmonicida 01-B526 GN=IYQ_24040 PE=4 SV=1;>tr|A4SQ38|A4SQ38_AERS4 IS256-family transposase OS=Aeromonas salmonicida (strain A449) GN=tnpA PE=4 SV=1;>tr|A4SUB0|A4SU	3	2	2	2	2	1	2	1	2	1	20.4	20.4	20.4	11.087	98	3	2	0.044842	20.4	13.3	129370000	129370000	0	12999000	0	1	0	+
#2	392	JF2267-GENE8	543;2045	612;2318	13731;13732;13733;13734;59856;59857;59858;59859;59860;59861	14005;62296;62297					JF2267-GENE8	JF2267-GENE8	2	2	2	>vet|JF2267-GENE8|JF2267 pRAS1 homolog 9104-9829 507 241 aa, chain-	1	2	2	2	2	2	2	2	2	2	14.9	14.9	14.9	25.962	241	6	4	1.0408e-08	14.9	14.9	19924000	8456500	11467000	1476000	1914900	0	3
#2	393	JF2267-GENE9	38;53;135;339;351;352;379;458;494;555;783;789;801;815;908;977;979;1115;1191;1192;1206;1233;1294;1425;1441;1515;1516;1532;1548;1579;1676;1677;1758;1786;1833;1852;1865;1906;1909;1922;1930;1938;1976;1977;1985;1991;2007;2132;2133;2206;2215;2216;2313;2366;2372;2400;2420;2484;2597;2606;2616;2617;2627;2654;2663;2698;2699;2708;2709;2742;2875;2945;2967;2968;2969;2976;2980;2981;2993;3060;3135;3190;3251;327…	42;57;58;150;382;400;401;431;519;557;558;625;887;894;909;928;1030;1107;1108;1109;1111;1112;1265;1355;1356;1357;1377;1406;1473;1620;1637;1723;1724;1742;1743;1759;1760;1793;1900;1901;1995;2032;2033;2087;2106;2119;2120;2165;2168;2182;2193;2204;2246;2247;2255;2261;2277;2416;2417;2530;2531;2547;2548;2549;2550;2674;2738;2744;2775;2799;2867;3007;3008;3023;3034;3035;3036;3047;3076;3085;3122;3123;3136;313…	825;826;827;828;829;830;831;832;833;834;835;836;837;838;839;840;841;842;843;844;845;846;847;848;849;850;851;852;1129;1130;1131;1132;1133;1134;1135;1136;1137;1138;1139;1140;1141;1142;1143;1144;1145;1146;1147;1148;1149;1150;1151;3874;3875;3876;3877;3878;3879;3880;3881;3882;3883;3884;3885;3886;3887;3888;3889;3890;3891;3892;3893;8379;8380;8381;8382;8383;8384;8385;8386;8387;8630;8631;8632;8633;8634;86…	580;581;582;583;584;585;586;587;588;589;590;591;592;593;594;595;596;597;598;599;600;601;602;603;604;605;606;607;608;609;610;611;612;613;614;615;616;617;618;619;620;621;622;623;624;625;626;627;628;629;630;631;632;633;634;635;636;637;638;639;640;641;642;643;644;645;646;647;648;649;650;651;652;653;654;978;979;980;981;982;983;984;985;986;987;988;989;990;991;992;993;994;995;996;997;998;999;1000;1001;1…	357;358;494;495;496;497;498;499;500;501;502;503;504;505;506		125;134;146;209;252;257;318;513;576;630;652;756;1058;1183;1362		JF2267-GENE9	JF2267-GENE9	91	91	85	>vet|JF2267-GENE9|JF2267 pRAS1 homolog 9986-14137 2980 1383 aa, chain-	1	91	91	85	91	91	91	91	85	85	82.2	82.2	76.7	151.11	1383	1050	1206	0	82.2	82.2	22278000000	9045500000	13232000000	7888000000	19798000000	859	992
#1	0	A2T1D6	1131;2285	1290;2645	25635;25636;25637;55262;55263;55264;55265	17797;39434;39435					A2T1D6;G7CNT8	A2T1D6;G7CNT8	2;2	2;2	2;2	>tr|A2T1D6|A2T1D6_AERS4 Ferric uptake regulator OS=Aeromonas salmonicida (strain A449) GN=fur PE=4 SV=1;>tr|G7CNT8|G7CNT8_AERSA Ferric uptake regulator OS=Aeromonas salmonicida subsp. salmonicida 01-B526 GN=IYQ_00080 PE=4 SV=1	2	2	2	2	2	2	2	2	2	2	19.7	19.7	19.7	16.211	142	4	3	0.00013479	19.7	19.7	13940000	13624000	316700	430650	375960	2	1
#1	1	A4SHA9	29;2031;2212	33;2358;2560	416;417;418;419;420;421;422;423;424;425;426;427;428;429;49620;49621;49622;53903;53904;53905;53906;53907;53908;53909;53910;53911;53912;53913;53914;53915;53916;53917;53918	233;234;235;236;35480;35481;38782;38783;38784;38785;38786					A4SHA9;G7D182	A4SHA9;G7D182	3;3	3;3	3;3	>tr|A4SHA9|A4SHA9_AERS4 Vitamin B12 transporter BtuB OS=Aeromonas salmonicida (strain A449) GN=btuB PE=3 SV=1;>tr|G7D182|G7D182_AERSA Vitamin B12 transporter btuB OS=Aeromonas salmonicida subsp. salmonicida 01-B526 GN=IYQ_23135 PE=4 SV=1	2	3	3	3	3	3	3	3	3	3	8.2	8.2	8.2	66.833	611	16	17	8.2361e-08	8.2	8.2	5315800	2815100	2500700	4636600	6821700	6	5
#1	2	A4SHD6	264;1036;1690;1765	300;1183;1956;1957;2050	5198;5199;5200;5201;5202;23432;23433;23434;23435;23436;23437;23438;23439;23440;23441;23442;23443;23444;23445;23446;23447;23448;23449;23450;23451;39087;39088;39089;39090;39091;39092;39093;39094;39095;39096;39097;39098;39099;39100;39101;39102;39103;39104;41022;41023;41024;41025;41026;41027;41028;41029;41030;41031;41032;41033;41034	3556;3557;16256;16257;16258;16259;16260;16261;16262;27106;27107;27108;27109;28425;28426;28427	0		152		A4SHD6;G7CXP6	A4SHD6;G7CXP6	4;4	4;4	4;4	>tr|A4SHD6|A4SHD6_AERS4 Thiol:disulfide interchange protein DsbA OS=Aeromonas salmonicida (strain A449) GN=dsbA PE=3 SV=1;>tr|G7CXP6|G7CXP6_AERSA Thiol-disulfide interchange protein OS=Aeromonas salmonicida subsp. salmonicida 01-B526 GN=IYQ_16629 PE=4 SV=1	2	4	4	4	4	4	4	4	4	4	47	47	47	22.595	202	24	32	1.7218e-21	47	47	7691900	3206500	4485400	5260300	24103000	5	7
#1	3	A4SHF6	104;281;345	118;319;320;395	2212;2213;5647;5648;5649;5650;7387;7388	1556;3795;3796;4786	1		28		A4SHF6;G7CXR6	A4SHF6;G7CXR6	3;3	3;3	3;3	>sp|A4SHF6|RL31_AERS4 50S ribosomal protein L31 OS=Aeromonas salmonicida (strain A449) GN=rpmE PE=3 SV=1;>tr|G7CXR6|G7CXR6_AERSA 50S ribosomal protein L31 OS=Aeromonas salmonicida subsp. salmonicida 01-B526 GN=IYQ_16729 PE=4 SV=1	2	3	3	3	3	3	3	3	3	3	63.4	63.4	63.4	7.6578	71	4	4	2.0141e-06	63.4	63.4	1721900	1506900	215040	475820	231600	2	0
#1	4	A4SHJ2	751;1197	857;1358	16676;16677;16678;16679;16680;16681;16682;16683;26871;26872;26873;26874;26875	11324;18506;18507;18508					A4SHJ2;G7CXU7	A4SHJ2;G7CXU7	2;2	2;2	2;2	>tr|A4SHJ2|A4SHJ2_AERS4 D-lactate dehydrogenase OS=Aeromonas salmonicida (strain A449) GN=ldhA PE=3 SV=1;>tr|G7CXU7|G7CXU7_AERSA D-lactate dehydrogenase OS=Aeromonas salmonicida subsp. salmonicida 01-B526 GN=IYQ_16904 PE=4 SV=1	2	2	2	2	2	2	2	2	2	2	12.5	12.5	12.5	36.26	329	7	6	7.1258e-08	12.5	12.5	4248500	3672900	575640	1833200	1038300	3	1
#1	5	A4SHJ8	6;25;132;296;442;1118;1310;1502;2038;2275;2406	7;29;151;338;504;505;1275;1494;1739;2365;2634;2780	157;158;159;160;161;162;163;164;165;166;167;168;169;170;171;172;173;372;373;374;375;376;377;378;379;380;381;382;383;384;385;386;387;388;389;390;391;392;393;394;395;396;397;398;399;400;2981;2982;2983;2984;6251;6252;6253;9453;9454;9455;9456;9457;9458;9459;9460;9461;9462;9463;9464;9465;9466;9467;9468;9469;9470;9471;9472;9473;9474;9475;9476;9477;9478;9479;25205;25206;25207;25208;25209;25210;25211;252…	137;138;139;140;141;142;143;144;145;227;2052;2053;4177;6252;6253;6254;6255;6256;6257;6258;6259;6260;17500;17501;17502;17503;20007;23753;35503;35504;39341;39342;40745;40746;40747;40748	2		274		A4SHJ8;G7CXV3	A4SHJ8;G7CXV3	11;11	11;11	11;11	>tr|A4SHJ8|A4SHJ8_AERS4 ABC-type putrescine transporter, periplasmic binding protein OS=Aeromonas salmonicida (strain A449) GN=potF1 PE=4 SV=1;>tr|G7CXV3|G7CXV3_AERSA ABC-type putrescine transporter, periplasmic binding protein OS=Aeromonas salmonicida sub	2	11	11	11	10	11	10	11	10	11	56.2	56.2	56.2	40.033	365	40	74	5.2371e-63	52.3	56.2	56612000	31843000	24770000	13086000	51319000	12	15
#1	6	A4SHJ9	1002;2151	1148;2491	22935;22936;22937;22938;52643;52644;52645;52646	16030;16031;37607					A4SHJ9;G7CXV4	A4SHJ9;G7CXV4	2;2	2;2	2;2	>tr|A4SHJ9|A4SHJ9_AERS4 ABC-type putrescine transporter, periplasmic binding protein OS=Aeromonas salmonicida (strain A449) GN=potF2 PE=4 SV=1;>tr|G7CXV4|G7CXV4_AERSA ABC-type putrescine transporter, periplasmic binding protein OS=Aeromonas salmonicida sub	2	2	2	2	2	2	2	2	2	2	9.1	9.1	9.1	39.698	361	4	4	2.9597e-05	9.1	9.1	2327000	1741400	585540	1021500	1822100	1	2
#1	7	A4SHM2	941;1532;2257	1082;1773;2613	21550;21551;21552;21553;34836;34837;34838;34839;34840;34841;34842;34843;54795;54796;54797;54798;54799;54800;54801;54802;54803;54804;54805;54806;54807;54808;54809	15034;15035;24154;39153;39154;39155;39156;39157;39158					A4SHM2;G7CXX9	A4SHM2;G7CXX9	3;3	3;3	3;3	>sp|A4SHM2|HSLV_AERS4 ATP-dependent protease subunit HslV OS=Aeromonas salmonicida (strain A449) GN=hslV PE=3 SV=1;>tr|G7CXX9|G7CXX9_AERSA ATP-dependent protease subunit HslV OS=Aeromonas salmonicida subsp. salmonicida 01-B526 GN=IYQ_17064 PE=4 SV=1	2	3	3	3	3	3	3	3	3	3	34.5	34.5	34.5	18.9	177	14	13	2.472e-14	34.5	34.5	10283000	8604600	1678500	21003000	12535000	6	3
#1	8	A4SHN5	120;716;1724;1864;2014;2185	137;811;2000;2161;2162;2333;2334;2530	2715;2716;2717;2718;2719;2720;2721;2722;2723;16118;16119;16120;39770;39771;39772;43273;43274;43275;43276;43277;43278;43279;43280;43281;43282;48677;48678;48679;48680;48681;48682;48683;48684;48685;48686;48687;48688;48689;53417;53418;53419;53420;53421;53422;53423	1871;1872;1873;11079;27381;30067;30068;30069;30070;34474;34475;34476;34477;38532;38533;38534	3;4		265;271		A4SHN5;G7CXZ1	A4SHN5;G7CXZ1	6;6	6;6	6;6	>tr|A4SHN5|A4SHN5_AERS4 ABC-type galactose transporter, periplasmic binding protein OS=Aeromonas salmonicida (strain A449) GN=mglB PE=4 SV=1;>tr|G7CXZ1|G7CXZ1_AERSA Methyl-galactoside ABC transporter galactose-binding periplasmic protein MglB OS=Aeromonas	2	6	6	6	6	6	6	6	6	6	31.4	31.4	31.4	35.16	328	24	21	1.0051e-30	31.4	31.4	13050000	10258000	2792000	1744600	4130300	4	4
#1	9	A4SHP2	370;527;1195	422;600;1356	7962;7963;7964;7965;11113;11114;11115;11116;26859;26860;26861	5107;7089;18504					A4SHP2;G7CXZ7	A4SHP2;G7CXZ7	3;3	3;3	3;3	>tr|A4SHP2|A4SHP2_AERS4 Arginine deiminase OS=Aeromonas salmonicida (strain A449) GN=arcA PE=3 SV=1;>tr|G7CXZ7|G7CXZ7_AERSA Arginine deiminase OS=Aeromonas salmonicida subsp. salmonicida 01-B526 GN=IYQ_17184 PE=4 SV=1	2	3	3	3	3	3	3	3	3	3	14.3	14.3	14.3	45.539	406	5	6	1.8498e-06	14.3	14.3	6236100	3255400	2980800	327020	417800	0	3
#1	10	A4SHS7	992;1901	1138;2207	22788;22789;22790;45072;45073;45074;45075;45076;45077;45078	15943;31679;31680					A4SHS7;G7CY34	A4SHS7;G7CY34	2;2	2;2	2;2	>tr|A4SHS7|A4SHS7_AERS4 Sulfoxide reductase catalytic subunit yedY OS=Aeromonas salmonicida (strain A449) GN=yedY PE=3 SV=1;>tr|G7CY34|G7CY34_AERSA TMAO/DMSO reductase OS=Aeromonas salmonicida subsp. salmonicida 01-B526 GN=IYQ_17369 PE=4 SV=1	2	2	2	2	1	2	1	2	1	2	9.9	9.9	9.9	37.436	334	1	9	0.0012857	5.4	9.9	918870	187510	731360	0	1478200	0	3
#1	11	A4SHU2	72;73;96;123;130;131;272;392;487;528;589;590;795;890;919;1137;1493;1555;1559;1772;2131;2135;2236;2237;2238	84;85;109;141;142;149;150;308;309;444;445;553;601;671;672;909;1025;1056;1296;1725;1726;1727;1800;1808;1809;2059;2060;2061;2468;2469;2470;2475;2589;2590;2591;2592;2593	1811;1812;1813;1814;1815;1816;1817;1818;1819;1820;1821;1822;1823;1824;1825;2124;2125;2126;2127;2787;2788;2789;2790;2791;2792;2793;2794;2795;2796;2797;2798;2799;2800;2801;2802;2803;2804;2805;2806;2807;2808;2809;2810;2811;2812;2813;2814;2815;2816;2817;2818;2819;2820;2821;2822;2823;2824;2825;2826;2827;2828;2829;2830;2831;2832;2833;2834;2835;2836;2837;2838;2839;2840;2841;2842;2843;2844;2845;2846;2847…	1235;1236;1237;1238;1239;1240;1517;1905;1906;1907;1908;1909;1910;1911;1912;1913;1914;1915;1916;1917;1918;1919;1920;1921;1922;1923;1924;1925;1926;1927;1928;1929;1930;1931;1932;1933;1934;1935;1936;1937;1938;1939;1940;1941;1942;1943;1944;1945;1946;1947;1948;1949;2046;2047;2048;2049;2050;2051;3626;3627;3628;3629;3630;5333;5334;5335;5336;5337;5338;6766;6767;6768;6769;6770;6771;6772;6773;6774;6775;6776…	5;6;7;8;9;10;11;12		99;135;152;213;261;350;359;369		A4SHU2;G7D1I2;G7CY65;G7CY49	A4SHU2;G7D1I2	25;15;7;6	25;15;7;6	24;15;7;6	>sp|A4SHU2|EFTU_AERS4 Elongation factor Tu OS=Aeromonas salmonicida (strain A449) GN=tuf1 PE=3 SV=1;>tr|G7D1I2|G7D1I2_AERSA Elongation factor Tu (Fragment) OS=Aeromonas salmonicida subsp. salmonicida 01-B526 GN=IYQ_23656 PE=4 SV=1	4	25	25	24	25	22	25	22	24	21	75.9	75.9	71.8	43.299	394	451	269	2.9801e-220	75.9	70.3	711790000	681340000	30448000	135900000	24249000	52	34
#1	12	A4SHU5	849;2090;2111;2386	975;2421;2422;2446;2758	19180;19181;19182;19183;19184;19185;19186;19187;19188;19189;19190;19191;19192;19193;19194;19195;19196;19197;51130;51131;51132;51133;51435;51436;51437;57078;57079;57080;57081;57082	13647;13648;13649;13650;13651;13652;13653;13654;13655;13656;13657;36401;36402;36403;36404;36405;36406;36407;36518;40567;40568;40569	13		117		A4SHU5;G7CY51	A4SHU5;G7CY51	4;4	4;4	4;4	>sp|A4SHU5|RL11_AERS4 50S ribosomal protein L11 OS=Aeromonas salmonicida (strain A449) GN=rplK PE=3 SV=1;>tr|G7CY51|G7CY51_AERSA 50S ribosomal protein L11 OS=Aeromonas salmonicida subsp. salmonicida 01-B526 GN=rplK PE=4 SV=1	2	4	4	4	4	4	4	4	4	4	33.8	33.8	33.8	14.989	142	15	15	3.8652e-09	33.8	33.8	33021000	22091000	10930000	11184000	15770000	8	7
#1	13	A4SHU6	10;502;510;560;669;1407;2183;2248;2353;2354;2359;2393	12;13;569;578;640;758;1601;1602;2528;2604;2721;2722;2727;2765	223;224;225;226;227;228;229;230;231;232;233;234;235;236;237;238;239;240;241;242;243;244;245;246;247;248;249;250;251;252;253;254;255;256;10598;10690;10691;10692;10693;12754;12755;12756;12757;15030;15031;15032;15033;15034;15035;31714;31715;31716;31717;31718;31719;53397;53398;53399;53400;53401;53402;53403;53404;54717;54718;54719;54720;54721;54722;54723;54724;54725;54726;54727;54728;54729;56690;56691…	154;155;156;157;158;159;160;161;162;163;164;6875;6927;8669;8670;10082;10083;10084;21717;21718;21719;21720;38522;38523;38524;38525;38526;39130;39131;39132;39133;39134;40313;40314;40319;40320;40629;40630;40631;40632	14;15;16		97;109;218		A4SHU6;G7CY52	A4SHU6;G7CY52	12;12	12;12	12;12	>sp|A4SHU6|RL1_AERS4 50S ribosomal protein L1 OS=Aeromonas salmonicida (strain A449) GN=rplA PE=3 SV=1;>tr|G7CY52|G7CY52_AERSA 50S ribosomal protein L1 OS=Aeromonas salmonicida subsp. salmonicida 01-B526 GN=rplA PE=4 SV=1	2	12	12	12	12	10	12	10	12	10	64.8	64.8	64.8	24.603	233	58	45	8.7098e-66	64.8	54.9	39823000	36393000	3429800	22524000	5382500	15	7
#1	14	A4SHU7	88;244;982	101;279;1126	1934;1935;1936;1937;1938;1939;4912;4913;4914;4915;4916;4917;4918;4919;4920;22549;22550;22551;22552;22553;22554;22555;22556;22557;22558;22559	1325;1326;1327;3385;3386;3387;3388;3389;15733					A4SHU7;G7CY53	A4SHU7;G7CY53	3;3	3;3	3;3	>sp|A4SHU7|RL10_AERS4 50S ribosomal protein L10 OS=Aeromonas salmonicida (strain A449) GN=rplJ PE=3 SV=1;>tr|G7CY53|G7CY53_AERSA 50S ribosomal protein L10 OS=Aeromonas salmonicida subsp. salmonicida 01-B526 GN=rplJ PE=4 SV=1	2	3	3	3	3	3	3	3	3	3	36.7	36.7	36.7	17.71	166	16	10	1.7415e-15	36.7	36.7	12567000	8634800	3932400	4917800	8647400	5	4
#1	15	A4SHV7	330;942;943;1885;1999	377;1083;1084;2187;2318	6984;6985;6986;6987;6988;6989;21554;21555;21556;21557;21558;21559;21560;21561;21562;44366;44367;44368;44369;47555;47556;47557;47558;47559;47560;47561;47562;47563	4605;15036;15037;31076;33310;33311					A4SHV7;G7CY63	A4SHV7;G7CY63	5;5	5;5	5;5	>sp|A4SHV7|RS7_AERS4 30S ribosomal protein S7 OS=Aeromonas salmonicida (strain A449) GN=rpsG PE=3 SV=1;>tr|G7CY63|G7CY63_AERSA 30S ribosomal protein S7 OS=Aeromonas salmonicida subsp. salmonicida 01-B526 GN=IYQ_17532 PE=4 SV=1	2	5	5	5	4	5	4	5	4	5	36.5	36.5	36.5	17.419	156	16	12	2.4476e-10	36.5	36.5	2941000	2113500	827510	7516900	2877400	5	1
#1	16	A4SHV8	152;169;184;266;400;401;764;780;796;838;864;874;893;981;1080;1103;1207;1232;1439;1481;1542;1797;1886;1951;2203;2220;2221;2261;2284;2409;2479;2480;2511	173;174;193;194;210;211;302;453;454;872;890;891;910;911;961;962;991;1002;1003;1028;1125;1227;1228;1255;1372;1405;1637;1638;1705;1706;1786;2087;2188;2189;2263;2550;2569;2570;2571;2618;2644;2783;2859;2860;2893	3308;3309;3310;3311;3312;3313;3314;3315;3316;3317;3318;3319;3320;3321;3322;3323;3324;3325;3326;3327;3328;3329;3717;3718;3719;3720;3721;3722;3723;3724;3725;3726;3727;3728;3729;3730;3731;3732;3733;3734;3735;3736;3737;3738;3739;3740;3741;3742;3743;3828;3829;5208;8501;8502;8503;8504;8505;8506;8507;8508;8509;8510;8511;8512;8513;8514;17046;17047;17048;17049;17050;17051;17052;17053;17054;17055;17056;180…	2183;2184;2185;2186;2187;2188;2189;2190;2191;2576;2577;2578;2579;2580;2581;2582;2583;2584;2585;2586;2587;2614;2615;3559;5386;5387;5388;11633;11634;11635;13130;13131;13235;13236;13237;13238;13503;13504;13505;13979;13980;13981;13982;13983;13984;13985;14054;14055;14056;14057;14058;14059;14060;14061;14062;14063;14064;14065;14066;14297;14298;14299;14300;14301;14302;15722;15723;15724;15725;15726;15727;…	17;18;19;20;21;22;23;24;25;26;27;28;29		50;53;75;218;220;278;408;521;568;613;624;641;659		A4SHV8;G7CY64	A4SHV8;G7CY64	33;33	33;33	33;33	>sp|A4SHV8|EFG_AERS4 Elongation factor G OS=Aeromonas salmonicida (strain A449) GN=fusA PE=3 SV=2;>tr|G7CY64|G7CY64_AERSA Elongation factor G OS=Aeromonas salmonicida subsp. salmonicida 01-B526 GN=IYQ_17537 PE=4 SV=1	2	33	33	33	33	25	33	25	33	25	64.9	64.9	64.9	77.497	701	300	174	0	64.9	57.6	393460000	344300000	49156000	200280000	16504000	73	19
#1	17	A4SHW5	517;1496	587;1731	10895;10896;10897;10898;10899;33772;33773;33774;33775	6991;23069					A4SHW5;G7CU51	A4SHW5;G7CU51	2;2	2;2	2;2	>sp|A4SHW5|MURA_AERS4 UDP-N-acetylglucosamine 1-carboxyvinyltransferase OS=Aeromonas salmonicida (strain A449) GN=murA PE=3 SV=1;>tr|G7CU51|G7CU51_AERSA UDP-N-acetylglucosamine 1-carboxyvinyltransferase OS=Aeromonas salmonicida subsp. salmonicida 01-B526 G	2	2	2	2	2	2	2	2	2	2	9.8	9.8	9.8	44.31	418	6	3	0.023111	9.8	9.8	2241800	1841000	400730	493660	122840	1	1
#1	18	A4SHW8	77;192;286	89;219;325	1862;1863;1864;3959;3960;3961;3962;3963;5727;5728	1294;2688;2689;2690;3824					A4SHW8;G7CU48	A4SHW8;G7CU48	3;3	3;3	3;3	>tr|A4SHW8|A4SHW8_AERS4 Toluene tolerance protein Ttg2D OS=Aeromonas salmonicida (strain A449) GN=ASA_0306 PE=4 SV=1;>tr|G7CU48|G7CU48_AERSA Toluene tolerance protein Ttg2D OS=Aeromonas salmonicida subsp. salmonicida 01-B526 GN=IYQ_10022 PE=4 SV=1	2	3	3	3	3	3	3	3	3	3	25.7	25.7	25.7	23.159	210	4	6	1.2222e-11	25.7	25.7	2183800	1093200	1090600	3221400	10306000	3	2
#1	19	A4SHX5	1329;1377	1515;1568	29565;29566;29567;29568;29569;29570;29571;29572;29573;29574;31373;31374;31375;31376	20294;20295;20296;21496;21497					A4SHX5;G7CU41	A4SHX5;G7CU41	2;2	2;2	2;2	>tr|A4SHX5|A4SHX5_AERS4 Putative uncharacterized protein OS=Aeromonas salmonicida (strain A449) GN=ASA_0313 PE=4 SV=1;>tr|G7CU41|G7CU41_AERSA Putative uncharacterized protein OS=Aeromonas salmonicida subsp. salmonicida 01-B526 GN=IYQ_09987 PE=4 SV=1	2	2	2	2	2	2	2	2	2	2	21.7	21.7	21.7	19.315	175	9	5	9.0057e-08	21.7	21.7	15704000	14831000	872830	6916900	4617600	2	3
#1	20	A4SHZ1	308;1317;1391;1883;2234	353;1501;1582;2185;2587	6439;6440;6441;29395;29396;29397;29398;29399;29400;29401;29402;29403;29404;29405;29406;29407;29408;29409;29410;29411;29412;29413;29414;31484;31485;44351;44352;44353;44354;44355;44356;44357;44358;44359;44360;54490;54491;54492;54493;54494;54495;54496;54497	4238;20199;20200;20201;20202;21564;21565;31073;31074;39035;39036;39037					A4SHZ1;G7CU23	A4SHZ1;G7CU23	5;5	5;5	5;5	>tr|A4SHZ1|A4SHZ1_AERS4 DegQ serine protease OS=Aeromonas salmonicida (strain A449) GN=degQ PE=4 SV=1;>tr|G7CU23|G7CU23_AERSA DegQ serine protease OS=Aeromonas salmonicida subsp. salmonicida 01-B526 GN=IYQ_09887 PE=4 SV=1	2	5	5	5	5	5	5	5	5	5	25.2	25.2	25.2	47.76	453	27	16	3.0261e-43	25.2	25.2	26531000	22260000	4271500	8119900	857180	7	5
#1	21	A4SHZ9	530;876;1025;1265	604;1005;1172;1440	11277;11278;11279;11280;19917;19918;19919;19920;19921;19922;19923;19924;19925;19926;19927;19928;19929;19930;23261;23262;23263;23264;23265;23266;23267;28472;28473;28474;28475	7448;14068;14069;14070;16158;16159;16160;19639					A4SHZ9;G7CU15	A4SHZ9;G7CU15	4;4	4;4	4;4	>tr|A4SHZ9|A4SHZ9_AERS4 Stringent starvation protein A OS=Aeromonas salmonicida (strain A449) GN=sspA PE=3 SV=1;>tr|G7CU15|G7CU15_AERSA Stringent starvation protein A OS=Aeromonas salmonicida subsp. salmonicida 01-B526 GN=sspA PE=4 SV=1	2	4	4	4	4	3	4	3	4	3	32.1	32.1	32.1	23.609	209	20	9	2.3803e-26	32.1	26.3	12530000	10708000	1822300	35387000	15377000	5	3
#1	22	A4SI60	17;161;1584;1593;1734;2273	21;185;1840;1850;2016;2632	300;301;302;3511;3512;3513;3514;3515;3516;3517;36616;36617;36764;36765;36766;36767;36768;36769;40252;40253;40254;55059;55060;55061;55062;55063	179;180;2357;25301;25360;27714;39333					A4SI60;G7CTV1	A4SI60;G7CTV1	6;6	6;6	6;6	>tr|A4SI60|A4SI60_AERS4 Cell division protein ftsZ OS=Aeromonas salmonicida (strain A449) GN=ftsZ PE=3 SV=1;>tr|G7CTV1|G7CTV1_AERSA Cell division protein FtsZ OS=Aeromonas salmonicida subsp. salmonicida 01-B526 GN=IYQ_09519 PE=4 SV=1	2	6	6	6	6	4	6	4	6	4	26.9	26.9	26.9	40.324	383	18	8	9.826e-33	26.9	14.6	29536000	29008000	528120	21938000	247140	7	0
#1	23	A4SI76	1180;2283	1340;2643	26286;26287;26288;26289;26290;26291;26292;55241;55242;55243;55244;55245;55246	18119;18120;18121;39428;39429					A4SI76;G7CTT5	A4SI76;G7CTT5	2;2	2;2	2;2	>tr|A4SI76|A4SI76_AERS4 Pyruvate dehydrogenase E1 component OS=Aeromonas salmonicida (strain A449) GN=aceE PE=3 SV=1;>tr|G7CTT5|G7CTT5_AERSA Pyruvate dehydrogenase subunit E1 OS=Aeromonas salmonicida subsp. salmonicida 01-B526 GN=aceE PE=4 SV=1	2	2	2	2	2	2	2	2	2	2	4	4	4	98.71	886	10	3	7.2921e-13	4	4	6738300	5731900	1006300	5866000	634490	5	0
#1	24	A4SI78	661;1743;2122	750;2025;2459	14768;14769;14770;14771;14772;14773;14774;14775;14776;14777;14778;40486;40487;40488;40489;40490;40491;40492;40493;40494;40495;40496;40497;40498;40499;40500;51854;51855;51856;51857;51858;51859;51860;51861;51862	9911;9912;9913;9914;9915;28125;37215;37216;37217					A4SI78;G7CTT3	A4SI78;G7CTT3	3;3	3;3	3;3	>tr|A4SI78|A4SI78_AERS4 Dihydrolipoyl dehydrogenase OS=Aeromonas salmonicida (strain A449) GN=lpdA PE=3 SV=1;>tr|G7CTT3|G7CTT3_AERSA Dihydrolipoamide dehydrogenase OS=Aeromonas salmonicida subsp. salmonicida 01-B526 GN=IYQ_09419 PE=4 SV=1	2	3	3	3	3	3	3	3	3	3	10.7	10.7	10.7	50.5	476	16	19	1.9236e-19	10.7	10.7	12702000	7711500	4990300	1401800	1865400	2	7
#1	25	A4SI83	7;415;518;688;742;900;1027;1266;1489;1634;1774;2163;2375	8;471;588;780;847;1035;1174;1441;1718;1719;1895;2063;2505;2745	174;175;8757;8758;10900;10901;10902;10903;10904;10905;10906;10907;15435;15436;15437;15438;15439;15440;15441;15442;16421;16422;16423;16424;20578;23271;23272;23273;23274;23275;28476;28477;28478;33273;33274;33275;33276;33277;33278;33279;33280;37968;37969;37970;41307;41308;41309;52803;56997;56998	146;5556;6992;10443;10444;11183;14321;16162;19640;22679;22680;22681;22682;26023;28630;37710;40532	30		408		A4SI83;G7CTS8	A4SI83;G7CTS8	13;13	13;13	13;13	>tr|A4SI83|A4SI83_AERS4 Aconitate hydratase 2 OS=Aeromonas salmonicida (strain A449) GN=acnB PE=3 SV=1;>tr|G7CTS8|G7CTS8_AERSA Bifunctional aconitate hydratase 2/2-methylisocitrate dehydratase OS=Aeromonas salmonicida subsp. salmonicida 01-B526 GN=IYQ_0938	2	13	13	13	13	6	13	6	13	6	23.8	23.8	23.8	93.098	865	41	9	3.4624e-52	23.8	13.2	22255000	19938000	2316900	20561000	408350	13	0
#1	26	A4SIE4	1354;2335	1542;2703	30502;30503;30504;30505;56265;56266	20807;40005;40006					A4SIE4;G7CTL8	A4SIE4;G7CTL8	2;2	2;2	2;2	>tr|A4SIE4|A4SIE4_AERS4 Dihydrodipicolinate synthase OS=Aeromonas salmonicida (strain A449) GN=dapA PE=3 SV=1;>tr|G7CTL8|G7CTL8_AERSA Dihydrodipicolinate synthase OS=Aeromonas salmonicida subsp. salmonicida 01-B526 GN=IYQ_09062 PE=4 SV=1	2	2	2	2	2	2	2	2	2	2	11.4	11.4	11.4	31.394	290	3	3	6.268e-09	11.4	11.4	1563700	1360200	203470	303670	189760	2	1
#1	27	A4SIF4	22;294;366;377;651;885;953;1368;1445;1670;1672;1694;1709;2350;2389;2508	26;336;418;429;739;1018;1094;1095;1558;1559;1645;1646;1933;1934;1936;1962;1981;2718;2761;2890	318;319;320;321;322;323;324;325;326;327;328;329;330;331;332;333;334;335;336;337;338;339;340;341;342;343;344;345;346;347;348;349;350;351;352;353;354;355;356;357;358;359;360;6248;7905;7906;7907;7908;7909;7910;7911;7912;7913;7914;7915;7916;7917;7918;7919;7920;7921;7922;7923;7924;7925;7926;7927;7928;7929;7930;7931;7932;7933;7934;7935;7936;8179;8180;8181;8182;8183;8184;8185;8186;8187;8188;8189;8190;81…	194;195;196;197;198;199;200;201;202;203;204;205;206;207;208;209;210;211;212;213;214;215;216;217;218;219;220;221;222;4174;5088;5089;5090;5091;5092;5093;5094;5095;5096;5097;5098;5099;5100;5101;5256;5257;5258;5259;5260;5261;9791;9792;9793;9794;9795;9796;9797;9798;9799;9800;9801;9802;14226;14227;14228;14229;14230;14231;14232;14233;14234;14235;14236;14237;14238;14239;14240;14241;14242;15198;15199;1520…	31;32;33;34		30;227;289;303		A4SIF4;G7CTK8	A4SIF4;G7CTK8	16;16	16;16	16;16	>tr|A4SIF4|A4SIF4_AERS4 Glycerophospholipid-cholesterol acyltransferase OS=Aeromonas salmonicida (strain A449) GN=satA PE=4 SV=1;>tr|G7CTK8|G7CTK8_AERSA Glycerophospholipid-cholesterol acyltransferase OS=Aeromonas salmonicida subsp. salmonicida 01-B526 GN=	2	16	16	16	16	15	16	15	16	15	73.4	73.4	73.4	37.399	335	141	237	2.6233e-221	73.4	73.4	476770000	190060000	286720000	23551000	797750000	42	110
#1	28	A4SIH6	999;2473	1145;2853	22877;22878;22879;59161	16016;41655		0;1;37;38		81;87;90;101	A4SIH6;G7CTI6	A4SIH6;G7CTI6	2;2	2;2	2;2	>tr|A4SIH6|A4SIH6_AERS4 Topoisomerase IV subunit A OS=Aeromonas salmonicida (strain A449) GN=parC PE=4 SV=1;>tr|G7CTI6|G7CTI6_AERSA DNA topoisomerase IV subunit A OS=Aeromonas salmonicida subsp. salmonicida 01-B526 GN=IYQ_08882 PE=4 SV=1	2	2	2	2	1	1	1	1	1	1	3.9	3.9	3.9	84.826	764	3	1	0.012794	0.9	3	3302700	3302700	0	160420	0	1	0
#1	29	A4SIQ8	141;1820;2015;2528	161;2112;2335;2336;2337;2912	3157;3158;3159;3160;3161;3162;3163;3164;3165;42224;42225;42226;42227;42228;42229;48690;48691;48692;48693;48694;48695;48696;48697;48698;48699;48700;48701;48702;48703;48704;48705;48706;48707;48708;48709;48710;48711;48712;48713;48714;48715;48716;48717;48718;48719;48720;48721;48722;48723;48724;60053;60054;60055	2110;2111;2112;2113;2114;2115;2116;2117;29502;34478;34479;34480;34481;34482;34483;34484;34485;34486;34487;34488;34489;34490;34491;34492;34493;34494;42255;42256	35		117		A4SIQ8;G7CTA3	A4SIQ8;G7CTA3	4;4	4;4	4;4	>tr|A4SIQ8|A4SIQ8_AERS4 ErfK/YbiS/YcfS/YnhG family protein OS=Aeromonas salmonicida (strain A449) GN=ASA_0617 PE=4 SV=1;>tr|G7CTA3|G7CTA3_AERSA ErfK/YbiS/YcfS/YnhG family protein OS=Aeromonas salmonicida subsp. salmonicida 01-B526 GN=IYQ_08431 PE=4 SV=1	2	4	4	4	4	4	4	4	4	4	24.9	24.9	24.9	19.382	173	25	28	9.9318e-12	24.9	24.9	6727500	3401000	3326400	1634400	6470200	4	7
#1	30	A4SIS1	348;575;626;679;1169;1403;1416;1942;1943;2274;2402	398;656;709;769;770;1328;1597;1611;2254;2255;2633;2776	7408;7409;7410;7411;7412;7413;7414;7415;7416;12866;12867;12868;13918;13919;13920;13921;13922;13923;13924;15196;15197;15198;15199;15200;15201;15202;15203;15204;15205;15206;15207;15208;15209;15210;15211;15212;15213;15214;15215;15216;15217;26144;26145;31700;31701;31702;31703;31704;31705;31922;31923;31924;31925;31926;31927;45987;45988;45989;45990;45991;45992;45993;45994;45995;45996;45997;45998;45999;…	4797;4798;4799;4800;4801;4802;8712;9370;9371;9372;9373;10195;10196;10197;10198;10199;10200;10201;10202;10203;10204;10205;10206;10207;10208;10209;10210;18022;18023;18024;21707;21708;21709;21797;21798;32301;32302;32303;32304;32305;32306;32307;32308;32309;32310;32311;39334;39335;39336;39337;39338;39339;39340;40740	36		115		A4SIS1;G7CT89	A4SIS1;G7CT89	11;11	11;11	11;11	>tr|A4SIS1|A4SIS1_AERS4 Peroxiredoxin OS=Aeromonas salmonicida (strain A449) GN=tpx PE=3 SV=1;>tr|G7CT89|G7CT89_AERSA Peroxiredoxin OS=Aeromonas salmonicida subsp. salmonicida 01-B526 GN=IYQ_08361 PE=4 SV=1	2	11	11	11	10	11	10	11	10	11	93.4	93.4	93.4	17.304	166	61	44	3.8338e-59	93.4	93.4	113250000	84977000	28277000	405350000	125190000	24	13
#1	31	A4SIS6	425;565;1250;1629;2264	484;645;1424;1889;2623	9138;12798;12799;12800;12801;28070;28071;28072;28073;28074;28075;37864;54904	5841;8690;19279;25928;39201					A4SIS6;G7CT84	A4SIS6;G7CT84	5;5	5;5	5;5	>tr|A4SIS6|A4SIS6_AERS4 Putative phospholipase C OS=Aeromonas salmonicida (strain A449) GN=ASA_0635 PE=4 SV=1;>tr|G7CT84|G7CT84_AERSA Phospholipase C OS=Aeromonas salmonicida subsp. salmonicida 01-B526 GN=IYQ_08336 PE=4 SV=1	2	5	5	5	2	5	2	5	2	5	19.2	19.2	19.2	48.47	438	2	11	2.2179e-14	10.7	19.2	7400300	1504600	5895700	27105	3152800	0	5
#1	32	A4SIT5	785;830;1125	897;949;1283	18244;18245;18246;18247;18794;18795;18796;18797;18798;25551;25552;25553;25554;25555	13207;13474;17766;17767;17768;17769;17770					A4SIT5;G7CT75	A4SIT5;G7CT75	3;3	3;3	3;3	>tr|A4SIT5|A4SIT5_AERS4 Glutathione peroxidase OS=Aeromonas salmonicida (strain A449) GN=ASA_0644 PE=3 SV=1;>tr|G7CT75|G7CT75_AERSA Glutathione peroxidase OS=Aeromonas salmonicida subsp. salmonicida 01-B526 GN=IYQ_08291 PE=4 SV=1	2	3	3	3	3	3	3	3	3	3	29.9	29.9	29.9	19.538	177	6	8	2.76e-09	29.9	29.9	4590600	2031200	2559300	1655400	17122000	2	5
#1	33	A4SIU7	19;561;572;784;1013;1818;2032;2146;2449;2461	23;641;653;895;896;1159;2109;2359;2486;2826;2827;2839	304;12758;12759;12760;12839;12840;12841;12842;12843;12844;12845;12846;18239;18240;18241;18242;18243;23099;23100;23101;23102;42213;42214;42215;42216;42217;42218;49623;49624;49625;49626;49627;49628;52500;52501;52502;52503;52504;52505;52506;52507;58444;58445;58446;58447;58448;58449;58450;58451;58452;58924;58925;58926	183;8671;8705;8706;8707;13204;13205;13206;16091;29498;35482;35483;37504;37505;37506;37507;37508;41251;41252;41253;41487;41488	37;38;39		88;165;166		A4SIU7;G7CT63	A4SIU7;G7CT63	10;10	10;10	10;10	>tr|A4SIU7|A4SIU7_AERS4 ABC-type arginine transporter, periplasmic binding protein OS=Aeromonas salmonicida (strain A449) GN=artI PE=4 SV=1;>tr|G7CT63|G7CT63_AERSA ABC-type arginine transporter, periplasmic binding protein OS=Aeromonas salmonicida subsp. s	2	10	10	10	10	9	10	9	10	9	66.9	66.9	66.9	27.03	245	23	30	8.4638e-62	66.9	58.8	31125000	19787000	11338000	69900000	104120000	10	6
#1	34	A4SIV0	45;101;145;146;732;789;894;1249;1282;1293;1580;1845;2184;2325	52;115;165;166;834;902;1029;1423;1460;1472;1835;2139;2529;2691;2692	944;945;946;947;948;2200;2201;2202;2203;2204;2205;2206;3175;3176;3177;3178;3179;3180;3181;3182;3183;3184;3185;3186;3187;3188;3189;3190;3191;3192;3193;3194;3195;3196;3197;3198;3199;16306;16307;16308;16309;16310;16311;16312;16313;16314;16315;16316;16317;16318;16319;16320;16321;18268;18269;18270;18271;18272;18273;18274;18275;18276;20527;20528;20529;20530;20531;20532;20533;28065;28066;28067;28068;280…	554;1551;1552;1553;2121;2122;2123;2124;2125;2126;11138;13223;14303;19276;19277;19278;19740;19857;25283;25284;25285;29730;38527;38528;38529;38530;38531;39891;39892;39893;39894;39895;39896;39897;39898;39899;39900;39901;39902;39903	40;41;42		202;292;295		A4SIV0;G7CT58	A4SIV0;G7CT58	14;14	14;14	14;14	>sp|A4SIV0|MDH_AERS4 Malate dehydrogenase OS=Aeromonas salmonicida (strain A449) GN=mdh PE=3 SV=1;>tr|G7CT58|G7CT58_AERSA Malate dehydrogenase OS=Aeromonas salmonicida subsp. salmonicida 01-B526 GN=IYQ_08206 PE=4 SV=1	2	14	14	14	14	14	14	14	14	14	75.2	75.2	75.2	32.139	311	78	64	2.7398e-98	75.2	75.2	66288000	55218000	11070000	16093000	14897000	18	8
#1	35	A4SIV7	1023;2240	1170;2596	23253;23254;54632;54633;54634;54635;54636;54637;54638;54639;54640;54641	16155;16156;39094;39095;39096;39097;39098					A4SIV7;G7CT51	A4SIV7;G7CT51	2;2	2;2	2;2	>sp|A4SIV7|RS16_AERS4 30S ribosomal protein S16 OS=Aeromonas salmonicida (strain A449) GN=rpsP PE=3 SV=1;>tr|G7CT51|G7CT51_AERSA 30S ribosomal protein S16 OS=Aeromonas salmonicida subsp. salmonicida 01-B526 GN=rpsP PE=4 SV=1	2	2	2	2	2	2	2	2	2	2	42.7	42.7	42.7	8.9612	82	5	7	1.8477e-31	42.7	42.7	35424000	28514000	6909800	10064000	8281200	3	4
#1	36	A4SIW0	1181;1932;2035	1341;2241;2362	26293;26294;26295;45837;49665;49666	18122;18123;32117;35497;35498					A4SIW0;G7CT48	A4SIW0;G7CT48	3;3	3;3	3;3	>sp|A4SIW0|RL19_AERS4 50S ribosomal protein L19 OS=Aeromonas salmonicida (strain A449) GN=rplS PE=3 SV=1;>tr|G7CT48|G7CT48_AERSA 50S ribosomal protein L19 OS=Aeromonas salmonicida subsp. salmonicida 01-B526 GN=rplS PE=4 SV=1	2	3	3	3	3	2	3	2	3	2	22.6	22.6	22.6	13.164	115	3	3	0.00099706	22.6	20.9	3247200	2770400	476740	831320	478450	3	2
#1	37	A4SIX5	614;792;823;1100;1905;2401;2467	697;906;942;1251;2211;2775;2847	13786;13787;13788;13789;18290;18291;18292;18293;18294;18295;18296;18737;18738;18739;18740;18741;24653;24654;24655;24656;24657;24658;24659;24660;24661;24662;24663;24664;45192;45193;45194;57364;57365;57366;57367;57368;57369;57370;57371;59074;59075;59076;59077;59078;59079	9278;13229;13444;13445;17144;31790;40738;40739;41618;41619;41620;41621	43		633		A4SIX5;G7CT34	A4SIX5;G7CT34	7;7	7;7	7;7	>sp|A4SIX5|SYI_AERS4 Isoleucine--tRNA ligase OS=Aeromonas salmonicida (strain A449) GN=ileS PE=3 SV=1;>tr|G7CT34|G7CT34_AERSA Isoleucyl-tRNA synthetase OS=Aeromonas salmonicida subsp. salmonicida 01-B526 GN=ileS PE=4 SV=1	2	7	7	7	7	7	7	7	7	7	15.8	15.8	15.8	106.24	953	30	15	4.173e-61	15.8	15.8	29435000	26312000	3123200	24747000	2804500	11	0
#1	38	A4SIX7	1014;1095;1448;1863	1160;1246;1649;2160	23103;23104;24616;24617;24618;24619;32228;32229;32230;43271;43272	16092;17128;17129;21926;30066	44		39		A4SIX7;G7CT32	A4SIX7;G7CT32	4;4	4;4	4;4	>tr|A4SIX7|A4SIX7_AERS4 Peptidyl-prolyl cis-trans isomerase OS=Aeromonas salmonicida (strain A449) GN=fkpB PE=3 SV=1;>tr|G7CT32|G7CT32_AERSA FKBP-type peptidyl-prolyl cis-trans isomerase OS=Aeromonas salmonicida subsp. salmonicida 01-B526 GN=IYQ_08076 PE=4	2	4	4	4	4	4	4	4	4	4	50.7	50.7	50.7	16.119	150	6	5	3.8924e-16	50.7	50.7	4241900	3051700	1190200	1882700	1360000	3	1
#1	39	A4SIY8	577;1254;2053	658;1428;2382	12876;12877;12878;12879;28226;28227;28228;50100;50101;50102	8714;19453;35693					A4SIY8;G7CT20	A4SIY8;G7CT20	3;3	3;3	3;3	>sp|A4SIY8|LUXS_AERS4 S-ribosylhomocysteine lyase OS=Aeromonas salmonicida (strain A449) GN=luxS PE=3 SV=1;>tr|G7CT20|G7CT20_AERSA S-ribosylhomocysteinase OS=Aeromonas salmonicida subsp. salmonicida 01-B526 GN=IYQ_08016 PE=4 SV=1	2	3	3	3	3	3	3	3	3	3	30.8	30.8	30.8	18.791	169	6	4	0.22011	30.8	30.8	1172800	770940	401830	6661100	2093200	2	1
#1	40	A4SIZ7	119;895;922	135;136;1030;1059;1060;1061	2703;2704;2705;2706;2707;2708;2709;2710;2711;2712;2713;2714;20534;20535;21099;21100;21101;21102;21103;21104	1864;1865;1866;1867;1868;1869;1870;14304;14305;14653;14654;14655	45;46		9;62		A4SIZ7;G7CT10	A4SIZ7;G7CT10	3;3	3;3	3;3	>sp|A4SIZ7|RS6_AERS4 30S ribosomal protein S6 OS=Aeromonas salmonicida (strain A449) GN=rpsF PE=3 SV=1;>tr|G7CT10|G7CT10_AERSA 30S ribosomal protein S6 OS=Aeromonas salmonicida subsp. salmonicida 01-B526 GN=rpsF PE=4 SV=1	2	3	3	3	3	3	3	3	3	3	43.4	43.4	43.4	15.077	129	10	10	2.9031e-24	43.4	43.4	82611	67400	15211	0	17990	2	0
#1	41	A4SIZ9	90;180;1079;1082	103;206;1226;1230	1941;1942;1943;3802;3803;24272;24273;24274;24275;24321;24322;24323	1330;2605;16857;16871					A4SIZ9;G7CT08	A4SIZ9;G7CT08	4;4	4;4	4;4	>sp|A4SIZ9|RL9_AERS4 50S ribosomal protein L9 OS=Aeromonas salmonicida (strain A449) GN=rplI PE=3 SV=1;>tr|G7CT08|G7CT08_AERSA 50S ribosomal protein L9 OS=Aeromonas salmonicida subsp. salmonicida 01-B526 GN=rplI PE=4 SV=1	2	4	4	4	4	4	4	4	4	4	31.1	31.1	31.1	15.329	148	7	5	3.1124e-06	31.1	31.1	2195200	1871900	323360	1144000	133770	4	0
#1	42	A4SJ06	98;550;676;725;822;891;1093;1166;1228;1649;1751;1835;2105;2364;2424;2442	111;629;766;824;941;1026;1244;1325;1401;1910;2033;2128;2440;2732;2799;2818	2133;2134;2135;2136;12661;12662;15176;15177;15178;15179;15180;15181;16233;16234;16235;16236;16237;16238;16239;16240;18721;18722;18723;18724;18725;18726;18727;18728;18729;18730;18731;18732;18733;18734;18735;18736;20514;24574;24575;24576;24577;24578;24579;26131;27380;38181;38182;38183;38184;40584;40585;40586;40587;40588;40589;42541;42542;42543;42544;42545;42546;42547;42548;42549;42550;51332;51333;5…	1520;8620;10189;11114;13437;13438;13439;13440;13441;13442;13443;14294;17098;18017;18716;26182;28155;29699;29700;29701;36478;36479;40400;40910;41080					A4SJ06;G7CT00	A4SJ06;G7CT00	16;16	16;16	16;16	>tr|A4SJ06|A4SJ06_AERS4 Peptidase family M16 OS=Aeromonas salmonicida (strain A449) GN=ASA_0716 PE=3 SV=1;>tr|G7CT00|G7CT00_AERSA M16 family peptidase OS=Aeromonas salmonicida subsp. salmonicida 01-B526 GN=IYQ_07906 PE=4 SV=1	2	16	16	16	16	11	16	11	16	11	26.4	26.4	26.4	102.85	937	53	34	6.1776e-98	26.4	18	64549000	51194000	13355000	56950000	2432700	22	3
#1	43	A4SJ08	103;207;554;1341;2348	117;235;634;1528;2716	2208;2209;2210;2211;4305;4306;4307;4308;4309;4310;4311;4312;12676;12677;12678;12679;12680;12681;12682;29794;56668;56669;56670	1555;2915;2916;2917;8628;8629;20418;40304					A4SJ08;G7CSZ8	A4SJ08;G7CSZ8	5;5	5;5	5;5	>tr|A4SJ08|A4SJ08_AERS4 Putative uncharacterized protein OS=Aeromonas salmonicida (strain A449) GN=ASA_0718 PE=4 SV=1;>tr|G7CSZ8|G7CSZ8_AERSA Putative uncharacterized protein OS=Aeromonas salmonicida subsp. salmonicida 01-B526 GN=IYQ_07896 PE=4 SV=1	2	5	5	5	4	5	4	5	4	5	26.7	26.7	26.7	44.453	404	7	16	1.6977e-17	18.1	26.7	17517000	9632600	7884600	403400	12836000	1	7
#1	44	A4SJ23	3;1259	4;1433	141;142;28383;28384;28385;28386;28387	129;19603					A4SJ23;G7CSY5	A4SJ23;G7CSY5	2;2	2;2	2;2	>sp|A4SJ23|SYP_AERS4 Proline--tRNA ligase OS=Aeromonas salmonicida (strain A449) GN=proS PE=3 SV=1;>tr|G7CSY5|G7CSY5_AERSA Prolyl-tRNA synthetase OS=Aeromonas salmonicida subsp. salmonicida 01-B526 GN=IYQ_07811 PE=4 SV=1	2	2	2	2	2	2	2	2	2	2	6.1	6.1	6.1	62.722	574	5	2	4.2032e-19	6.1	6.1	6465200	6374500	90720	5943700	162260	2	0
#1	45	A4SJ35	831;985;1853;2118;2265	950;1131;2147;2455;2624	18799;18800;18801;18802;18803;18804;18805;18806;18807;18808;18809;18810;18811;18812;18813;18814;18815;18816;18817;18818;18819;18820;18821;18822;18823;18824;18825;18826;18827;22626;22627;22628;22629;22630;22631;22632;22633;22634;22635;22636;22637;22638;22639;22640;22641;22642;43093;43094;43095;43096;43097;43098;43099;43100;43101;43102;43103;43104;43105;43106;43107;43108;43109;51782;51783;51784;517…	13475;13476;13477;13478;13479;13480;13481;15771;15772;29899;29900;29901;29902;29903;29904;29905;29906;29907;37132;37133;37134;37135;37136;37137;37138;37139;37140;37141;37142;37143;39202;39203					A4SJ35;G7CSX4	A4SJ35;G7CSX4	5;5	5;5	5;5	>sp|A4SJ35|TOLB_AERS4 Protein tolB OS=Aeromonas salmonicida (strain A449) GN=tolB PE=3 SV=1;>tr|G7CSX4|G7CSX4_AERSA Translocation protein TolB OS=Aeromonas salmonicida subsp. salmonicida 01-B526 GN=tolB PE=4 SV=1	2	5	5	5	5	5	5	5	5	5	23.8	23.8	23.8	48.181	441	50	53	1.0861e-35	23.8	23.8	103420000	92601000	10824000	3886700	24083000	13	19
#1	46	A4SJ41	21;26;41;249;297;627;680;871;2282;2333;2334;2368;2400;2411;2412	25;30;47;48;284;339;340;341;710;771;999;2641;2642;2701;2702;2736;2773;2774;2785;2786	315;316;317;401;402;403;404;405;406;840;841;842;843;844;845;846;847;848;849;850;851;852;853;854;855;856;857;858;859;860;861;862;863;864;865;5051;5052;5053;5054;5055;6254;6255;6256;6257;6258;6259;6260;6261;6262;6263;6264;6265;6266;6267;6268;6269;6270;6271;6272;6273;6274;6275;6276;6277;6278;6279;6280;6281;6282;6283;6284;6285;6286;6287;6288;6289;6290;6291;6292;6293;6294;6295;6296;6297;6298;6299;6300…	193;228;229;230;434;435;436;437;438;439;440;3494;3495;3496;4178;4179;4180;4181;4182;4183;4184;4185;4186;4187;4188;4189;4190;4191;4192;4193;4194;4195;9374;9375;10211;10212;10213;10214;10215;10216;10217;10218;10219;13998;13999;14000;14001;14002;14003;14004;14005;14006;14007;14008;14009;14010;14011;14012;14013;14014;14015;14016;14017;14018;14019;14020;14021;39385;39386;39387;39388;39389;39390;39391;…	47;48;49;50;51		44;129;173;268;316		A4SJ41;G7CSW9	A4SJ41;G7CSW9	15;15	15;15	15;15	>tr|A4SJ41|A4SJ41_AERS4 Glyceraldehyde-3-phosphate dehydrogenase OS=Aeromonas salmonicida (strain A449) GN=gap PE=3 SV=1;>tr|G7CSW9|G7CSW9_AERSA Glyceraldehyde-3-phosphate dehydrogenase OS=Aeromonas salmonicida subsp. salmonicida 01-B526 GN=IYQ_07711 PE=4	2	15	15	15	15	15	15	15	15	15	69.8	69.8	69.8	35.035	331	260	232	3.4313e-194	69.8	69.8	334060000	245770000	88295000	109770000	269790000	49	45
#1	47	G7CSU8	240;2044	271;2372	4845;4846;4847;4848;4849;4850;4851;4852;4853;4854;4855;4856;4857;4858;49752;49753;49754;49755;49756;49757;49758;49759;49760;49761;49762;49763;49764;49765;49766;49767;49768;49769;49770;49771;49772	3364;35527					G7CSU8;A4SJ62	G7CSU8;A4SJ62	2;2	2;2	2;2	>tr|G7CSU8|G7CSU8_AERSA 7, 8-dihydro-6-hydroxymethylpterin-pyrophosphokinase OS=Aeromonas salmonicida subsp. salmonicida 01-B526 GN=IYQ_07606 PE=4 SV=1;>tr|A4SJ62|A4SJ62_AERS4 7, 8-dihydro-6-hydroxymethylpterin-pyrophosphokinase OS=Aeromonas salmonicida (s	2	2	2	2	2	2	2	2	2	2	18.8	18.8	18.8	18.48	170	16	19	0.30312	18.8	18.8	33096000	12171000	20925000	11969000	16442000	0	2
#1	48	A4SJ97	12;418;576;969;1525;1534;2529	15;16;474;657;1113;1766;1777;2913	263;264;265;266;267;268;269;270;271;272;273;274;275;276;8791;8792;8793;8794;8795;12869;12870;12871;12872;12873;12874;12875;22251;22252;22253;22254;22255;22256;22257;22258;22259;22260;22261;22262;22263;22264;22265;22266;22267;22268;34763;34764;35070;35071;35072;35073;60056	166;167;168;169;170;5563;5564;8713;15506;15507;24099;24335;24336;42257	52		21		A4SJ97;G7CXK6	A4SJ97;G7CXK6	7;7	7;7	7;7	>tr|A4SJ97|A4SJ97_AERS4 CysQ protein OS=Aeromonas salmonicida (strain A449) GN=cysQ PE=4 SV=1;>tr|G7CXK6|G7CXK6_AERSA CysQ protein OS=Aeromonas salmonicida subsp. salmonicida 01-B526 GN=IYQ_16419 PE=4 SV=1	2	7	7	7	7	6	7	6	7	6	61.3	61.3	61.3	27.886	256	26	25	2.9437e-67	61.3	57	15838000	13295000	2543400	8890500	4231600	5	4
#1	49	A4SJA3	37;54;64;91;92;107;110;140;200;203;234;305;324;326;327;364;409;473;512;533;549;653;662;663;664;671;682;698;699;709;710;711;765;766;769;783;873;960;994;997;1004;1245;1246;1247;1294;1319;1324;1339;1346;1347;1350;1358;1361;1366;1367;1528;1592;1620;1635;1637;1733;1830;1848;1849;1850;1851;1852;1899;1917;1922;1923;1954;2041;2068;2079;2116;2117;2195;2215;2216;2217;2222;2293;2294;2318;2328;2329;2379;2387…	41;61;76;104;105;121;124;160;228;231;265;349;370;371;373;374;416;463;537;580;581;582;607;628;741;751;752;753;760;773;790;791;802;803;804;873;874;877;894;1001;1103;1140;1143;1150;1419;1420;1421;1473;1503;1509;1525;1533;1534;1537;1546;1550;1556;1557;1769;1849;1880;1896;1898;2015;2122;2142;2143;2144;2145;2146;2205;2226;2231;2232;2266;2369;2397;2409;2453;2454;2540;2564;2565;2566;2572;2653;2654;2684;2…	597;598;599;600;601;602;603;604;605;606;607;608;609;610;611;612;613;614;615;616;617;618;619;620;621;622;623;624;625;626;627;628;629;630;631;632;633;634;635;636;637;638;639;640;641;642;643;644;645;646;647;648;649;1181;1182;1183;1184;1185;1186;1187;1188;1189;1190;1191;1192;1193;1194;1195;1196;1197;1469;1470;1471;1472;1473;1474;1475;1476;1477;1478;1479;1480;1481;1482;1483;1484;1485;1486;1487;1488;14…	304;305;306;307;308;309;310;311;312;313;314;315;316;317;318;319;320;321;322;323;324;325;326;327;328;329;330;331;332;333;334;335;336;337;338;339;340;341;342;343;344;345;346;347;348;349;350;351;352;353;354;355;356;748;749;750;751;752;753;754;755;756;757;758;759;760;761;762;763;764;765;766;767;768;769;770;771;772;773;774;775;939;940;941;942;943;944;945;946;947;948;949;950;951;952;953;954;955;956;957…	53;54;55;56;57		1569;2033;2530;3185;3190		A4SJA3;G7CXJ9;G7CXK0	A4SJA3;G7CXJ9	94;75;8	94;75;8	92;75;8	>tr|A4SJA3|A4SJA3_AERS4 RTX protein OS=Aeromonas salmonicida (strain A449) GN=asx PE=4 SV=1;>tr|G7CXJ9|G7CXJ9_AERSA RTX protein (Fragment) OS=Aeromonas salmonicida subsp. salmonicida 01-B526 GN=IYQ_16358 PE=4 SV=1	3	94	94	92	94	92	94	92	92	90	66.5	66.5	63	324.23	3195	2454	3078	0	66.5	66.3	24219000000	12136000000	12083000000	6518800000	14055000000	1372	1991
#1	50	A4SJB0	938;2213	1079;2561	21507;21508;21509;21510;21511;21512;21513;21514;21515;21516;21517;21518;53919;53920;53921;53922	15026;15027;38787;38788					A4SJB0;G7CXJ1	A4SJB0;G7CXJ1	2;2	2;2	2;2	>tr|A4SJB0|A4SJB0_AERS4 Peptidase, M28 family OS=Aeromonas salmonicida (strain A449) GN=ASA_0834 PE=4 SV=1;>tr|G7CXJ1|G7CXJ1_AERSA M28 family peptidase OS=Aeromonas salmonicida subsp. salmonicida 01-B526 GN=IYQ_16308 PE=4 SV=1	2	2	2	2	2	2	2	2	2	2	8.2	8.2	8.2	38.038	355	4	12	5.8651e-09	8.2	8.2	8056100	3021100	5035000	1049300	18843000	1	3
#1	51	G7CXH6	263;331;352;416;417;439;771;820;826;836;1120;1494;1501;1517;1703;2458;2504	299;378;403;472;473;501;879;880;939;945;958;1277;1728;1729;1738;1754;1755;1975;2836;2886	5190;5191;5192;5193;5194;5195;5196;5197;6990;6991;6992;6993;7436;7437;7438;7439;7440;7441;7442;7443;7444;7445;7446;7447;7448;8759;8760;8761;8762;8763;8764;8765;8766;8767;8768;8769;8770;8771;8772;8773;8774;8775;8776;8777;8778;8779;8780;8781;8782;8783;8784;8785;8786;8787;8788;8789;8790;9434;9435;9436;9437;9438;9439;9440;9441;9442;9443;9444;9445;9446;9447;9448;17237;17238;17239;17240;17241;17242;172…	3553;3554;3555;4606;4607;4812;5557;5558;5559;5560;5561;5562;6243;6244;6245;6246;6247;6248;11741;11742;11743;11744;11745;13434;13435;13448;13494;17505;17506;17507;17508;17509;17510;17511;22952;22953;22954;22955;22956;23744;23745;23746;23747;23748;23749;23750;23751;23752;24038;24039;27218;27219;41309;41310;41931;41932;41933	58;59;60		146;264;621		G7CXH6;A4SJC1	G7CXH6;A4SJC1	17;17	17;17	17;17	>tr|G7CXH6|G7CXH6_AERSA Immune inhibitor A, metal-dependent protease OS=Aeromonas salmonicida subsp. salmonicida 01-B526 GN=IYQ_16233 PE=4 SV=1;>tr|A4SJC1|A4SJC1_AERS4 Immune inhibitor A, metal-dependent protease OS=Aeromonas salmonicida (strain A449) GN=p	2	17	17	17	16	17	16	17	16	17	37.8	37.8	37.8	82.37	752	84	176	1.9152e-129	37.8	37.8	124510000	65271000	59240000	18219000	105880000	17	28
#1	52	A4SJC4	816;847;2159;2418	935;973;2499;2793	18676;18677;19126;19127;52756;52757;52758;52759;57712;57713;57714	13420;13421;13578;37701;37702;40892;40893					A4SJC4;G7CXH3	A4SJC4;G7CXH3	4;4	4;4	4;4	>tr|A4SJC4|A4SJC4_AERS4 Putative uncharacterized protein OS=Aeromonas salmonicida (strain A449) GN=ASA_0852 PE=4 SV=1;>tr|G7CXH3|G7CXH3_AERSA Putative uncharacterized protein OS=Aeromonas salmonicida subsp. salmonicida 01-B526 GN=IYQ_16218 PE=4 SV=1	2	4	4	4	4	1	4	1	4	1	42.7	42.7	42.7	17.484	164	9	2	9.711e-08	42.7	9.1	2736400	2656900	79518	1599500	0	7	0
#1	53	A4SJD6	14;63;93;288;702;1019;1046;1186;1331;1351;1355;1432;1518;1530;1540;1723;1782;1783;1986;2174;2223;2225;2226;2235;2390;2391;2404;2495;2531	18;75;106;327;794;1165;1166;1193;1346;1517;1538;1539;1543;1628;1756;1757;1771;1783;1784;1999;2071;2072;2073;2304;2518;2573;2575;2576;2588;2762;2763;2778;2876;2877;2915	285;286;287;288;289;1433;1434;1435;1436;1437;1438;1439;1440;1441;1442;1443;1444;1445;1446;1447;1448;1449;1450;1451;1452;1453;1454;1455;1456;1457;1458;1459;1460;1461;1462;1463;1464;1465;1466;1467;1468;2070;2071;2072;2073;2074;2075;2076;2077;2078;2079;2080;2081;2082;2083;2084;2085;2086;2087;2088;2089;2090;2091;2092;2093;2094;2095;2096;2097;2098;2099;2100;2101;2102;5742;5743;5744;5745;5746;5747;5748…	173;919;920;921;922;923;924;925;926;927;928;929;930;931;932;933;934;935;936;937;938;1478;1479;1480;1481;1482;1483;1484;1485;1486;1487;1488;1489;1490;1491;1492;1493;1494;1495;1496;1497;1498;1499;1500;1501;1502;1503;3827;3828;3829;3830;3831;3832;3833;3834;3835;3836;3837;3838;3839;3840;3841;3842;3843;3844;3845;3846;3847;3848;3849;3850;3851;3852;3853;10553;10554;10555;10556;10557;10558;10559;10560;10…	61;62;63;64;65;66		383;466;512;711;780;868		A4SJD6;G7CXG2	A4SJD6;G7CXG2	29;29	29;29	29;29	>tr|A4SJD6|A4SJD6_AERS4 Chitinase OS=Aeromonas salmonicida (strain A449) GN=cdxA PE=4 SV=1;>tr|G7CXG2|G7CXG2_AERSA Chitinase OS=Aeromonas salmonicida subsp. salmonicida 01-B526 GN=IYQ_16153 PE=4 SV=1	2	29	29	29	27	29	27	29	27	29	54.6	54.6	54.6	109.26	1020	194	438	0	53.2	54.6	591530000	171200000	420330000	74543000	500610000	48	165
#1	54	A4SJK1	1587;2420	1843;2795	36658;36659;57746;57747;57748	25309;25310;40903					A4SJK1;G7CX96	A4SJK1;G7CX96	2;2	2;2	2;2	>sp|A4SJK1|RF2_AERS4 Peptide chain release factor 2 OS=Aeromonas salmonicida (strain A449) GN=prfB PE=3 SV=1;>tr|G7CX96|G7CX96_AERSA Peptide chain release factor 2 OS=Aeromonas salmonicida subsp. salmonicida 01-B526 GN=prfB PE=4 SV=1	2	2	2	2	2	2	2	2	2	2	11.5	11.5	11.5	41.083	365	3	2	2.0926e-14	11.5	11.5	4525700	3149800	1375900	451950	240830	1	2
#1	55	A4SJN4	412;752;1386;1461;1811;2310;2532	467;858;1577;1669;2102;2673;2674;2916	8732;8733;8734;16684;16685;16686;16687;16688;16689;16690;16691;31465;31466;31467;31468;32362;32363;32364;42034;42035;42036;55819;55820;55821;60065;60066;60067;60068	5545;11325;21559;22030;29373;39773;39774;39775;39776;42260	67;68;69		44;169;170		A4SJN4;G7CX60	A4SJN4;G7CX60	7;7	7;7	7;7	>sp|A4SJN4|GLYA_AERS4 Pyridoxal-phosphate-dependent serine hydroxymethyltransferase OS=Aeromonas salmonicida (strain A449) GN=glyA PE=3 SV=1;>tr|G7CX60|G7CX60_AERSA Serine hydroxymethyltransferase OS=Aeromonas salmonicida subsp. salmonicida 01-B526 GN=glyA	2	7	7	7	7	7	7	7	7	7	31.4	31.4	31.4	45.635	417	14	14	3.9543e-47	31.4	31.4	20515000	16771000	3743700	2390800	2335800	4	1
#1	56	A4SJP1	635;1677	721;1941	14304;14305;38772;38773	9705;26878					A4SJP1;G7CX53	A4SJP1;G7CX53	2;2	2;2	2;2	>tr|A4SJP1|A4SJP1_AERS4 6,7-dimethyl-8-ribityllumazine synthase OS=Aeromonas salmonicida (strain A449) GN=ribH PE=3 SV=1;>tr|G7CX53|G7CX53_AERSA Riboflavin synthase, beta chain (RibH) OS=Aeromonas salmonicida subsp. salmonicida 01-B526 GN=IYQ_15578 PE=4 SV	2	2	2	2	2	2	2	2	2	2	18.2	18.2	18.2	18.05	170	2	2	5.2696e-09	18.2	18.2	664030	431780	232250	257190	330570	2	0
#1	57	A4SJP6	147;739;819;881;1431;1523;1650;2055;2158;2182;2201	167;842;938;1014;1627;1764;1911;2384;2498;2526;2527;2546;2547	3200;3201;3202;3203;3204;3205;3206;3207;3208;3209;3210;3211;3212;3213;3214;3215;16410;16411;18702;18703;18704;18705;18706;18707;18708;20325;20326;20327;20328;20329;20330;20331;20332;32038;32039;32040;32041;32042;32043;32044;32045;32046;32047;32048;32049;32050;34732;34733;34734;34735;34736;34737;34738;34739;34740;34741;34742;34743;34744;34745;34746;34747;34748;34749;34750;34751;34752;34753;34754;3…	2127;2128;2129;2130;11178;13432;13433;14219;14220;14221;21860;21861;24090;24091;24092;24093;24094;24095;24096;24097;26183;26184;26185;35695;35696;37698;37699;37700;38519;38520;38521;38694;38695;38696	70;71		59;474		A4SJP6;G7CX48	A4SJP6;G7CX48	11;11	11;11	11;11	>tr|A4SJP6|A4SJP6_AERS4 Dipeptide transport system periplasmic peptide-binding protein DppA OS=Aeromonas salmonicida (strain A449) GN=dppA PE=4 SV=1;>tr|G7CX48|G7CX48_AERSA Peptide ABC transporter substrate-binding protein OS=Aeromonas salmonicida subsp. s	2	11	11	11	11	11	11	11	11	11	43.1	43.1	43.1	57.296	518	90	65	8.3536e-74	43.1	43.1	84746000	60255000	24491000	6598000	7787500	6	22
#1	58	A4SJQ5	1309;1359	1493;1547;1548	29274;29275;29276;29277;30541;30542;30543;30544;30545;30546;30547;30548;30549	20006;20816;20817;20818;20819;20820;20821	72		119		A4SJQ5;G7CX38	A4SJQ5;G7CX38	2;2	2;2	2;2	>tr|A4SJQ5|A4SJQ5_AERS4 Transcription elongation factor greA 1 OS=Aeromonas salmonicida (strain A449) GN=greA PE=3 SV=1;>tr|G7CX38|G7CX38_AERSA Transcription elongation factor OS=Aeromonas salmonicida subsp. salmonicida 01-B526 GN=IYQ_15493 PE=4 SV=1	2	2	2	2	2	2	2	2	2	2	20.9	20.9	20.9	17.611	158	6	7	9.9536e-07	20.9	20.9	214150	134600	79556	0	570830	1	0
#1	59	A4SJR4	432;1043	493;1190	9175;9176;9177;23488	5858;16273					A4SJR4;G7CX28	A4SJR4;G7CX28	2;2	2;2	2;2	>tr|A4SJR4|A4SJR4_AERS4 Transcription elongation factor nusA OS=Aeromonas salmonicida (strain A449) GN=nusA PE=4 SV=1;>tr|G7CX28|G7CX28_AERSA Transcription elongation factor NusA OS=Aeromonas salmonicida subsp. salmonicida 01-B526 GN=nusA PE=4 SV=1	2	2	2	2	2	1	2	1	2	1	7.8	7.8	7.8	55.369	500	2	2	0.0016164	7.8	4.2	1068200	933650	134560	0	76932	2	0
#1	60	A4SJR5	55;260;413;829;1362;2157;2534	62;296;468;948;1551;2497;2918	1198;1199;1200;1201;1202;1203;5175;5176;5177;5178;5179;8735;8736;8737;8738;8739;8740;18788;18789;18790;18791;18792;18793;30992;30993;30994;30995;30996;30997;30998;30999;52733;52734;52735;52736;52737;52738;52739;52740;60078;60079;60080;60081;60082;60083;60084;60085;60086	776;3542;3543;3544;5546;5547;13471;13472;13473;21238;37697;42265;42266;42267;42268	73;74	21;22	448;463	434;450	A4SJR5;G7CX27	A4SJR5;G7CX27	7;7	7;7	7;7	>sp|A4SJR5|IF2_AERS4 Translation initiation factor IF-2 OS=Aeromonas salmonicida (strain A449) GN=infB PE=3 SV=1;>tr|G7CX27|G7CX27_AERSA Translation initiation factor IF-2 OS=Aeromonas salmonicida subsp. salmonicida 01-B526 GN=infB PE=4 SV=1	2	7	7	7	7	6	7	6	7	6	18.7	18.7	18.7	98.375	898	35	13	8.2797e-32	18.7	16.7	18036000	17329000	706730	11921000	811090	13	1
#1	61	A4SJR9	164;317;420;430;728;866;930;933;1077;1297;1800;2167;2268;2269;2309	188;362;478;490;829;993;994;1069;1073;1224;1476;1477;2091;2509;2510;2627;2628;2672	3664;3665;3666;3667;3668;6525;6526;6527;6528;9102;9103;9104;9105;9106;9107;9108;9153;9154;9155;9156;9157;16285;16286;16287;16288;16289;19710;19711;19712;19713;19714;19715;19716;19717;19718;19719;19720;19721;19722;19723;21211;21212;21213;21214;21399;21400;21401;21402;21403;21404;21405;21406;24159;24160;24161;28987;28988;28989;28990;28991;28992;28993;28994;41794;41795;41796;52819;52820;52821;52822;…	2548;2549;2550;2551;4281;4282;5826;5827;5850;5851;5852;11131;11132;13987;13988;13989;13990;13991;14731;14732;14863;14864;16653;19886;19887;19888;29192;37716;37717;37718;37719;39304;39305;39306;39307;39772	75;76;77		414;506;605		A4SJR9;G7CX23	A4SJR9;G7CX23	15;15	15;15	15;15	>sp|A4SJR9|PNP_AERS4 Polyribonucleotide nucleotidyltransferase OS=Aeromonas salmonicida (strain A449) GN=pnp PE=3 SV=1;>tr|G7CX23|G7CX23_AERSA Polynucleotide phosphorylase/polyadenylase OS=Aeromonas salmonicida subsp. salmonicida 01-B526 GN=IYQ_15418 PE=4	2	15	15	15	15	14	15	14	15	14	30.9	30.9	30.9	76.442	713	61	30	1.547e-89	30.9	29.5	25669000	23100000	2569500	15712000	1467700	23	1
#1	62	A4SJS3	1112;1539	1267;1782	25147;25148;35225	17481;24463					A4SJS3;G7CX20	A4SJS3;G7CX20	2;2	2;2	2;2	>tr|A4SJS3|A4SJS3_AERS4 Putative uncharacterized protein OS=Aeromonas salmonicida (strain A449) GN=ASA_1018 PE=4 SV=1;>tr|G7CX20|G7CX20_AERSA Putative uncharacterized protein OS=Aeromonas salmonicida subsp. salmonicida 01-B526 GN=IYQ_15393 PE=4 SV=1	2	2	2	2	1	2	1	2	1	2	26.2	26.2	26.2	14.307	130	1	2	1.0011e-05	10	26.2	1063500	135260	928190	0	1087300	0	2
#1	63	A4SJT2	183;452;608;802;1161;1514;1599;1786;2342;2477;2494	209;516;691;918;1320;1751;1858;2076;2710;2857;2875	3813;3814;3815;3816;3817;3818;3819;3820;3821;3822;3823;3824;3825;3826;3827;9550;9551;9552;13519;13520;13521;13522;13523;18404;18405;18406;18407;18408;18409;18410;18411;18412;18413;18414;26015;26016;26017;26018;26019;26020;26021;26022;26023;26024;34562;34563;34564;34565;34566;34567;34568;34569;34570;34571;34572;34573;34574;34575;34576;34577;34578;34579;34580;34581;34582;34583;34584;34585;34586;345…	2609;2610;2611;2612;2613;6285;9044;9045;9046;9047;9048;9049;9050;13262;13263;17933;17934;17935;17936;24006;24007;24008;24009;24010;24011;24012;24013;24014;24015;24016;24017;24018;24019;24020;24021;24022;25489;25490;25491;25492;25493;25494;25495;25496;25497;28769;40044;41683;41684;41823;41824;41825					A4SJT2;G7CX13	A4SJT2;G7CX13	11;11	11;11	10;10	>tr|A4SJT2|A4SJT2_AERS4 LysM domain protein OS=Aeromonas salmonicida (strain A449) GN=ASA_1027 PE=4 SV=1;>tr|G7CX13|G7CX13_AERSA LysM domain-containing protein OS=Aeromonas salmonicida subsp. salmonicida 01-B526 GN=IYQ_15348 PE=4 SV=1	2	11	11	10	10	11	10	11	10	10	41.1	41.1	37.4	33.32	302	56	64	1.9163e-87	37.4	41.1	174070000	128710000	45359000	25087000	81862000	20	32
#1	64	A4SJW8	1476;1566;1595	1695;1819;1852	32856;36158;36159;36160;36161;36162;36163;36164;36165;36166;36167;36781;36782;36783;36784;36785;36786	22390;25108;25363	78		1		A4SJW8;G7CWX5	A4SJW8;G7CWX5	3;3	3;3	3;3	>sp|A4SJW8|SYL_AERS4 Leucine--tRNA ligase OS=Aeromonas salmonicida (strain A449) GN=leuS PE=3 SV=1;>tr|G7CWX5|G7CWX5_AERSA Leucyl-tRNA synthetase OS=Aeromonas salmonicida subsp. salmonicida 01-B526 GN=leuS PE=4 SV=1	2	3	3	3	3	2	3	2	3	2	6.3	6.3	6.3	96.438	858	11	6	7.5851e-21	6.3	4.4	10090000	8433400	1656200	7811900	865320	2	0
#1	65	A4SJY6	32;111;162;782;857;1399	36;125;126;127;186;893;983;1592	509;510;511;512;513;514;515;2564;2565;2566;2567;2568;2569;2570;2571;2572;2573;2574;2575;2576;2577;2578;2579;2580;2581;2582;2583;2584;2585;2586;2587;2588;2589;2590;2591;2592;2593;2594;2595;2596;2597;2598;2599;2600;2601;2602;2603;2604;2605;3518;3519;3520;3521;3522;3523;18103;18104;18105;18106;18107;18108;19410;19411;19412;19413;19414;19415;19416;19417;19418;19419;19420;19421;19422;19423;19424;19425…	287;288;289;1786;1787;1788;1789;1790;1791;1792;1793;1794;1795;1796;1797;1798;1799;1800;1801;1802;1803;1804;1805;1806;1807;1808;1809;2358;2359;2360;2361;13136;13137;13138;13139;13765;13766;13767;13768;21701	79;80		14;83		A4SJY6;G7CWV7	A4SJY6;G7CWV7	6;6	6;6	6;6	>sp|A4SJY6|EFP_AERS4 Elongation factor P OS=Aeromonas salmonicida (strain A449) GN=efp PE=3 SV=1;>tr|G7CWV7|G7CWV7_AERSA Elongation factor P OS=Aeromonas salmonicida subsp. salmonicida 01-B526 GN=IYQ_15058 PE=4 SV=1	2	6	6	6	6	6	6	6	6	6	54.8	54.8	54.8	21.065	188	49	34	2.0462e-46	54.8	54.8	9488600	7409900	2078700	3800000	4886200	9	6
#1	66	A4SK33	138;547;569;910;1608;1960;2051;2246;2408	158;625;626;649;1046;1867;2272;2379;2380;2602;2782	3082;3083;12581;12582;12583;12584;12585;12586;12587;12588;12817;12818;20827;20828;20829;20830;20831;20832;20833;20834;37473;37474;37475;37476;46374;46375;46376;46377;46378;46379;50090;50091;50092;50093;50094;50095;50096;50097;54666;54667;54668;54669;54670;54671;54672;57408;57409;57410;57411;57412;57413;57414;57415;57416;57417;57418;57419	2090;8452;8453;8454;8455;8456;8698;14449;14450;25740;25741;32458;32459;35690;35691;39113;39114;39115;40768;40769;40770	81;82		16;241		A4SK33;G7CWR1	A4SK33;G7CWR1	9;9	9;9	9;9	>tr|A4SK33|A4SK33_AERS4 Acetylornithine aminotransferase OS=Aeromonas salmonicida (strain A449) GN=argD PE=3 SV=1;>tr|G7CWR1|G7CWR1_AERSA Bifunctional N-succinyldiaminopimelate-aminotransferase/acetylornithine transaminase protein OS=Aeromonas salmonicida	2	9	9	9	8	9	8	9	8	9	51.4	51.4	51.4	43.398	405	29	28	1.4699e-49	45.9	51.4	26282000	20074000	6207900	15526000	12755000	7	7
#1	67	A4SK42	382;484;495;551;1144;1444;1749	434;550;562;630;1303;1644;2031	8223;8224;8225;10359;10360;10361;10485;10486;10487;10488;10489;10490;12663;12664;12665;12666;12667;12668;25769;25770;25771;25772;25773;25774;25775;25776;25777;25778;32206;32207;32208;40577;40578;40579;40580;40581	5268;6753;6754;6808;8621;8622;8623;17822;17823;17824;21918;21919;28151;28152;28153					A4SK42;G7CWQ1	A4SK42;G7CWQ1	7;7	7;7	7;7	>tr|A4SK42|A4SK42_AERS4 Putative uncharacterized protein OS=Aeromonas salmonicida (strain A449) GN=ASA_1143 PE=4 SV=1;>tr|G7CWQ1|G7CWQ1_AERSA Putative uncharacterized protein OS=Aeromonas salmonicida subsp. salmonicida 01-B526 GN=IYQ_14752 PE=4 SV=1	2	7	7	7	7	7	7	7	7	7	22.1	22.1	22.1	68.281	614	11	25	1.8212e-105	22.1	22.1	28821000	13511000	15310000	14278000	9742700	7	8
#1	68	G7CWN1	1045;1127;1541;2298	1192;1285;1785;2659	23530;25561;25562;35272;35273;35274;35275;35276;35277;35278;35279;55682;55683;55684;55685;55686;55687	16335;17774;24476;24477;24478;39725					G7CWN1;A4SK60	G7CWN1;A4SK60	4;4	4;4	4;4	>tr|G7CWN1|G7CWN1_AERSA Ribose-phosphate pyrophosphokinase OS=Aeromonas salmonicida subsp. salmonicida 01-B526 GN=IYQ_14650 PE=4 SV=1;>tr|A4SK60|A4SK60_AERS4 Ribose-phosphate pyrophosphokinase OS=Aeromonas salmonicida (strain A449) GN=prsA PE=3 SV=1	2	4	4	4	4	2	4	2	4	2	24.1	24.1	24.1	34.227	315	11	6	1.6589e-11	24.1	15.9	3799400	3421500	377960	1047300	596890	5	1
#1	69	A4SK69	492;1301	559;1481	10471;10472;10473;10474;29008	6803;19894					A4SK69;G7CWM0	A4SK69;G7CWM0	2;2	2;2	2;2	>tr|A4SK69|A4SK69_AERS4 Autonomous glycyl radical cofactor OS=Aeromonas salmonicida (strain A449) GN=grcA PE=3 SV=1;>tr|G7CWM0|G7CWM0_AERSA Autonomous glycyl radical cofactor GrcA OS=Aeromonas salmonicida subsp. salmonicida 01-B526 GN=IYQ_14585 PE=4 SV=1	2	2	2	2	2	1	2	1	2	1	25.4	25.4	25.4	14.196	126	3	2	0.1001	25.4	17.5	1370600	829300	541300	356090	0	1	1
#1	70	A4SK74	221;2506	250;2888	4477;4478;4479;4480;59602;59603;59604;59605	3082;3083;41935					A4SK74;G7CWL5	A4SK74;G7CWL5	2;2	2;2	2;2	>sp|A4SK74|TAL_AERS4 Transaldolase OS=Aeromonas salmonicida (strain A449) GN=tal PE=3 SV=1;>tr|G7CWL5|G7CWL5_AERSA Transaldolase B OS=Aeromonas salmonicida subsp. salmonicida 01-B526 GN=IYQ_14558 PE=4 SV=1	2	2	2	2	2	2	2	2	2	2	10.8	10.8	10.8	34.868	316	4	4	1.2341e-08	10.8	10.8	4502200	3790200	712010	764410	799110	1	2
#1	71	A4SK88	186;438;539;564;1011;1140;1149;1172;1888;1919;2010;2110;2399	213;500;617;644;1157;1299;1308;1331;1332;2191;2228;2329;2445;2772	3861;3862;3863;3864;3865;3866;3867;3868;3869;3870;3871;3872;3873;3874;3875;3876;3877;3878;3879;9430;9431;9432;9433;12503;12504;12505;12506;12507;12508;12509;12510;12511;12512;12513;12514;12515;12516;12517;12518;12519;12520;12521;12522;12523;12524;12525;12526;12527;12528;12529;12530;12531;12532;12533;12796;12797;23060;23061;23062;23063;23064;23065;23066;23067;23068;23069;23070;23071;23072;23073;23…	2628;6242;8429;8688;8689;16084;16085;16086;16087;16088;17817;17818;17830;17831;17832;17833;18060;18061;31090;31975;33329;33330;33331;33332;33333;36517;40695;40696;40697;40698	83	2	389	600	A4SK88;G7CWK0	A4SK88;G7CWK0	13;13	13;13	13;13	>tr|A4SK88|A4SK88_AERS4 Transketolase 1 OS=Aeromonas salmonicida (strain A449) GN=tkt PE=3 SV=1;>tr|G7CWK0|G7CWK0_AERSA Transketolase OS=Aeromonas salmonicida subsp. salmonicida 01-B526 GN=IYQ_14473 PE=4 SV=1	2	13	13	13	13	12	13	12	13	12	34.7	34.7	34.7	71.623	663	67	92	1.343e-82	34.7	32.3	87740000	54329000	33411000	87892000	13809000	14	13
#1	72	A4SKA0	496;1526;2241;2487	563;1767;2597;2868	10491;10492;10493;10494;10495;34765;34766;34767;54642;54643;54644;54645;54646;54647;54648;54649;54650;54651;59279;59280;59281;59282;59283;59284	6809;6810;24100;39099;39100;39101;39102;39103;39104;41723;41724					A4SKA0;G7CWI9	A4SKA0;G7CWI9	4;4	4;4	4;4	>tr|A4SKA0|A4SKA0_AERS4 Putative uncharacterized protein OS=Aeromonas salmonicida (strain A449) GN=ASA_1214 PE=4 SV=1;>tr|G7CWI9|G7CWI9_AERSA Putative uncharacterized protein OS=Aeromonas salmonicida subsp. salmonicida 01-B526 GN=IYQ_14408 PE=4 SV=1	2	4	4	4	4	4	4	4	4	4	32	32	32	20.491	181	14	10	5.4542e-09	32	32	8414700	6878800	1535900	7453800	3863400	9	2
#1	73	A4SKD2	0;1;300;685;726;1385;1474;2253;2371	0;1;344;777;825;826;1576;1692;2609;2739;2740	0;1;2;3;4;5;6361;6362;6363;6364;15410;15411;15412;15413;15414;15415;15416;15417;15418;15419;15420;15421;16241;16242;16243;16244;16245;16246;16247;16248;16249;16250;16251;16252;16253;16254;16255;16256;16257;16258;16259;16260;16261;16262;16263;16264;16265;16266;16267;16268;31460;31461;31462;31463;31464;32812;54767;54768;54769;54770;54771;56845;56846;56847;56848;56849;56850;56851;56852;56853;56854;5…	0;1;2;4208;4209;10437;11115;11116;11117;11118;11119;11120;11121;11122;11123;11124;11125;11126;21557;21558;22376;22377;22378;39141;39142;39143;40414;40415;40416;40417;40418;40419;40420	84;85		107;163		A4SKD2;G7CWF4	A4SKD2;G7CWF4	9;9	9;9	9;9	>tr|A4SKD2|A4SKD2_AERS4 Peptidyl-prolyl cis-trans isomerase OS=Aeromonas salmonicida (strain A449) GN=ASA_1247 PE=3 SV=1;>tr|G7CWF4|G7CWF4_AERSA FKBP-type peptidyl-prolyl cis-trans isomerase OS=Aeromonas salmonicida subsp. salmonicida 01-B526 GN=IYQ_14223	2	9	9	9	8	9	8	9	8	9	70.9	70.9	70.9	21.591	203	38	38	4.0264e-52	66	70.9	53800000	50727000	3073400	10442000	15023000	7	7
#1	74	A4SKF2	66;323;381;1260;1519;1524;1940;1969;2496	78;369;433;1434;1435;1758;1765;2252;2284;2878	1580;1581;1582;1583;1584;1585;1586;1587;1588;1589;6848;8219;8220;8221;8222;28388;28389;28390;28391;28392;28393;28394;28395;28396;28397;28398;28399;34682;34683;34684;34685;34686;34757;34758;34759;34760;34761;34762;45953;45954;45955;45956;47009;47010;47011;47012;47013;47014;47015;47016;47017;47018;47019;47020;59433	1035;1036;4498;5267;19604;19605;19606;24063;24064;24098;32272;32891;32892;32893;41830	86		123		A4SKF2;G7CWD4	A4SKF2;G7CWD4	9;9	9;9	8;8	>tr|A4SKF2|A4SKF2_AERS4 Outer membrane protein OS=Aeromonas salmonicida (strain A449) GN=ompAI PE=3 SV=1;>tr|G7CWD4|G7CWD4_AERSA Outer membrane protein OS=Aeromonas salmonicida subsp. salmonicida 01-B526 GN=IYQ_14113 PE=4 SV=1	2	9	9	8	9	5	9	5	8	5	49	49	45.4	35.807	339	37	18	9.5981e-91	49	32.4	32641000	31572000	1069100	9121000	4500900	12	0
#1	75	A4SKH0	313;616;1133;2505	358;699;1292;2887	6491;13792;13793;13794;13795;13796;13797;13798;13799;25642;25643;59601	4261;9281;9282;17799;41934					A4SKH0;G7CWB6	A4SKH0;G7CWB6	4;4	4;4	4;4	>tr|A4SKH0|A4SKH0_AERS4 Alpha-amylase, extracellular OS=Aeromonas salmonicida (strain A449) GN=amy1 PE=3 SV=1;>tr|G7CWB6|G7CWB6_AERSA Alpha-amylase, extracellular OS=Aeromonas salmonicida subsp. salmonicida 01-B526 GN=IYQ_14023 PE=4 SV=1	2	4	4	4	2	4	2	4	2	4	15.5	15.5	15.5	51.942	465	2	10	5.1434e-07	9.7	15.5	6379400	1276300	5103200	84779	1757600	0	5
#1	76	A4SKH1	187;433;574;674;733;945;1314;1315;1323;1513;1748;1872;1996	214;494;655;764;835;836;1086;1498;1499;1507;1508;1750;2030;2171;2314	3880;9178;9179;12856;12857;12858;12859;12860;12861;12862;12863;12864;12865;15127;15128;16322;16323;16324;16325;16326;16327;16328;16329;16330;16331;16332;16333;16334;16335;16336;16337;16338;16339;16340;16341;16342;21576;21577;21578;21579;21580;21581;21582;21583;21584;21585;21586;21587;21588;21589;29339;29340;29341;29342;29343;29344;29345;29346;29347;29348;29349;29350;29351;29352;29353;29354;29355;…	2629;5859;8710;8711;10137;10138;11139;11140;11141;11142;11143;11144;11145;11146;11147;11148;11149;11150;11151;11152;11153;15041;15042;15043;15044;15045;15046;15047;20173;20174;20175;20176;20177;20178;20179;20180;20181;20182;20183;20184;20185;20186;20187;20188;20189;20190;20191;20192;20193;20194;20195;20269;20270;20271;20272;20273;20274;20275;20276;20277;20278;20279;20280;20281;20282;20283;20284;2…	87;88		153;307		A4SKH1;G7CWB5	A4SKH1;G7CWB5	13;13	13;13	13;13	>tr|A4SKH1|A4SKH1_AERS4 Protease LasA OS=Aeromonas salmonicida (strain A449) GN=lasA PE=4 SV=1;>tr|G7CWB5|G7CWB5_AERSA Protease LasA OS=Aeromonas salmonicida subsp. salmonicida 01-B526 GN=IYQ_14018 PE=4 SV=1	2	13	13	13	10	13	10	13	10	13	52	52	52	44.417	406	68	189	2.8954e-123	41.4	52	245270000	61434000	183840000	11618000	849410000	16	81
#1	77	A4SKH3	117;212;511;597;961;1042	133;241;579;679;1104;1189	2686;2687;2688;2689;2690;2691;4347;4348;10694;10695;10696;13242;13243;13244;22154;22155;22156;23487	1858;1859;1860;2930;6928;8900;15478;15479;16272	89;90		143;146		A4SKH3;G7CWB3	A4SKH3;G7CWB3	6;6	6;6	6;6	>tr|A4SKH3|A4SKH3_AERS4 Lipoprotein OS=Aeromonas salmonicida (strain A449) GN=ASA_1289 PE=4 SV=1;>tr|G7CWB3|G7CWB3_AERSA Lipoprotein OS=Aeromonas salmonicida subsp. salmonicida 01-B526 GN=IYQ_14008 PE=4 SV=1	2	6	6	6	3	6	3	6	3	6	38.7	38.7	38.7	22.283	194	3	15	1.04e-09	19.1	38.7	5016700	404520	4612200	374860	10991000	1	7
#1	78	A4SKI5	451;794;1335	515;908;1521	9548;9549;18300;18301;18302;29632;29633;29634	6284;13231;20332;20333					A4SKI5;G7CWA0	A4SKI5;G7CWA0	3;3	3;3	3;3	>tr|A4SKI5|A4SKI5_AERS4 Putative uncharacterized protein OS=Aeromonas salmonicida (strain A449) GN=ASA_1301 PE=4 SV=1;>tr|G7CWA0|G7CWA0_AERSA Putative uncharacterized protein OS=Aeromonas salmonicida subsp. salmonicida 01-B526 GN=IYQ_13943 PE=4 SV=1	2	3	3	3	2	3	2	3	2	3	14.1	14.1	14.1	33.116	305	3	5	0.0017078	10.5	14.1	1869700	1468700	401030	212870	545200	0	4
#1	79	A4SKL3	239;677;957;2530	270;767;1099;1100;2914	4836;4837;4838;4839;4840;4841;4842;4843;4844;15182;15183;15184;15185;15186;15187;15188;15189;22086;22087;22088;22089;22090;22091;22092;22093;22094;22095;22096;22097;22098;60057;60058;60059	3362;3363;10190;10191;15442;15443;15444;15445;42258	91		111		A4SKL3;G7CZ06	A4SKL3;G7CZ06	4;4	4;4	4;4	>tr|A4SKL3|A4SKL3_AERS4 Putative uncharacterized protein OS=Aeromonas salmonicida (strain A449) GN=ASA_1333 PE=4 SV=1;>tr|G7CZ06|G7CZ06_AERSA Putative uncharacterized protein OS=Aeromonas salmonicida subsp. salmonicida 01-B526 GN=IYQ_19051 PE=4 SV=1	2	4	4	4	4	4	4	4	4	4	21.8	21.8	21.8	28.208	261	19	14	4.0993e-41	21.8	21.8	4474700	3621300	853370	2845800	3518200	2	3
#1	80	A4SKP3	601;618;1964	683;701;2276	13359;13360;13361;13362;13802;13803;13804;13805;13806;13807;13808;13809;13810;13811;13812;13813;13814;13815;13816;13817;13818;13819;13820;13821;13822;13823;13824;13825;13826;13827;13828;13829;13830;13831;13832;13833;13834;13835;13836;13837;13838;13839;13840;13841;13842;13843;13844;13845;13846;13847;13848;13849;13850;46390;46391;46392;46393;46394;46395;46396	8972;8973;9285;9286;9287;9288;9289;9290;9291;9292;9293;9294;9295;9296;9297;9298;9299;9300;9301;9302;9303;9304;9305;9306;9307;9308;9309;9310;9311;9312;9313;9314;9315;9316;9317;9318;9319;9320;9321;9322;9323;9324;9325;9326;9327;9328;9329;9330;9331;9332;9333;9334;9335;9336;9337;9338;9339;9340;9341;9342;9343;9344;9345;9346;9347;9348;32470;32471					A4SKP3;G7CYX6	A4SKP3;G7CYX6	3;3	3;3	3;3	>tr|A4SKP3|A4SKP3_AERS4 Chemotaxis protein CheW OS=Aeromonas salmonicida (strain A449) GN=cheW PE=4 SV=1;>tr|G7CYX6|G7CYX6_AERSA CheW-like protein OS=Aeromonas salmonicida subsp. salmonicida 01-B526 GN=IYQ_18901 PE=4 SV=1	2	3	3	3	3	3	3	3	3	3	23.5	23.5	23.5	17.919	162	54	6	9.5297e-05	23.5	23.5	375050000	374540000	506230	35640000	11563000	66	2
#1	81	A4SKQ5	36;78;903;1392;1826;2129;2493	40;90;1038;1583;2118;2466;2874	582;583;584;585;586;587;588;589;590;591;592;593;594;595;596;1865;1866;1867;1868;1869;1870;1871;1872;1873;1874;1875;20649;20650;20651;20652;20653;20654;20655;20656;20657;20658;31486;31487;31488;31489;31490;31491;31492;42271;42272;42273;42274;42275;42276;42277;42278;42279;42280;42281;42282;42283;42284;42285;42286;42287;42288;42289;42290;42291;42292;52083;52084;52085;52086;52087;52088;52089;52090;52…	303;1295;1296;1297;1298;1299;1300;14349;14350;14351;14352;14353;21566;29515;29516;29517;29518;29519;29520;29521;29522;29523;29524;29525;29526;37301;37302;37303;37304;41822					A4SKQ5;G7CYW4	A4SKQ5;G7CYW4	7;7	7;7	7;7	>tr|A4SKQ5|A4SKQ5_AERS4 Superoxide dismutase OS=Aeromonas salmonicida (strain A449) GN=sodB PE=3 SV=1;>tr|G7CYW4|G7CYW4_AERSA Putative uncharacterized protein OS=Aeromonas salmonicida subsp. salmonicida 01-B526 GN=IYQ_18841 PE=4 SV=1	2	7	7	7	7	7	7	7	7	7	84	84	84	21.584	194	55	26	7.1273e-28	84	84	50198000	42221000	7976800	112390000	17575000	22	8
#1	82	A4SKV1	588;882;1680;1695;1946;2160	670;1015;1944;1963;1964;2258;2500	13125;13126;13127;13128;13129;13130;13131;13132;20333;20334;20335;20336;20337;20338;20339;20340;20341;38780;38781;39202;39203;39204;39205;39206;46099;46100;46101;46102;46103;46104;46105;46106;46107;52760	8847;14222;26883;27161;27162;27163;32325;32326;32327;37703	92		36		A4SKV1;G7CYR9	A4SKV1;G7CYR9	6;6	6;6	6;6	>tr|A4SKV1|A4SKV1_AERS4 Glucose-1-phosphate thymidylyltransferase OS=Aeromonas salmonicida (strain A449) GN=rfbA PE=3 SV=1;>tr|G7CYR9|G7CYR9_AERSA Glucose-1-phosphate thymidylyltransferase OS=Aeromonas salmonicida subsp. salmonicida 01-B526 GN=IYQ_18606 PE	2	6	6	6	6	5	6	5	6	5	37.7	37.7	37.7	32.341	292	22	12	2.3902e-30	37.7	34.2	14800000	12284000	2515400	3176700	4394100	4	3
#1	83	A4SKV2	380;545;734;1467;1719;1911	432;623;837;1678;1992;2220	8215;8216;8217;8218;12571;12572;16343;16344;16345;16346;16347;16348;16349;32552;32553;32554;32555;32556;39665;39666;39667;39668;45279;45280;45281;45282	5266;8448;11154;22236;22237;27359;31816;31817					A4SKV2;G7CYR8	A4SKV2;G7CYR8	6;6	6;6	6;6	>tr|A4SKV2|A4SKV2_AERS4 dTDP-4-dehydrorhamnose 3,5-epimerase OS=Aeromonas salmonicida (strain A449) GN=rfbC PE=4 SV=1;>tr|G7CYR8|G7CYR8_AERSA dTDP-4-dehydrorhamnose 3,5-epimerase OS=Aeromonas salmonicida subsp. salmonicida 01-B526 GN=IYQ_18601 PE=4 SV=1	2	6	6	6	6	3	6	3	6	3	60.7	60.7	60.7	21.026	183	20	6	1.4231e-10	60.7	24.6	3538600	3285000	253600	4307900	2970700	7	1
#1	84	A4SKW5	2;69;70;89;163;228;303;319;353;354;398;399;582;612;613;718;856;954;955;1054;1061;1062;1063;1184;1185;1230;1231;1289;1344;1396;1397;1427;1562;1609;1619;1737;1781;1809;1810;1936;2320;2321	2;3;81;82;102;187;258;347;364;365;404;405;451;452;664;695;696;813;982;1096;1097;1201;1208;1209;1210;1344;1345;1403;1404;1468;1531;1588;1589;1623;1814;1868;1879;2019;2070;2100;2101;2248;2686;2687	6;7;8;9;10;11;12;13;14;15;16;17;18;19;20;21;22;23;24;25;26;27;28;29;30;31;32;33;34;35;36;37;38;39;40;41;42;43;44;45;46;47;48;49;50;51;52;53;54;55;56;57;58;59;60;61;62;63;64;65;66;67;68;69;70;71;72;73;74;75;76;77;78;79;80;81;82;83;84;85;86;87;88;89;90;91;92;93;94;95;96;97;98;99;100;101;102;103;104;105;106;107;108;109;110;111;112;113;114;115;116;117;118;119;120;121;122;123;124;125;126;127;128;129;1…	3;4;5;6;7;8;9;10;11;12;13;14;15;16;17;18;19;20;21;22;23;24;25;26;27;28;29;30;31;32;33;34;35;36;37;38;39;40;41;42;43;44;45;46;47;48;49;50;51;52;53;54;55;56;57;58;59;60;61;62;63;64;65;66;67;68;69;70;71;72;73;74;75;76;77;78;79;80;81;82;83;84;85;86;87;88;89;90;91;92;93;94;95;96;97;98;99;100;101;102;103;104;105;106;107;108;109;110;111;112;113;114;115;116;117;118;119;120;121;122;123;124;125;126;127;128…	93;94		312;373		A4SKW5;G7CYQ8	A4SKW5;G7CYQ8	42;42	42;42	42;42	>tr|A4SKW5|A4SKW5_AERS4 Tetragonal surface virulence array protein VapA OS=Aeromonas salmonicida (strain A449) GN=vapA PE=4 SV=1;>tr|G7CYQ8|G7CYQ8_AERSA Tetragonal surface virulence array protein VapA OS=Aeromonas salmonicida subsp. salmonicida 01-B526 GN=	2	42	42	42	35	42	35	42	35	42	88	88	88	52.916	502	878	2078	0	84.5	88	17208000000	4085000000	13123000000	49637000	6764800000	284	2096
#1	85	A4SKW9	267;553;1117;1659	303;632;633;1273;1274;1920	5209;5210;12671;12672;12673;12674;12675;25200;25201;25202;25203;25204;38268	3560;8625;8626;8627;17498;17499;26203	95;96		163;341		A4SKW9;G7CYQ3	A4SKW9;G7CYQ3	4;4	4;4	4;4	>tr|A4SKW9|A4SKW9_AERS4 UDP-N-acetylglucosamine 2-epimerase OS=Aeromonas salmonicida (strain A449) GN=wecB PE=3 SV=1;>tr|G7CYQ3|G7CYQ3_AERSA UDP-N-acetylglucosamine 2-epimerase OS=Aeromonas salmonicida subsp. salmonicida 01-B526 GN=IYQ_18526 PE=4 SV=1	2	4	4	4	4	3	4	3	4	3	23.5	23.5	23.5	41.021	370	7	6	1.4085e-30	23.5	19.5	4469000	4010400	458610	3105200	0	2	0
#1	86	A4SKZ3	737;2341	840;2709	16396;16397;16398;16399;16400;16401;16402;16403;16404;16405;16406;16407;56347;56348	11169;11170;11171;11172;11173;11174;11175;11176;40043					A4SKZ3;G7D007	A4SKZ3;G7D007	2;2	2;2	2;2	>tr|A4SKZ3|A4SKZ3_AERS4 Cold shock protein OS=Aeromonas salmonicida (strain A449) GN=cspX PE=3 SV=1;>tr|G7D007|G7D007_AERSA Cold shock protein OS=Aeromonas salmonicida subsp. salmonicida 01-B526 GN=IYQ_20956 PE=4 SV=1	2	2	2	2	2	2	2	2	2	2	66.7	66.7	66.7	7.4983	69	7	7	1.8411e-16	66.7	66.7	61020000	47367000	13653000	18590000	20412000	3	6
#1	87	A4SL02	811;1861	930;2158	18621;43268;43269	13357;30064					A4SL02;G7CZZ8	A4SL02;G7CZZ8	2;2	2;2	2;2	>tr|A4SL02|A4SL02_AERS4 ABC-type oligopeptide transporter, periplasmic binding protein OS=Aeromonas salmonicida (strain A449) GN=ASA_1482 PE=4 SV=1;>tr|G7CZZ8|G7CZZ8_AERSA ABC-type oligopeptide transporter, periplasmic binding protein OS=Aeromonas salmonic	2	2	2	2	1	2	1	2	1	2	6	6	6	61.769	550	1	2	0.0037014	3.3	6	1399200	28966	1370200	0	129210	0	2
#1	88	A4SL28	50;289;2232	57;328;2585	999;1000;1001;1002;1003;1004;5770;5771;5772;5773;54482;54483;54484;54485;54486;54487;54488	583;3854;3855;3856;39033					A4SL28;G7CZX2	A4SL28;G7CZX2	3;3	3;3	3;3	>sp|A4SL28|PUR5_AERS4 Phosphoribosylformylglycinamidine cyclo-ligase OS=Aeromonas salmonicida (strain A449) GN=purM PE=3 SV=1;>tr|G7CZX2|G7CZX2_AERSA Phosphoribosylaminoimidazole synthetase OS=Aeromonas salmonicida subsp. salmonicida 01-B526 GN=IYQ_20741 P	2	3	3	3	3	3	3	3	3	3	17.4	17.4	17.4	36.697	345	8	9	2.4384e-25	17.4	17.4	14503000	10983000	3520100	8498700	8490900	3	2
#1	89	A4SL29	102;124;302;548;963;2376	116;143;346;627;1106;2746	2207;2871;2872;2873;2874;2875;6372;6373;6374;12589;12590;12591;12592;22167;22168;22169;22170;22171;22172;22173;56999;57000;57001;57002;57003;57004;57005;57006	1554;1950;1951;1952;1953;1954;4212;8457;15481;40533;40534					A4SL29;G7CZX1	A4SL29;G7CZX1	6;6	6;6	6;6	>sp|A4SL29|UPP_AERS4 Uracil phosphoribosyltransferase OS=Aeromonas salmonicida (strain A449) GN=upp PE=3 SV=1;>tr|G7CZX1|G7CZX1_AERSA Uracil phosphoribosyltransferase OS=Aeromonas salmonicida subsp. salmonicida 01-B526 GN=upp PE=4 SV=1	2	6	6	6	6	5	6	5	6	5	52.9	52.9	52.9	22.612	208	19	9	3.2993e-61	52.9	44.7	15925000	14125000	1799700	53739000	10848000	8	3
#1	90	A4SL46	1678;2239;2317	1942;2594;2595;2683	38774;38775;38776;54625;54626;54627;54628;54629;54630;54631;55902;55903;55904;55905	26879;26880;39091;39092;39093;39819;39820	97		47		A4SL46;G7CZV1	A4SL46;G7CZV1	3;3	3;3	3;3	>tr|A4SL46|A4SL46_AERS4 ABC-type amino acid transporter, periplasmic binding protein OS=Aeromonas salmonicida (strain A449) GN=ASA_1530 PE=3 SV=1;>tr|G7CZV1|G7CZV1_AERSA ABC-type amino acid transporter, periplasmic binding protein OS=Aeromonas salmonicida	2	3	3	3	3	3	3	3	3	3	17.3	17.3	17.3	29.038	260	8	6	1.4247e-17	17.3	17.3	1239700	957680	281970	643800	1095000	2	2
[truncated: 279 more rows]

## Sheet: Ratios
	LFQ Intensities Sup-A		LFQ Intensities Sup-B
first ID	#1	#2	#1	#2	Ratio A1/B1	Ratio A2/B2
A2T1A0		370600		1852700		0.200032
[truncated: 428 more rows]
