# Supplementary material for: The Aeromonas salmonicida subsp. salmonicida exoproteome: global analysis, moonlighting proteins and putative antigens for vaccination against furunculosis
Source: Proteome Sci. 2013 Oct 15;11:44. doi: 10.1186/1477-5956-11-44 (PMC3826670; doi:10.1186/1477-5956-11-44)
Supplement: Additional file 6 — Table. Raw data of LFQ values (MaxQuant) from pellets. C1 and C2 = wt pellets in GP and SP; D1 and D2 = mutant pellets in GP and SP. [file 1477-5956-11-44-S6.xlsx]

## Sheet: proteinGroups_pel1+2.txt
Pellet prep	id	first ID	Peptide IDs	Mod. Peptide IDs	Evidence IDs	MS/MS IDs	Oxidation (M) Site IDs	Phospho (STY) Site IDs	Oxidation (M) Site Positions	Phospho (STY) Site Positions	Protein IDs	Majority Protein IDs	Peptide Counts (all)	Peptide Counts (razor+unique)	Peptide Counts (unique)	Protein Descriptions	Proteins	Peptides	Razor + unique Peptides	Unique Peptides	Peptides C2	Peptides D2	Razor + unique Peptides C2	Razor + unique Peptides D2	Unique Peptides C2	Unique Peptides D2	Sequence Coverage [%]	Unique + Razor Sequence Coverage [%]	Unique Sequence Coverage [%]	Mol. Weight [kDa]	Sequence Length	Experiment C2	Experiment D2	PEP	Sequence Coverage C2 [%]	Sequence Coverage D2 [%]	Intensity	Intensity C2	Intensity D2	LFQ Intensity C2	LFQ Intensity D2	MS/MS Count C2	MS/MS Count D2	Only identified by site	Reverse	Contaminant
#2	0	A2T192	5776;18655	6530;21426	57688;57689;57690;57691;57692;188286;188287;188288	75789;75790;75791;75792;75793;75794;75795;75796;75797;75798;75799;244700					A2T192;G7CTU0	A2T192;G7CTU0	2;2	2;2	2;2	>tr|A2T192|A2T192_AERS4 TapA OS=Aeromonas salmonicida (strain A449) GN=tapA PE=3 SV=1;>tr|G7CTU0|G7CTU0_AERSA Type IV prepilin TapA OS=Aeromonas salmonicida subsp. salmonicida 01-B526 GN=IYQ_09454 PE=4 SV=1	2	2	2	2	2	2	2	2	2	2	32.4	32.4	32.4	14.263	142	3	5	1.7553e-13	32.4	32.4	166700000	54061000	112630000	11369000	23871000	4	8
#2	1	A2T1A0	270;2991;3161;5074;5259;5925;8612;9836;10523;10663;11988;14130;15265;16416;17905;18375;20513;21150	305;3396;3586;5737;5939;6697;9742;11089;11910;12070;13539;16309;17588;18871;20555;21090;23561;24265	2722;2723;30959;30960;30961;30962;32442;32443;32444;50572;50573;50574;50575;52272;52273;59397;59398;86493;86494;86495;86496;86497;86498;86499;98243;98244;98245;98246;98247;98248;105933;105934;105935;105936;105937;105938;107854;107855;107856;107857;107858;120297;120298;143631;143632;143633;143634;153607;153608;164791;164792;180047;180048;180049;180050;184772;184773;207851;207852;207853;213575;2135…	3847;3848;3849;41923;41924;43679;43680;66427;66428;66429;68581;77974;112934;127909;127910;127911;127912;137033;137034;139578;139579;156034;156035;185927;185928;199045;213620;213621;233327;239561;239562;271033;277821;277822;277823;277824;277825					A2T1A0;G7CT26	A2T1A0;G7CT26	18;18	18;18	18;18	>tr|A2T1A0|A2T1A0_AERS4 TapY1 OS=Aeromonas salmonicida (strain A449) GN=tapY1 PE=4 SV=1;>tr|G7CT26|G7CT26_AERSA Type IV pilin biogenesis protein OS=Aeromonas salmonicida subsp. salmonicida 01-B526 GN=IYQ_08046 PE=4 SV=1	2	18	18	18	18	18	18	18	18	18	24.9	24.9	24.9	130.16	1203	29	35	9.2701e-147	24.9	24.9	230530000	103070000	127460000	35116000	58924000	14	23
#2	2	A2T1A9	2242;2959;6790;7349;12397;12723;16563;17717;17718	2564;3361;7682;8335;13999;14408;19038;20331;20332	23748;23749;30743;68054;68055;68056;68057;68058;68059;68060;74019;74020;124284;124285;127541;127542;127543;166424;178068;178069;178070;178071;178072;178073;178074;178075;178076;178077;178078;178079;178080	32347;41655;41656;89373;96614;96615;96616;161210;161211;161212;161213;165624;215457;215458;230859;230860;230861;230862;230863					A2T1A9;G7D089	A2T1A9;G7D089	9;9	9;9	9;9	>tr|A2T1A9|A2T1A9_AERS4 TapT OS=Aeromonas salmonicida (strain A449) GN=tapT PE=4 SV=1;>tr|G7D089|G7D089_AERSA Type IV pilus protein TapT OS=Aeromonas salmonicida subsp. salmonicida 01-B526 GN=IYQ_21368 PE=4 SV=1	2	9	9	9	7	9	7	9	7	9	25.3	25.3	25.3	38.307	344	14	17	1.3233e-31	21.2	25.3	173380000	63925000	109460000	15080000	33224000	3	16
#2	3	A2T1B3	97;98;195;1028;1650;1825;2118;2182;2361;4250;4251;4550;4571;5610;6971;9965;11020;11021;11094;15069;15118;15188;16040;18356;18357;18535;19914;19915	111;112;223;1160;1892;2086;2423;2499;2692;4805;4806;5155;5180;6341;7902;11237;12455;12456;12538;17366;17416;17417;17501;18454;21068;21069;21290;22884;22885;22886;22887	1135;1136;1137;1138;1139;1140;1141;1142;1143;1144;1145;1146;1147;1903;1904;1905;1906;1907;1908;1909;10498;10499;10500;10501;10502;10503;10504;17597;17598;17599;19244;19245;19246;19247;19248;19249;19250;19251;19252;19253;19254;19255;22249;22250;22251;22252;22253;22254;22255;22256;22257;22258;22259;22260;22261;22262;23092;23093;23094;23095;23096;23097;23098;23099;23100;23101;23102;23103;25065;25066…	1577;1578;1579;1580;1581;1582;2511;2512;2513;2514;2515;2516;2517;2518;2519;2520;14414;14415;14416;14417;14418;14419;14420;14421;14422;14423;14424;23779;23780;23781;23782;23783;23784;23785;23786;23787;26125;26126;26127;26128;26129;26130;26131;30047;30048;30049;30050;30051;30052;30053;30054;30055;30056;30057;30058;30059;30060;30061;30062;31330;31331;31332;31333;31334;34244;34245;34246;34247;34248;3…	0;1		110;562		A2T1B3;G7CPU5	A2T1B3;G7CPU5	28;28	28;28	28;28	>tr|A2T1B3|A2T1B3_AERS4 TapV OS=Aeromonas salmonicida (strain A449) GN=tapV PE=4 SV=1;>tr|G7CPU5|G7CPU5_AERSA Type IV pilus assembly protein TapV OS=Aeromonas salmonicida subsp. salmonicida 01-B526 GN=IYQ_01937 PE=4 SV=1	2	28	28	28	28	28	28	28	28	28	48.5	48.5	48.5	76.155	712	104	123	0	48.5	48.5	2697900000	1304100000	1393800000	464000000	668170000	88	108
#2	4	A2T1B5	1879;8228	2149;9308	19713;19714;19715;19716;83012;83013;83014	26869;26870;108261					A2T1B5;G7CVZ1	A2T1B5;G7CVZ1	2;2	2;2	2;2	>tr|A2T1B5|A2T1B5_AERS4 MSHA biogenesis protein MshJ OS=Aeromonas salmonicida (strain A449) GN=mshJ PE=4 SV=1;>tr|G7CVZ1|G7CVZ1_AERSA MSHA biogenesis protein MshJ OS=Aeromonas salmonicida subsp. salmonicida 01-B526 GN=IYQ_13358 PE=4 SV=1	2	2	2	2	2	2	2	2	2	2	14	14	14	24.366	215	4	3	0.0066014	14	14	21147000	8282200	12865000	3046100	1861800	0	3
#2	5	A2T1B7	2022;2246;6768;7942;8839;8930;12278;15273;17004;17966;18878;18996;19682	2310;2568;7656;8997;9992;10093;13865;17596;19536;20627;21677;21822;22633	21025;21026;21027;21028;23849;23850;23851;23852;23853;67721;67722;67723;67724;80009;80010;80011;80012;88378;88379;88380;88381;89365;89366;89367;89368;123181;123182;123183;123184;153661;153662;153663;153664;153665;153666;153667;170817;170818;170819;170820;180747;180748;180749;180750;180751;190311;190312;190313;191645;191646;191647;199523;199524;199525;199526	28482;28483;28484;28485;28486;28487;28488;28489;28490;28491;28492;28493;28494;28495;28496;28497;28498;28499;28500;28501;28502;28503;28504;28505;28506;28507;28508;28509;28510;28511;28512;28513;28514;28515;32418;32419;32420;32421;32422;32423;32424;32425;32426;32427;88965;88966;88967;104488;104489;104490;104491;104492;104493;104494;104495;104496;104497;104498;104499;115202;116440;116441;159945;19916…					A2T1B7;G7CVY9;G7CWS1;A4SK23	A2T1B7;G7CVY9	13;13;1;1	13;13;1;1	13;13;1;1	>tr|A2T1B7|A2T1B7_AERS4 MSHA biogenesis protein MshL OS=Aeromonas salmonicida (strain A449) GN=mshL PE=4 SV=1;>tr|G7CVY9|G7CVY9_AERSA MSHA biogenesis protein MshL OS=Aeromonas salmonicida subsp. salmonicida 01-B526 GN=IYQ_13348 PE=4 SV=1	4	13	13	13	13	13	13	13	13	13	34	34	34	59.779	556	27	28	3.6267e-85	34	34	253100000	100110000	152990000	30207000	26614000	62	51
#2	6	A2T1C2	712;778;5479;6087;6949;7182;7262;8449;9231;11167;11544;13253;13765;14529;14991;15813;16453;17634;18088;19695;20990	792;865;6190;6891;7879;8135;8227;9561;10422;12626;13046;15236;15871;16749;17276;18196;18909;20233;20760;22648;24089	7354;7355;8192;8193;54705;54706;61041;61042;61043;61044;61045;69739;69740;69741;69742;71913;71914;71915;72789;72790;72791;85113;85114;85115;85116;85117;92828;92829;92830;112645;112646;112647;112648;116110;116111;116112;116113;116114;116115;116116;116117;116118;116119;116120;116121;116122;116123;116124;116125;116126;133152;133153;133154;133155;133156;138658;138659;138660;146496;146497;146498;15071…	9934;9935;11309;11310;71797;80323;80324;80325;80326;80327;91631;91632;91633;91634;94080;94081;94082;94083;94084;94085;94086;95258;95259;95260;111315;121088;121089;121090;145660;145661;145662;145663;150863;150864;150865;150866;150867;150868;150869;150870;173030;173031;173032;180180;180181;180182;180183;189550;189551;189552;195100;195101;195102;195103;205318;205319;205320;205321;214127;214128;21412…					A2T1C2;G7CVY4	A2T1C2;G7CVY4	21;17	21;17	21;17	>tr|A2T1C2|A2T1C2_AERS4 MSHA biogenesis protein MshQ OS=Aeromonas salmonicida (strain A449) GN=mshQ PE=4 SV=1;>tr|G7CVY4|G7CVY4_AERSA MSHA biogenesis protein MshQ OS=Aeromonas salmonicida subsp. salmonicida 01-B526 GN=IYQ_13323 PE=4 SV=1	2	21	21	21	21	21	21	21	21	21	30.8	30.8	30.8	129.99	1242	37	47	6.8038e-249	30.8	30.8	339600000	139970000	199630000	49794000	107970000	29	46
#2	7	A2T1D6	9710;19139;19313	10948;21982;22176	96802;96803;96804;96805;96806;96807;96808;193155;193156;193157;193158;195224;195225;195226;195227	125953;125954;125955;125956;125957;125958;125959;125960;125961;125962;125963;125964;125965;125966;125967;251269;251270;251271;251272;251273;251274;251275;251276;251277;251278;251279;251280;254366;254367;254368;254369;254370;254371;254372;254373;254374;254375;254376;254377;254378					A2T1D6;G7CNT8	A2T1D6;G7CNT8	3;3	3;3	3;3	>tr|A2T1D6|A2T1D6_AERS4 Ferric uptake regulator OS=Aeromonas salmonicida (strain A449) GN=fur PE=4 SV=1;>tr|G7CNT8|G7CNT8_AERSA Ferric uptake regulator OS=Aeromonas salmonicida subsp. salmonicida 01-B526 GN=IYQ_00080 PE=4 SV=1	2	3	3	3	3	3	3	3	3	3	28.2	28.2	28.2	16.211	142	7	8	1.0374e-31	28.2	28.2	527460000	215790000	311670000	43973000	63270000	14	26
#2	8	A4SH47	132;4916;6707;9732;10606;12287;13171;13172;21173	147;5567;7587;10972;12008;13876;15107;15108;24291	1391;1392;1393;1394;1395;49148;49149;49150;49151;49152;67161;67162;67163;96973;96974;96975;96976;96977;107283;107284;107285;107286;123224;123225;123226;132152;132153;132154;132155;132156;132157;132158;132159;213763;213764;213765;213766	1889;1890;1891;64962;64963;64964;88278;88279;126200;126201;126202;126203;126204;126205;138829;159991;159992;159993;171877;171878;171879;171880;171881;171882;171883;278051	2		1		A4SH47;G7CZ82	A4SH47;G7CZ82	9;9	9;9	9;9	>tr|A4SH47|A4SH47_AERS4 DNA polymerase III subunit beta OS=Aeromonas salmonicida (strain A449) GN=dnaN PE=3 SV=1;>tr|G7CZ82|G7CZ82_AERSA DNA polymerase III subunit beta OS=Aeromonas salmonicida subsp. salmonicida 01-B526 GN=IYQ_19491 PE=4 SV=1	2	9	9	9	9	9	9	9	9	9	24.8	24.8	24.8	41.311	367	18	19	1.323e-18	24.8	24.8	557190000	227880000	329320000	8142400	10994000	6	17
#2	9	A4SH49	695;696;2706;2788;3974;4095;4096;4339;4869;4953;5902;6006;6535;6606;6722;6835;7408;7987;9199;9977;11072;12991;12992;13576;13923;13924;14457;14598;14703;14865;14866;15375;15463;15776;15777;15784;16008;16329;17654;17701;17702;19490;19491;19858;19859;19860;19971;20754;20873	772;773;3080;3169;4503;4641;4642;4909;5516;5605;6672;6798;7395;7469;7603;7604;7728;8400;9049;10381;11251;12514;14828;14829;15657;16067;16068;16673;16674;16827;16943;17125;17126;17706;17801;18153;18154;18155;18162;18419;18777;20255;20312;20313;20314;20315;22378;22379;22380;22381;22820;22821;22822;22949;22950;23824;23953	7146;7147;7148;7149;7150;7151;7152;7153;7154;7155;7156;7157;7158;7159;7160;7161;7162;7163;7164;7165;7166;7167;7168;7169;7170;7171;7172;7173;7174;7175;27765;27766;27767;27768;27769;27770;27771;27772;27773;27774;27775;28562;28563;28564;28565;28566;28567;40566;40567;40568;40569;40570;40571;41818;41819;41820;41821;41822;41823;41824;41825;41826;41827;41828;41829;41830;41831;41832;41833;41834;41835;418…	9511;9512;9513;9514;9515;9516;9517;9518;9519;9520;9521;9522;9523;9524;9525;37734;37735;37736;37737;37738;37739;37740;37741;37742;37743;38707;38708;38709;38710;38711;38712;38713;54303;54304;54305;56010;56011;56012;56013;56014;56015;56016;56017;56018;56019;56020;56021;56022;56023;56024;56025;58470;58471;58472;58473;58474;58475;58476;58477;64616;64617;65215;65216;65217;65218;65219;65220;77755;77756;…	3;4;5;6;7;8		83;96;298;560;727;781		A4SH49;G7CZ81	A4SH49;G7CZ81	49;49	49;49	49;49	>tr|A4SH49|A4SH49_AERS4 DNA gyrase subunit B OS=Aeromonas salmonicida (strain A449) GN=gyrB PE=3 SV=1;>tr|G7CZ81|G7CZ81_AERSA DNA gyrase subunit B OS=Aeromonas salmonicida subsp. salmonicida 01-B526 GN=gyrB PE=4 SV=1	2	49	49	49	48	49	48	49	48	49	64.8	64.8	64.8	89.569	804	286	292	0	63.9	64.8	8386100000	3882900000	4503200000	672770000	607300000	184	184
#2	10	A4SH53	8266;16282	9356;18728	83360;163425;163426	108606;108607;108608;211690					A4SH53;G7CZ77	A4SH53;G7CZ77	2;2	2;2	2;2	>tr|A4SH53|A4SH53_AERS4 16 kDa heat shock protein A OS=Aeromonas salmonicida (strain A449) GN=ibpA PE=3 SV=1;>tr|G7CZ77|G7CZ77_AERSA 16 kDa heat shock protein A OS=Aeromonas salmonicida subsp. salmonicida 01-B526 GN=IYQ_19456 PE=4 SV=1	2	2	2	2	1	2	1	2	1	2	28.5	28.5	28.5	15.552	137	1	2	1.1085e-14	6.6	28.5	46893000	11429000	35464000	0	6505700	1	3
#2	11	A4SH54	11306;13663	12781;15755	113755;113756;113757;113758;113759;113760;137680;137681	147086;147087;179094;179095					A4SH54;G7CZ76	A4SH54;G7CZ76	2;2	2;2	2;2	>tr|A4SH54|A4SH54_AERS4 16 kDa heat shock protein B OS=Aeromonas salmonicida (strain A449) GN=ibpB PE=3 SV=1;>tr|G7CZ76|G7CZ76_AERSA 16 kDa heat shock protein B OS=Aeromonas salmonicida subsp. salmonicida 01-B526 GN=IYQ_19451 PE=4 SV=1	2	2	2	2	2	2	2	2	2	2	18.6	18.6	18.6	16.399	145	4	4	0.0006013	18.6	18.6	13689000	9793300	3896000	2952900	658860	4	0
#2	12	A4SH56	337;19175	375;22020	3317;3318;3319;3320;3321;3322;193524;193525;193526;193527;193528;193529	4555;4556;4557;251628;251629;251630;251631;251632;251633;251634					A4SH56;G7CZ72	A4SH56;G7CZ72	2;2	2;2	2;2	>tr|A4SH56|A4SH56_AERS4 Valine-pyruvate aminotransferase OS=Aeromonas salmonicida (strain A449) GN=avtA PE=4 SV=1;>tr|G7CZ72|G7CZ72_AERSA Valine--pyruvate transaminase OS=Aeromonas salmonicida subsp. salmonicida 01-B526 GN=avtA PE=4 SV=1	2	2	2	2	2	2	2	2	2	2	9.6	9.6	9.6	46.137	415	6	6	1.1765e-06	9.6	9.6	132330000	62395000	69935000	4783400	4079700	5	5
#2	13	A4SH63	1805;4184;9067;9536;11650;16697;20102	2065;4733;10241;10760;13161;19192;23104	19042;19043;19044;19045;42553;42554;42555;42556;42557;42558;90549;90550;90551;90552;90553;90554;90555;90556;90557;90558;95459;95460;95461;95462;95463;117209;117210;117211;117212;117213;167731;167732;167733;167734;204035;204036;204037;204038;204039	25741;56778;56779;56780;56781;56782;56783;56784;56785;56786;56787;56788;117841;117842;124346;124347;124348;124349;124350;124351;124352;124353;124354;152143;152144;152145;152146;152147;152148;152149;152150;152151;152152;152153;152154;152155;152156;152157;217660;266483					A4SH63;G7CZ64	A4SH63;G7CZ64	7;7	7;7	7;7	>tr|A4SH63|A4SH63_AERS4 Glutathione oxidoreductase OS=Aeromonas salmonicida (strain A449) GN=gor PE=3 SV=1;>tr|G7CZ64|G7CZ64_AERSA Glutathione oxidoreductase OS=Aeromonas salmonicida subsp. salmonicida 01-B526 GN=IYQ_19363 PE=4 SV=1	2	7	7	7	7	7	7	7	7	7	30.5	30.5	30.5	48.568	449	18	21	2.6191e-23	30.5	30.5	798940000	347150000	451800000	24570000	27093000	18	22
#2	14	A4SH64	4252;4462;6718;8996;11143;12446;14349;16458;20902	4807;5052;7599;10163;12596;14053;16557;18914;23993	43109;43110;43111;43112;45041;45042;45043;45044;67265;67266;67267;67268;89930;89931;89932;89933;89934;89935;89936;112443;112444;112445;112446;112447;112448;124645;124646;124647;124648;145032;145033;145034;145035;165277;165278;165279;165280;165281;211393;211394;211395;211396	57457;57458;57459;57460;57461;60061;88437;88438;88439;88440;88441;117055;117056;117057;117058;145432;145433;145434;161737;187676;187677;187678;187679;187680;187681;187682;187683;187684;187685;187686;187687;187688;187689;187690;187691;187692;187693;187694;187695;187696;187697;214162;214163;214164;214165;275127;275128					A4SH64;G7CZ63	A4SH64;G7CZ63	9;8	9;8	9;8	>tr|A4SH64|A4SH64_AERS4 Two-component system sensor histidine kinase OS=Aeromonas salmonicida (strain A449) GN=ASA_0022 PE=3 SV=1;>tr|G7CZ63|G7CZ63_AERSA Two-component system sensor histidine kinase OS=Aeromonas salmonicida subsp. salmonicida 01-B526 GN=IY	2	9	9	9	9	9	9	9	9	9	18.8	18.8	18.8	75.022	665	19	23	2.4684e-20	18.8	18.8	346480000	134780000	211700000	19912000	30453000	19	28
#2	15	A4SH65	721;1348;1611;2043;2044;3068;3149;3630;3742;3765;3847;3863;5216;5486;5487;5766;7318;7583;7584;9675;10655;10830;12742;13101;14527;16436;16604;17062;17063;18634;19292;20226;20593;21010	802;803;1524;1525;1843;2338;2339;3484;3485;3574;4123;4248;4274;4275;4276;4363;4380;5893;6197;6198;6199;6520;8292;8293;8592;8593;10911;10912;12062;12250;14435;15007;16747;18892;19089;19601;19602;21401;22148;23244;23652;23653;24110	7484;7485;7486;7487;7488;7489;7490;7491;7492;7493;7494;7495;7496;7497;7498;7499;7500;7501;7502;7503;7504;7505;7506;7507;7508;7509;7510;7511;7512;7513;7514;7515;7516;7517;7518;7519;7520;7521;13810;13811;13812;13813;13814;13815;13816;13817;13818;13819;13820;13821;13822;13823;13824;13825;13826;13827;13828;13829;13830;13831;13832;13833;13834;13835;13836;13837;13838;13839;13840;13841;13842;13843;13844…	10246;10247;10248;10249;10250;10251;10252;10253;10254;10255;10256;10257;10258;10259;10260;10261;10262;10263;10264;10265;18835;18836;18837;18838;18839;18840;18841;18842;18843;18844;18845;18846;18847;18848;18849;18850;18851;18852;18853;18854;18855;18856;18857;18858;18859;18860;18861;18862;18863;18864;18865;18866;18867;18868;18869;18870;18871;18872;18873;18874;18875;18876;18877;18878;18879;18880;188…	9;10;11;12;13;14;15;16;17;18		282;303;483;484;558;611;638;728;811;835		A4SH65;G7CZ62	A4SH65;G7CZ62	34;32	34;32	34;32	>tr|A4SH65|A4SH65_AERS4 Multidrug resistance protein OS=Aeromonas salmonicida (strain A449) GN=ASA_0023 PE=4 SV=1;>tr|G7CZ62|G7CZ62_AERSA Multidrug resistance protein OS=Aeromonas salmonicida subsp. salmonicida 01-B526 GN=IYQ_19353 PE=4 SV=1	2	34	34	34	33	34	33	34	33	34	45.2	45.2	45.2	110.83	1026	353	355	0	42.6	45.2	5727700000	2601000000	3126700000	1459600000	1561200000	279	304
#2	16	A4SH66	559;753;1635;1700;1777;1993;3293;3316;3317;5674;5675;5823;6903;8057;8749;10665;11082;11269;11488;12540;14070;15465;16298;16816;19825;20079;20415	623;838;1871;1954;2036;2277;3743;3771;3772;6415;6416;6583;7821;9123;9124;9125;9892;12072;12526;12739;12984;14165;16243;17803;18744;19323;22787;23076;23077;23448	5816;5817;5818;5819;5820;5821;5822;5823;5824;5825;7923;7924;7925;7926;7927;7928;7929;7930;7931;7932;7933;7934;7935;7936;7937;7938;7939;17404;17405;17406;17407;17408;17409;17410;17411;17412;18045;18046;18047;18048;18049;18050;18051;18052;18053;18054;18055;18056;18057;18058;18059;18804;18805;18806;18807;18808;18809;18810;18811;18812;20774;20775;20776;20777;20778;20779;34073;34074;34075;34076;34077;…	7803;7804;7805;7806;7807;7808;7809;7810;7811;7812;7813;7814;7815;7816;7817;7818;7819;7820;7821;7822;7823;7824;7825;7826;7827;7828;7829;7830;7831;7832;7833;10866;10867;10868;10869;10870;10871;10872;10873;10874;10875;10876;10877;10878;10879;10880;10881;10882;10883;10884;10885;10886;10887;10888;10889;10890;10891;10892;10893;10894;10895;10896;10897;10898;10899;10900;10901;10902;10903;23524;23525;2352…	19;20;21;22		5;8;34;367		A4SH66;G7CZ61	A4SH66;G7CZ61	27;26	27;26	27;26	>tr|A4SH66|A4SH66_AERS4 Membrane-fusion protein OS=Aeromonas salmonicida (strain A449) GN=ASA_0024 PE=4 SV=1;>tr|G7CZ61|G7CZ61_AERSA Membrane-fusion protein OS=Aeromonas salmonicida subsp. salmonicida 01-B526 GN=IYQ_19348 PE=4 SV=1	2	27	27	27	26	26	26	26	26	26	88.6	88.6	88.6	40.225	368	150	161	2.2138e-195	87	82.3	6495200000	2747600000	3747600000	246940000	356420000	233	244
#2	17	A4SH67	1376;2032;3274;4591;9058;11959;15219;18342;18610;20690	1558;2323;2324;3719;5205;10232;13507;17536;21051;21377;23755	14185;14186;14187;14188;21205;21206;21207;21208;21209;21210;21211;21212;21213;33880;33881;46378;46379;46380;46381;90466;90467;90468;90469;120062;120063;120064;120065;120066;153129;153130;153131;153132;184396;184397;184398;184399;184400;187871;187872;187873;187874;209372;209373;209374;209375	19211;28737;28738;28739;28740;28741;28742;28743;28744;28745;28746;28747;28748;28749;28750;28751;28752;28753;28754;28755;28756;28757;28758;28759;45715;61596;61597;61598;61599;61600;61601;61602;61603;61604;61605;61606;61607;61608;61609;61610;61611;61612;117727;117728;117729;155737;155738;155739;198512;198513;198514;198515;198516;198517;198518;198519;198520;198521;198522;198523;239097;239098;239099;…	23		206		A4SH67;G7CZ60	A4SH67;G7CZ60	10;10	10;10	10;10	>tr|A4SH67|A4SH67_AERS4 Transcriptional regulator, TetR family OS=Aeromonas salmonicida (strain A449) GN=ASA_0025 PE=4 SV=1;>tr|G7CZ60|G7CZ60_AERSA TetR family transcriptional regulator OS=Aeromonas salmonicida subsp. salmonicida 01-B526 GN=IYQ_19343 PE=4	2	10	10	10	10	10	10	10	10	10	67.3	67.3	67.3	25.906	226	23	22	5.8789e-40	67.3	67.3	374200000	174470000	199730000	53014000	54480000	37	34
#2	18	A4SH69	2215;5896;8218;8722;11405;11406;18866;20201	2536;6666;9298;9863;12888;12889;12890;21662;23218	23474;23475;59107;59108;59109;59110;82945;82946;82947;82948;82949;87374;87375;87376;87377;87378;114536;114537;114538;114539;114540;114541;190132;190133;190134;190135;190136;205190;205191;205192;205193	31885;31886;77694;77695;77696;77697;77698;77699;77700;77701;77702;77703;77704;77705;77706;77707;77708;77709;77710;77711;77712;77713;77714;77715;77716;108208;108209;114005;114006;114007;114008;114009;114010;114011;114012;114013;114014;148494;148495;148496;148497;148498;148499;148500;148501;148502;148503;148504;148505;148506;148507;148508;148509;148510;148511;148512;148513;148514;148515;148516;1485…	24;25		141;220		A4SH69;G7CZ58	A4SH69;G7CZ58	8;8	8;8	8;8	>tr|A4SH69|A4SH69_AERS4 Putative uncharacterized protein OS=Aeromonas salmonicida (strain A449) GN=ASA_0031 PE=4 SV=1;>tr|G7CZ58|G7CZ58_AERSA Putative uncharacterized protein OS=Aeromonas salmonicida subsp. salmonicida 01-B526 GN=IYQ_19333 PE=4 SV=1	2	8	8	8	8	8	8	8	8	8	43.9	43.9	43.9	30.239	271	15	16	2.5952e-33	43.9	43.9	235780000	96471000	139310000	90274000	154880000	25	37
#2	19	G7CZ57	254;1465;3142;3968;7429;8791;9263;14270;14482;14593;17509;20428	287;288;1651;3567;4497;8423;9939;10455;16467;16700;16701;16820;20103;23472	2570;2571;2572;2573;2574;2575;2576;2577;15260;15261;32250;32251;32252;32253;32254;32255;40541;40542;40543;40544;40545;40546;40547;74983;74984;74985;74986;74987;87920;87921;87922;93134;93135;144401;144402;146065;146066;146067;146068;146069;146070;146071;146933;146934;175878;175879;175880;207305;207306	3631;3632;3633;3634;20594;20595;43439;43440;43441;43442;43443;43444;43445;43446;43447;43448;54282;54283;54284;54285;54286;98010;98011;98012;98013;98014;98015;114607;114608;114609;114610;114611;114612;114613;121597;121598;121599;121600;121601;121602;121603;121604;186827;186828;186829;189027;189028;189029;189030;190229;190230;190231;228222;228223;228224;228225;228226;270447;270448;270449	26;27;28		145;184;185		G7CZ57;A4SH70	G7CZ57;A4SH70	12;12	12;12	12;12	>tr|G7CZ57|G7CZ57_AERSA Lysophospholipase L2 OS=Aeromonas salmonicida subsp. salmonicida 01-B526 GN=IYQ_19328 PE=4 SV=1;>tr|A4SH70|A4SH70_AERS4 Lysophospholipase L2 OS=Aeromonas salmonicida (strain A449) GN=lypA PE=4 SV=1	2	12	12	12	12	12	12	12	12	12	41.9	41.9	41.9	38.225	346	24	25	3.6051e-57	41.9	41.9	241480000	102050000	139440000	25058000	43284000	16	36
#2	20	A4SH71	1977;7152;9519;11161;12292;17126;17578	2260;2261;8104;10741;12618;12619;13884;19668;20176	20590;20591;20592;20593;20594;71504;71505;95327;95328;95329;112578;112579;112580;112581;123262;123263;171939;171940;171941;176743;176744;176745;176746	27922;27923;93743;93744;124188;124189;124190;124191;124192;124193;145595;145596;145597;145598;145599;145600;145601;145602;145603;145604;145605;145606;145607;145608;145609;160020;222951;222952;222953;222954;222955;222956;222957;222958;222959;222960;222961;222962;222963;229243;229244;229245;229246;229247;229248;229249;229250	29;30		12;91		A4SH71;G7CZ56	A4SH71;G7CZ56	7;6	7;6	7;6	>tr|A4SH71|A4SH71_AERS4 tRNA (Guanosine-2-O-)-methyltransferase OS=Aeromonas salmonicida (strain A449) GN=trmH PE=4 SV=1;>tr|G7CZ56|G7CZ56_AERSA tRNA guanosine-2-O-methyltransferase OS=Aeromonas salmonicida subsp. salmonicida 01-B526 GN=IYQ_19323 PE=4 SV	2	7	7	7	7	7	7	7	7	7	37.9	37.9	37.9	27.844	248	10	13	3.9149e-51	37.9	37.9	77269000	32150000	45120000	32557000	47889000	12	17
#2	21	A4SH72	363;364;4215;4787;5531;5961;8559;9485;10435;13491;13674;15541;16802;17256;17302;17866	404;405;4768;5423;6243;6743;9682;10703;11779;15551;15768;17888;19309;19816;19869;20511	3523;3524;3525;3526;3527;3528;3529;3530;3531;3532;3533;3534;3535;3536;3537;3538;42777;42778;42779;42780;42781;48052;48053;48054;48055;48056;48057;48058;48059;55205;55206;55207;55208;55209;55210;59766;59767;59768;59769;59770;86073;86074;86075;86076;86077;86078;86079;86080;94976;94977;94978;94979;94980;94981;94982;94983;94984;94985;94986;94987;94988;94989;94990;104907;104908;104909;104910;104911;10…	4775;4776;4777;4778;4779;4780;4781;4782;4783;56984;56985;56986;56987;56988;56989;56990;63624;63625;63626;63627;63628;72372;72373;72374;72375;78630;78631;112428;112429;112430;123905;123906;123907;123908;123909;123910;123911;123912;135863;176806;179229;179230;179231;179232;179233;179234;179235;179236;202270;202271;219039;219040;219041;219042;219043;219044;219045;219046;219047;224691;224692;224693;2…					A4SH72;G7CZ55	A4SH72;G7CZ55	16;16	16;16	16;16	>tr|A4SH72|A4SH72_AERS4 Guanosine-3, 5-bis(Diphosphate)3-pyrophosphohydrolase OS=Aeromonas salmonicida (strain A449) GN=spoT PE=3 SV=1;>tr|G7CZ55|G7CZ55_AERSA Guanosine-3, 5-bis(Diphosphate)3-pyrophosphohydrolase OS=Aeromonas salmonicida subsp. salmo	2	16	16	16	15	16	15	16	15	16	35.2	35.2	35.2	79.225	704	53	56	2.1527e-87	33.9	35.2	1422000000	646050000	775940000	106520000	98060000	33	34
#2	22	A4SH73	1919;3266;14639;15216	2192;3710;16873;17533	20104;20105;33840;33841;147349;147350;147351;147352;147353;147354;153093;153094;153095	27459;27460;27461;27462;27463;45627;45628;190749;190750;190751;190752;190753;190754;198467;198468;198469					A4SH73;G7CZ54	A4SH73;G7CZ54	4;4	4;4	4;4	>sp|A4SH73|RPOZ_AERS4 DNA-directed RNA polymerase subunit omega OS=Aeromonas salmonicida (strain A449) GN=rpoZ PE=3 SV=1;>tr|G7CZ54|G7CZ54_AERSA DNA-directed RNA polymerase subunit omega OS=Aeromonas salmonicida subsp. salmonicida 01-B526 GN=rpoZ PE=4 SV=1	2	4	4	4	4	4	4	4	4	4	52.7	52.7	52.7	10.015	91	5	8	5.4647e-45	52.7	52.7	593440000	232200000	361250000	42814000	75146000	7	9
#2	23	A4SH74	1854;2114;2716;13181;15057;16325;16815	2120;2417;3090;15123;15124;17353;18773;19322	19461;19462;22197;22198;27908;27909;132251;132252;132253;132254;132255;132256;132257;132258;151475;151476;163964;168816;168817	26559;26560;26561;26562;26563;26564;26565;26566;29974;29975;29976;37964;171993;171994;171995;171996;171997;171998;171999;172000;172001;172002;172003;172004;172005;172006;172007;172008;196563;196564;196565;196566;196567;212547;212548;212549;219094;219095;219096;219097;219098;219099;219100;219101;219102	31		35		A4SH74;G7CZ53	A4SH74;G7CZ53	7;7	7;7	7;7	>tr|A4SH74|A4SH74_AERS4 Guanylate kinase OS=Aeromonas salmonicida (strain A449) GN=gmk PE=3 SV=1;>tr|G7CZ53|G7CZ53_AERSA Guanylate kinase OS=Aeromonas salmonicida subsp. salmonicida 01-B526 GN=IYQ_19308 PE=4 SV=1	2	7	7	7	6	7	6	7	6	7	44.7	44.7	44.7	23.542	208	9	10	3.16e-48	40.4	44.7	102440000	45922000	56522000	19645000	17059000	13	16
#2	24	A4SH76	3118;11184;11185;16653;20239	3538;12645;12646;19144;23259	32046;32047;112826;112827;112828;112829;112830;167474;167475;167476;167477;167478;205542	43270;43271;43272;145969;145970;145971;145972;145973;217332;217333;217334;217335;217336;217337;268467					A4SH76;G7CZ50	A4SH76;G7CZ50	5;5	5;5	5;5	>tr|A4SH76|A4SH76_AERS4 3-deoxy-D-manno-octulosonic acid kinase OS=Aeromonas salmonicida (strain A449) GN=kdtA PE=3 SV=1;>tr|G7CZ50|G7CZ50_AERSA 3-deoxy-D-manno-octulosonic-acid kinase OS=Aeromonas salmonicida subsp. salmonicida 01-B526 GN=IYQ_19293 PE=4 S	2	5	5	5	4	5	4	5	4	5	19.4	19.4	19.4	27.283	237	7	6	8.3032e-14	14.3	19.4	57907000	28788000	29119000	6332800	5157600	7	7
#2	25	A4SH77	8377;9782;9855;11207;16229;19039	9480;11028;11109;12669;18669;21869	84397;84398;84399;97665;97666;97667;97668;98435;112974;112975;112976;112977;112978;112979;112980;112981;112982;112983;112984;162901;162902;191953;191954	110351;110352;127191;127192;127193;127194;127195;127196;127197;127198;127199;127200;127201;128107;146146;146147;146148;146149;211155;249581;249582					A4SH77;G7CZ49	A4SH77;G7CZ49	6;6	6;6	6;6	>tr|A4SH77|A4SH77_AERS4 GGDEF domain protein OS=Aeromonas salmonicida (strain A449) GN=ASA_0039 PE=4 SV=1;>tr|G7CZ49|G7CZ49_AERSA Putative uncharacterized protein OS=Aeromonas salmonicida subsp. salmonicida 01-B526 GN=IYQ_19288 PE=4 SV=1	2	6	6	6	5	6	5	6	5	6	30.4	30.4	30.4	32.141	286	12	11	5.2264e-12	24.5	30.4	77583000	31303000	46279000	28755000	44160000	9	12
#2	26	A4SH84	4422;4423;11350;11763;13074;14782;15087	5000;5001;12828;13288;14961;14962;17033;17384	44606;44607;44608;44609;44610;44611;44612;44613;44614;44615;44616;44617;44618;44619;44620;44621;44622;44623;44624;44625;44626;44627;44628;44629;44630;44631;44632;44633;114126;118184;118185;118186;118187;118188;131180;131181;131182;131183;131184;131185;131186;131187;131188;131189;131190;131191;131192;131193;131194;148594;148595;148596;148597;148598;148599;148600;148601;148602;148603;148604;151660;…	59289;59290;59291;59292;59293;59294;59295;59296;59297;59298;59299;59300;59301;59302;59303;59304;59305;59306;59307;59308;59309;59310;59311;147970;147971;153465;170599;170600;170601;170602;192195;192196;192197;192198;192199;192200;192201;192202;192203;196788;196789;196790;196791;196792;196793;196794;196795;196796;196797;196798;196799;196800;196801;196802;196803;196804	32		1		A4SH84;G7CZ42	A4SH84;G7CZ42	7;7	7;7	7;7	>tr|A4SH84|A4SH84_AERS4 Universal stress protein A OS=Aeromonas salmonicida (strain A449) GN=uspA PE=4 SV=1;>tr|G7CZ42|G7CZ42_AERSA Universal stress protein A OS=Aeromonas salmonicida subsp. salmonicida 01-B526 GN=IYQ_19253 PE=4 SV=1	2	7	7	7	6	7	6	7	6	7	61.1	61.1	61.1	16.292	144	27	40	2.5914e-40	53.5	61.1	299860000	112930000	186930000	32198000	49690000	19	33
#2	27	A4SH86	4080;6033;6293;6806;9111;11259;11260;16332;16488	4626;6828;7122;7698;10287;10288;10289;12728;12729;18780;18949	41706;41707;60459;60460;60461;60462;60463;60464;62948;68160;68161;68162;68163;68164;68165;68166;68167;68168;68169;68170;91019;91020;91021;91022;91023;91024;91025;91026;91027;91028;91029;91030;91031;91032;91033;91034;91035;91036;91037;113428;113429;113430;113431;113432;113433;113434;113435;113436;113437;113438;113439;113440;164060;164061;164062;164063;164064;164065;164066;165605;165606;165607	55834;55835;55836;55837;55838;55839;79503;79504;79505;79506;79507;79508;79509;79510;79511;82922;89504;89505;89506;89507;89508;89509;89510;89511;89512;89513;89514;89515;89516;89517;89518;89519;89520;89521;89522;89523;89524;89525;89526;89527;89528;89529;89530;89531;89532;89533;89534;89535;89536;89537;89538;118479;118480;118481;118482;118483;118484;118485;118486;118487;118488;118489;118490;118491;11…	33		69		A4SH86;G7CZ37	A4SH86;G7CZ37	9;9	9;9	9;9	>tr|A4SH86|A4SH86_AERS4 Nonheme iron-containing ferritin OS=Aeromonas salmonicida (strain A449) GN=ftn PE=4 SV=1;>tr|G7CZ37|G7CZ37_AERSA Nonheme iron-containing ferritin OS=Aeromonas salmonicida subsp. salmonicida 01-B526 GN=IYQ_19228 PE=4 SV=1	2	9	9	9	9	8	9	8	9	8	46.6	46.6	46.6	19.821	174	32	30	3.0563e-96	46.6	40.8	440880000	228570000	212310000	109140000	85161000	50	44
#2	28	A4SHA9	259;478;479;1737;1738;2664;3567;5680;5761;6248;6458;6487;7210;7755;8619;8620;8738;10990;11365;11373;13453;13545;13609;13677;13812;15252;16803;16804;17038;17039;17250;17709;18255;18744;18776;19725;20438;21070	294;534;535;1993;1994;3034;4048;6422;6515;7073;7307;7340;8168;8169;8170;8784;9752;9753;9881;12424;12845;12854;15512;15620;15693;15771;15928;17575;19310;19311;19574;19575;19806;20322;20952;21521;21560;22682;23482;24176	2629;2630;2631;2632;2633;2634;2635;4914;4915;4916;4917;4918;4919;4920;4921;4922;4923;4924;4925;4926;4927;4928;4929;18335;18336;18337;18338;18339;18340;18341;18342;18343;18344;18345;18346;18347;18348;18349;18350;27504;27505;27506;27507;27508;27509;27510;27511;27512;27513;36837;36838;36839;36840;56771;56772;56773;56774;56775;56776;56777;56778;57554;57555;62448;62449;62450;62451;62452;62453;62454;62…	3741;3742;3743;3744;3745;3746;3747;3748;6512;6513;6514;6515;6516;6517;6518;6519;6520;6521;6522;6523;6524;6525;6526;6527;6528;6529;24829;24830;24831;24832;24833;24834;24835;24836;24837;24838;24839;24840;24841;24842;24843;37426;37427;37428;37429;37430;49752;49753;74386;74387;74388;74389;74390;74391;74392;74393;74394;74395;74396;74397;75486;82317;82318;82319;82320;82321;82322;82323;82324;82325;82326…	34;35;36		99;187;189		A4SHA9;G7D182	A4SHA9;G7D182	38;38	38;38	38;38	>tr|A4SHA9|A4SHA9_AERS4 Vitamin B12 transporter BtuB OS=Aeromonas salmonicida (strain A449) GN=btuB PE=3 SV=1;>tr|G7D182|G7D182_AERSA Vitamin B12 transporter btuB OS=Aeromonas salmonicida subsp. salmonicida 01-B526 GN=IYQ_23135 PE=4 SV=1	2	38	38	38	36	38	36	38	36	38	73.6	73.6	73.6	66.833	611	129	120	0	69.4	73.6	3958300000	1547000000	2411400000	254780000	341710000	100	126
#2	29	A4SHB1	1056;4162;6318;15452;17893	1193;4711;7148;7149;17787;17788;20541	10775;10776;10777;10778;10779;10780;10781;10782;10783;10784;10785;10786;42425;42426;42427;42428;42429;63118;63119;63120;63121;63122;63123;63124;63125;155399;155400;155401;155402;155403;155404;155405;155406;179938;179939;179940;179941	14930;14931;14932;14933;14934;14935;14936;14937;14938;14939;14940;14941;14942;14943;14944;14945;14946;14947;14948;14949;14950;14951;14952;14953;14954;56629;56630;56631;56632;56633;56634;56635;56636;56637;56638;56639;56640;56641;56642;56643;56644;56645;56646;83249;83250;83251;83252;83253;83254;83255;83256;83257;83258;83259;83260;83261;83262;83263;83264;83265;83266;83267;83268;83269;83270;83271;832…	37		120		A4SHB1;G7D180	A4SHB1;G7D180	5;5	5;5	5;5	>tr|A4SHB1|A4SHB1_AERS4 RNA-binding protein OS=Aeromonas salmonicida (strain A449) GN=ASA_0078 PE=4 SV=1;>tr|G7D180|G7D180_AERSA RNA-binding protein OS=Aeromonas salmonicida subsp. salmonicida 01-B526 GN=IYQ_23125 PE=4 SV=1	2	5	5	5	5	5	5	5	5	5	40.5	40.5	40.5	17.733	163	19	18	8.5602e-71	40.5	40.5	503950000	233640000	270310000	125360000	116090000	30	20
#2	30	A4SHB4	719;19336	800;22201	7469;7470;195565	10231;254735					A4SHB4;G7CXM4	A4SHB4;G7CXM4	2;2	2;2	2;2	>tr|A4SHB4|A4SHB4_AERS4 Cysteine desulfurase OS=Aeromonas salmonicida (strain A449) GN=sufS PE=3 SV=1;>tr|G7CXM4|G7CXM4_AERSA Cysteine desulfurase OS=Aeromonas salmonicida subsp. salmonicida 01-B526 GN=IYQ_16509 PE=4 SV=1	2	2	2	2	1	2	1	2	1	2	8.6	8.6	8.6	43.905	406	1	2	4.1184e-12	6.9	8.6	14183000	4847500	9335100	0	916200	0	1
#2	31	A4SHB5	1146;1614;4208;5463;5826;6023;10256;13186;13643;15308;15309;17319	1295;1847;4761;6174;6586;6816;11569;15133;15733;17632;17633;19888	11896;11897;11898;11899;11900;17198;17199;17200;17201;17202;42737;42738;54567;54568;54569;54570;54571;58255;58256;58257;58258;58259;58260;60339;60340;60341;60342;60343;102901;102902;102903;102904;132294;132295;137491;137492;137493;154007;154008;154009;154010;174028;174029;174030;174031	16469;16470;16471;16472;23299;56936;71653;71654;76570;79396;79397;133327;133328;172047;172048;178849;178850;178851;199635;199636;199637;199638;199639;199640;199641;199642;199643;225569;225570					A4SHB5;G7CXM5	A4SHB5;G7CXM5	12;12	12;12	12;12	>tr|A4SHB5|A4SHB5_AERS4 ATP-dependent DNA helicase Rep OS=Aeromonas salmonicida (strain A449) GN=rep PE=4 SV=1;>tr|G7CXM5|G7CXM5_AERSA ATP-dependent DNA helicase Rep OS=Aeromonas salmonicida subsp. salmonicida 01-B526 GN=IYQ_16514 PE=4 SV=1	2	12	12	12	11	12	11	12	11	12	22.4	22.4	22.4	76.961	670	24	21	2.7561e-52	22.4	22.4	600710000	309470000	291240000	34127000	22417000	12	16
#2	32	A4SHB6	4148;7455;8314;8315;10392	4695;8453;9411;9412;11719	42142;42143;42144;42145;42146;42147;42148;42149;42150;42151;75223;75224;75225;75226;83795;83796;83797;83798;83799;83800;83801;83802;104316;104317;104318;104319;104320;104321;104322;104323;104324	56338;56339;56340;56341;56342;56343;56344;56345;56346;56347;56348;56349;56350;56351;56352;56353;56354;98413;98414;98415;98416;98417;98418;98419;98420;98421;98422;98423;98424;98425;98426;98427;98428;98429;98430;98431;98432;98433;98434;98435;98436;98437;98438;109220;109221;109222;109223;109224;109225;109226;109227;109228;109229;109230;109231;109232;134931;134932;134933;134934;134935;134936;134937;1…					A4SHB6;G7CXM6	A4SHB6;G7CXM6	5;5	5;5	5;5	>tr|A4SHB6|A4SHB6_AERS4 Cytochrome c5 OS=Aeromonas salmonicida (strain A449) GN=ASA_0089 PE=4 SV=1;>tr|G7CXM6|G7CXM6_AERSA Cytochrome c5 OS=Aeromonas salmonicida subsp. salmonicida 01-B526 GN=IYQ_16529 PE=4 SV=1	2	5	5	5	5	5	5	5	5	5	33.8	33.8	33.8	15.633	151	15	16	8.2254e-43	33.8	33.8	244580000	88600000	155980000	21314000	39309000	28	42
#2	33	A4SHB8	1163;7701;16785	1314;8719;19291	12132;12133;12134;77548;77549;168628;168629;168630	16791;101160;101161;218885;218886;218887					A4SHB8;G7CXM8	A4SHB8;G7CXM8	3;3	3;3	3;3	>tr|A4SHB8|A4SHB8_AERS4 2-amino-3-ketobutyrate CoA ligase OS=Aeromonas salmonicida (strain A449) GN=kbl PE=3 SV=1;>tr|G7CXM8|G7CXM8_AERSA 2-amino-3-ketobutyrate coenzyme A ligase OS=Aeromonas salmonicida subsp. salmonicida 01-B526 GN=IYQ_16539 PE=4 SV=1	2	3	3	3	3	3	3	3	3	3	13.4	13.4	13.4	39.556	365	3	5	5.9371e-11	13.4	13.4	52134000	23647000	28487000	5654000	8771200	2	4
#2	34	A4SHB9	3966;14686	4494;16925	40524;40525;40526;147819;147820	54269;54270;54271;54272;191440;191441;191442;191443;191444;191445;191446;191447					A4SHB9;G7CXM9	A4SHB9;G7CXM9	2;2	2;2	2;2	>tr|A4SHB9|A4SHB9_AERS4 Transcriptional regulator, TetR family OS=Aeromonas salmonicida (strain A449) GN=ASA_0092 PE=4 SV=1;>tr|G7CXM9|G7CXM9_AERSA TetR family transcriptional regulator OS=Aeromonas salmonicida subsp. salmonicida 01-B526 GN=IYQ_16544 PE=4	2	2	2	2	2	2	2	2	2	2	15.9	15.9	15.9	24.865	214	3	2	1.0404e-38	15.9	15.9	38788000	17820000	20968000	9336800	9545900	6	6
#2	35	A4SHC0	550;2732;2967;4304;5211;5475;5874;7144;7288;7612;9002;11088;11873;13013;13462;13463;14698;15752;17265;18177;18178;19613;20420;20676;21000	613;3108;3369;4872;5888;6186;6641;6642;8094;8255;8625;10171;10172;12532;13413;14859;15522;15523;16938;18126;18127;19825;20855;20856;20857;22547;23457;23458;23741;24099;24100	5735;5736;5737;5738;5739;5740;5741;5742;5743;5744;5745;5746;5747;5748;5749;28097;28098;28099;28100;28101;30793;30794;30795;30796;30797;30798;30799;30800;30801;43613;43614;43615;43616;43617;43618;43619;43620;43621;43622;43623;51767;51768;51769;51770;51771;51772;51773;54671;54672;54673;54674;54675;54676;58859;58860;58861;58862;58863;58864;58865;58866;58867;58868;58869;58870;58871;58872;58873;58874;…	7729;7730;7731;7732;7733;7734;7735;7736;7737;7738;7739;7740;7741;7742;7743;7744;7745;7746;7747;7748;7749;7750;7751;7752;7753;38167;38168;38169;38170;38171;38172;38173;38174;38175;38176;38177;38178;38179;41716;41717;41718;41719;41720;41721;41722;41723;41724;41725;41726;41727;41728;41729;41730;41731;41732;41733;41734;41735;41736;41737;58086;58087;58088;58089;58090;58091;58092;58093;58094;58095;5809…	38;39;40;41;42;43		51;94;159;217;290;313		A4SHC0;G7CXN0	A4SHC0;G7CXN0	25;25	25;25	25;25	>sp|A4SHC0|HLDD_AERS4 ADP-L-glycero-D-manno-heptose-6-epimerase OS=Aeromonas salmonicida (strain A449) GN=hldD PE=3 SV=1;>tr|G7CXN0|G7CXN0_AERSA ADP-L-glycero-D-manno-heptose-6-epimerase OS=Aeromonas salmonicida subsp. salmonicida 01-B526 GN=IYQ_16549 PE=4	2	25	25	25	25	25	25	25	25	25	94	94	94	36.32	319	136	146	1.4011e-260	94	94	4028300000	1733000000	2295300000	384730000	613380000	110	152
#2	36	A4SHC1	3705;7814;18991	4203;8847;21817	38209;38210;38211;38212;78670;78671;78672;78673;191616;191617	51311;51312;51313;51314;51315;102466;249119;249120;249121					A4SHC1;G7CXN1	A4SHC1;G7CXN1	3;3	3;3	3;3	>tr|A4SHC1|A4SHC1_AERS4 Glycosyl transferase family 4 OS=Aeromonas salmonicida (strain A449) GN=ASA_0094 PE=4 SV=1;>tr|G7CXN1|G7CXN1_AERSA Glycosyl transferase family protein OS=Aeromonas salmonicida subsp. salmonicida 01-B526 GN=IYQ_16554 PE=4 SV=1	2	3	3	3	3	3	3	3	3	3	16.4	16.4	16.4	41.577	373	5	5	1.6426e-24	16.4	16.4	132080000	61748000	70333000	23411000	19721000	3	6
#2	37	A4SHC2	1176;2903;10820;20170	1328;3298;12239;23184	12245;12246;12247;12248;12249;30238;30239;30240;109188;109189;109190;109191;204831;204832;204833;204834;204835	16915;16916;16917;41053;41054;141147;141148;141149;141150;141151;141152;141153;141154;141155;141156;141157;141158;141159;141160;267581;267582;267583					A4SHC2;G7CXN2	A4SHC2;G7CXN2	4;4	4;4	4;4	>tr|A4SHC2|A4SHC2_AERS4 Polysaccharide deacetylase OS=Aeromonas salmonicida (strain A449) GN=wavL PE=4 SV=1;>tr|G7CXN2|G7CXN2_AERSA Polysaccharide deacetylase OS=Aeromonas salmonicida subsp. salmonicida 01-B526 GN=IYQ_16559 PE=4 SV=1	2	4	4	4	4	3	4	3	4	3	9.4	9.4	9.4	65.736	586	11	6	1.6089e-33	9.4	7.7	42701000	18851000	23850000	6608100	3913000	12	10
#2	38	A4SHC3	6597;18372	7459;21086	66042;66043;66044;66045;66046;184733;184734;184735;184736;184737;184738;184739;184740;184741	86833;86834;239533;239534;239535					A4SHC3;G7CXN3	A4SHC3;G7CXN3	2;2	2;2	2;2	>tr|A4SHC3|A4SHC3_AERS4 O-antigen ligase OS=Aeromonas salmonicida (strain A449) GN=waaL PE=4 SV=1;>tr|G7CXN3|G7CXN3_AERSA O-antigen ligase OS=Aeromonas salmonicida subsp. salmonicida 01-B526 GN=IYQ_16564 PE=4 SV=1	2	2	2	2	2	2	2	2	2	2	6.7	6.7	6.7	44.446	403	7	7	0.0012868	6.7	6.7	64999000	29766000	35233000	7373200	7721600	2	3
#2	39	A4SHC4	1391;6663;6664;10969;12014;12973;13140;15461	1573;7534;7535;12402;13566;14795;14796;15061;15062;17799	14244;14245;14246;14247;14248;14249;14250;14251;14252;14253;14254;14255;14256;66684;66685;66686;66687;66688;66689;66690;66691;66692;66693;66694;66695;66696;66697;110484;110485;110486;110487;120488;130232;130233;130234;130235;130236;130237;130238;130239;130240;130241;130242;130243;130244;130245;130246;130247;130248;131916;131917;131918;131919;131920;131921;131922;131923;131924;131925;131926;131927…	19290;19291;19292;19293;19294;19295;19296;19297;19298;19299;19300;19301;19302;19303;19304;19305;19306;19307;19308;19309;19310;87699;87700;87701;87702;87703;87704;87705;87706;87707;87708;87709;87710;87711;87712;87713;87714;142768;156198;156199;169421;169422;169423;169424;169425;169426;169427;169428;169429;169430;169431;169432;169433;169434;169435;169436;169437;169438;169439;169440;171540;171541;17…	44;45;46;47		1;79;80;178		A4SHC4;G7CXN4	A4SHC4;G7CXN4	8;8	8;8	8;8	>tr|A4SHC4|A4SHC4_AERS4 LPS biosynthesis glycosyltransferase OS=Aeromonas salmonicida (strain A449) GN=lbgA PE=4 SV=1;>tr|G7CXN4|G7CXN4_AERSA LPS biosynthesis glycosyltransferase OS=Aeromonas salmonicida subsp. salmonicida 01-B526 GN=IYQ_16569 PE=4 SV=1	2	8	8	8	7	8	7	8	7	8	39.6	39.6	39.6	25.661	227	38	36	1.7063e-41	36.1	39.6	143050000	65195000	77856000	38992000	26205000	19	22
#2	40	A4SHC5	191;3820;9178;9469;17923	219;4336;10360;10686;20578	1876;1877;39225;39226;91924;91925;91926;94876;180357;180358	2483;52700;52701;119693;123762;233696;233697;233698;233699					A4SHC5;G7CXN5	A4SHC5;G7CXN5	5;5	5;5	5;5	>tr|A4SHC5|A4SHC5_AERS4 LipooligosaccharideD-glycero-D-manno-heptosyltransferase OS=Aeromonas salmonicida (strain A449) GN=lbgB PE=4 SV=1;>tr|G7CXN5|G7CXN5_AERSA Lipooligosaccharided-glycero-D-manno-heptosyltransferase OS=Aeromonas salmonicida subsp. salmo	2	5	5	5	5	4	5	4	5	4	19.7	19.7	19.7	38.979	350	5	5	1.2046e-24	19.7	17.4	70993000	30155000	40838000	7102100	13364000	4	5
#2	41	A4SHC6	9625;13613	10858;15698	96238;96239;96240;96241;96242;137156;137157;137158;137159;137160;137161	125234;125235;125236;125237;125238;125239;125240;125241;125242;125243;178394					A4SHC6;G7CXN6	A4SHC6;G7CXN6	2;2	2;2	2;2	>tr|A4SHC6|A4SHC6_AERS4 ADP-heptose:LPS heptosyltransferase II OS=Aeromonas salmonicida (strain A449) GN=ASA_0099 PE=4 SV=1;>tr|G7CXN6|G7CXN6_AERSA ADP-heptose:LPS heptosyltransferase II OS=Aeromonas salmonicida subsp. salmonicida 01-B526 GN=IYQ_16579 PE=4	2	2	2	2	2	2	2	2	2	2	5.4	5.4	5.4	40.367	354	4	7	0.010662	5.4	5.4	8156000	3357500	4798500	869950	1056000	7	4
#2	42	A4SHC7	3655;4621;5166;6159;8540;8541;8699;8886;9510;9922;9923;10741;12930;15495;16313;16408;18739;20797;20798	4149;5240;5841;6971;9662;9663;9839;9840;10044;10730;11188;11189;11190;12153;14728;14729;17837;17838;17839;18760;18863;21516;23868;23869	37827;37828;37829;37830;46672;46673;46674;51480;51481;51482;51483;51484;51485;51486;51487;51488;51489;51490;51491;51492;51493;51494;51495;51496;51497;51498;61548;61549;61550;61551;61552;61553;61554;85892;85893;85894;85895;85896;85897;85898;85899;85900;85901;87175;87176;87177;87178;87179;87180;87181;87182;87183;87184;87185;87186;87187;87188;87189;87190;87191;87192;87193;87194;87195;88907;88908;889…	50713;50714;50715;50716;50717;50718;50719;62016;62017;62018;62019;62020;67466;67467;67468;67469;67470;67471;67472;67473;67474;67475;67476;67477;80916;80917;80918;80919;112142;112143;112144;112145;112146;112147;112148;112149;112150;112151;112152;112153;112154;112155;112156;112157;112158;112159;112160;112161;112162;112163;112164;112165;112166;112167;112168;113823;113824;113825;113826;113827;113828;…	48;49;50;51;52		5;96;223;245;246		A4SHC7;G7CXN7	A4SHC7;G7CXN7	19;19	19;19	19;19	>tr|A4SHC7|A4SHC7_AERS4 Putative uncharacterized protein OS=Aeromonas salmonicida (strain A449) GN=ASA_0100 PE=4 SV=1;>tr|G7CXN7|G7CXN7_AERSA Putative uncharacterized protein OS=Aeromonas salmonicida subsp. salmonicida 01-B526 GN=IYQ_16584 PE=4 SV=1	2	19	19	19	19	19	19	19	19	19	61	61	61	32.881	287	61	68	6.9932e-147	61	61	1361400000	634290000	727160000	410130000	420110000	62	82
#2	43	A4SHC8	248;6405;6821;7027;7444;9793;15783;17210;17589;19095	281;7244;7714;7961;7962;8440;11041;11042;18161;19758;20187;21931	2440;2441;64009;64010;64011;64012;64013;68348;68349;68350;68351;68352;70410;70411;70412;70413;70414;70415;70416;70417;75124;75125;75126;97805;97806;97807;97808;97809;97810;97811;158353;158354;158355;158356;158357;158358;158359;158360;172917;172918;172919;172920;172921;172922;172923;172924;172925;176815;176816;176817;192550;192551;192552	3294;3295;84119;84120;84121;84122;84123;84124;84125;84126;84127;84128;84129;84130;84131;84132;84133;84134;84135;84136;89750;92526;92527;92528;92529;92530;92531;92532;92533;92534;92535;92536;92537;92538;92539;98255;98256;98257;98258;98259;98260;98261;98262;98263;127404;127405;127406;127407;127408;127409;127410;127411;204959;204960;204961;204962;204963;204964;204965;204966;204967;204968;204969;2049…	53;54		66;218		A4SHC8;G7CXN8	A4SHC8;G7CXN8	10;10	10;10	10;10	>tr|A4SHC8|A4SHC8_AERS4 Ribonuclease PH OS=Aeromonas salmonicida (strain A449) GN=rph PE=3 SV=1;>tr|G7CXN8|G7CXN8_AERSA Ribonuclease PH OS=Aeromonas salmonicida subsp. salmonicida 01-B526 GN=IYQ_16589 PE=4 SV=1	2	10	10	10	10	10	10	10	10	10	60.8	60.8	60.8	25.844	240	25	28	1.4413e-69	60.8	60.8	346180000	141210000	204970000	93793000	101020000	32	41
#2	44	A4SHC9	2876;3711;4745;4746;5281;6229;6710;6817;10466;12538;14290;14485;16685	3267;4209;5377;5378;5379;5966;7051;7590;7710;11827;11828;14163;16489;16490;16704;19179	30040;30041;30042;30043;30044;30045;30046;38253;38254;47737;47738;47739;47740;47741;47742;47743;47744;47745;47746;47747;47748;47749;47750;47751;47752;52504;52505;62284;62285;62286;62287;67180;67181;67182;67183;67184;67185;68299;68300;68301;68302;68303;105310;105311;105312;105313;105314;105315;105316;125670;125671;125672;125673;144566;144567;144568;144569;144570;144571;144572;144573;144574;144575;…	40717;40718;40719;40720;40721;40722;40723;40724;40725;40726;40727;40728;40729;40730;40731;40732;51387;51388;63252;63253;63254;63255;63256;63257;63258;63259;63260;63261;63262;63263;68878;68879;68880;68881;68882;68883;68884;68885;68886;68887;68888;68889;68890;68891;82176;88314;88315;88316;88317;88318;88319;88320;89631;89632;89633;89634;89635;89636;89637;89638;89639;89640;89641;89642;89643;89644;896…	55;56;57		121;137;208		A4SHC9;G7CXN9	A4SHC9;G7CXN9	13;13	13;13	13;13	>sp|A4SHC9|PYRE_AERS4 Orotate phosphoribosyltransferase OS=Aeromonas salmonicida (strain A449) GN=pyrE PE=3 SV=1;>tr|G7CXN9|G7CXN9_AERSA Orotate phosphoribosyltransferase OS=Aeromonas salmonicida subsp. salmonicida 01-B526 GN=pyrE PE=4 SV=1	2	13	13	13	13	13	13	13	13	13	66.8	66.8	66.8	23.803	217	38	38	1.467e-127	66.8	66.8	457930000	218750000	239180000	78007000	89634000	42	41
#2	45	A4SHD3	7919;8768	8969;8970;9913	79739;79740;79741;79742;79743;87757;87758	104074;104075;114478	58		49		A4SHD3;G7CXP3	A4SHD3;G7CXP3	2;2	2;2	2;2	>tr|A4SHD3|A4SHD3_AERS4 Putative uncharacterized protein OS=Aeromonas salmonicida (strain A449) GN=ASA_0106 PE=4 SV=1;>tr|G7CXP3|G7CXP3_AERSA Putative uncharacterized protein OS=Aeromonas salmonicida subsp. salmonicida 01-B526 GN=IYQ_16614 PE=4 SV=1	2	2	2	2	2	2	2	2	2	2	43.7	43.7	43.7	9.8634	87	3	4	3.1516e-07	43.7	43.7	6573400	2596800	3976600	0	729500	0	1
#2	46	A4SHD4	360;771;1941;2803;4530;5605;6666;12316;17015;17627	401;858;2217;3184;5132;6334;7537;13910;19548;20226	3497;3498;3499;3500;3501;3502;3503;8080;8081;8082;8083;8084;8085;8086;8087;8088;8089;8090;8091;8092;8093;8094;8095;8096;8097;20259;20260;20261;20262;20263;20264;28691;28692;28693;28694;45762;45763;45764;45765;45766;45767;45768;45769;45770;45771;55974;66722;66723;66724;66725;66726;66727;66728;66729;66730;66731;66732;66733;66734;66735;66736;123468;123469;123470;123471;123472;170971;170972;170973;17…	4745;11081;11082;11083;11084;11085;11086;11087;11088;11089;11090;11091;11092;11093;27590;27591;27592;27593;27594;39073;39074;60776;60777;60778;60779;60780;60781;60782;60783;73342;87732;87733;87734;87735;87736;87737;87738;87739;87740;87741;160237;160238;221892;221893;221894;221895;221896;221897;221898;221899;229772;229773;229774;229775;229776					A4SHD4;G7CXP4	A4SHD4;G7CXP4	10;10	10;10	10;10	>tr|A4SHD4|A4SHD4_AERS4 FixG-related protein OS=Aeromonas salmonicida (strain A449) GN=ASA_0107 PE=4 SV=1;>tr|G7CXP4|G7CXP4_AERSA FixG-related protein OS=Aeromonas salmonicida subsp. salmonicida 01-B526 GN=IYQ_16619 PE=4 SV=1	2	10	10	10	9	10	9	10	9	10	29.2	29.2	29.2	54.973	483	40	45	1.879e-91	28.4	29.2	285800000	98635000	187160000	70461000	94084000	21	34
#2	47	A4SHD5	4211;8681;10559;14476;20268	4764;9821;11951;16694;23290	42752;42753;42754;42755;87060;87061;106278;106279;146044;146045;205762;205763;205764;205765	56962;56963;113694;113695;113696;137326;137327;137328;188995;188996;268760;268761;268762;268763;268764;268765;268766					A4SHD5;G7CXP5	A4SHD5;G7CXP5	5;5	5;5	5;5	>tr|A4SHD5|A4SHD5_AERS4 Putative uncharacterized protein OS=Aeromonas salmonicida (strain A449) GN=ASA_0108 PE=4 SV=1;>tr|G7CXP5|G7CXP5_AERSA Serine/threonine protein kinase OS=Aeromonas salmonicida subsp. salmonicida 01-B526 GN=IYQ_16624 PE=4 SV=1	2	5	5	5	5	5	5	5	5	5	25.8	25.8	25.8	38.445	329	7	7	1.1608e-30	25.8	25.8	114480000	50604000	63875000	13660000	19967000	4	13
#2	48	A4SHD6	876;877;2334;4024;4456;7323;8919;11528;12472;13914;14019;14699;15142	981;982;983;984;2664;4561;5040;8300;10080;13029;14086;16057;16180;16939;17446	9207;9208;9209;9210;9211;9212;9213;9214;9215;9216;9217;9218;9219;9220;9221;9222;9223;9224;9225;24727;24728;24729;24730;24731;24732;24733;24734;41152;41153;41154;41155;41156;41157;41158;41159;41160;44954;44955;44956;73597;73598;73599;73600;89209;89210;89211;89212;89213;89214;89215;89216;89217;89218;89219;89220;89221;89222;89223;89224;89225;115956;115957;115958;115959;115960;124886;124887;141016;14…	12619;12620;12621;12622;12623;12624;12625;12626;12627;12628;12629;12630;12631;12632;12633;12634;12635;12636;12637;12638;12639;12640;12641;12642;12643;12644;12645;12646;12647;12648;12649;12650;12651;12652;12653;12654;12655;12656;12657;12658;12659;12660;12661;12662;12663;12664;12665;12666;12667;12668;12669;12670;12671;12672;12673;12674;33685;33686;33687;33688;33689;33690;33691;33692;33693;33694;336…	59;60		67;152		A4SHD6;G7CXP6	A4SHD6;G7CXP6	13;13	13;13	13;13	>tr|A4SHD6|A4SHD6_AERS4 Thiol:disulfide interchange protein DsbA OS=Aeromonas salmonicida (strain A449) GN=dsbA PE=3 SV=1;>tr|G7CXP6|G7CXP6_AERSA Thiol-disulfide interchange protein OS=Aeromonas salmonicida subsp. salmonicida 01-B526 GN=IYQ_16629 PE=4 SV=1	2	13	13	13	13	13	13	13	13	13	77.7	77.7	77.7	22.595	202	45	40	1.1196e-124	77.7	77.7	858960000	396600000	462350000	201550000	208530000	74	65
#2	49	A4SHD9	4917;5049;5431;6107;6811;7546;11687;12212;14292;19446;19832;19833;20160	5568;5706;6139;6911;7703;8553;13207;13787;16492;22331;22794;22795;23172	49153;49154;49155;49156;50183;50184;50185;53937;61156;61157;68231;68232;68233;68234;68235;68236;68237;68238;76053;76054;76055;76056;76057;76058;117590;117591;117592;122445;122446;122447;144582;144583;144584;144585;144586;196622;196623;196624;196625;196626;196627;201245;201246;201247;201248;201249;201250;201251;201252;201253;201254;201255;201256;201257;204697;204698	64965;64966;64967;64968;66108;66109;66110;66111;66112;66113;70739;70740;70741;70742;80424;80425;80426;80427;80428;80429;89585;89586;89587;99323;99324;99325;152687;152688;152689;158671;187067;187068;187069;187070;187071;187072;256059;256060;262294;262295;262296;262297;262298;262299;262300;262301;262302;262303;262304;262305;262306;262307;262308;262309;262310;267463;267464;267465					A4SHD9;G7CXP9	A4SHD9;G7CXP9	13;13	13;13	13;13	>tr|A4SHD9|A4SHD9_AERS4 ABC-type phosphate/phosphonate transporter, periplasmic binding protein OS=Aeromonas salmonicida (strain A449) GN=phnD PE=4 SV=1;>tr|G7CXP9|G7CXP9_AERSA Phosphonate ABC transporter, periplasmic phosphonate-binding protein OS=Aeromon	2	13	13	13	11	13	11	13	11	13	58	58	58	30.515	281	24	32	3.0971e-91	46.3	58	430280000	154660000	275620000	48699000	53554000	24	34
#2	50	A4SHE1	7230;16870	8193;19384	72384;72385;72386;72387;72388;72389;72390;72391;169424;169425;169426;169427;169428	94775;94776;94777;219810;219811					A4SHE1;G7CXQ1	A4SHE1;G7CXQ1	2;2	2;2	2;2	>tr|A4SHE1|A4SHE1_AERS4 Pyrazinamidase/nicotinamidase OS=Aeromonas salmonicida (strain A449) GN=pncA PE=4 SV=1;>tr|G7CXQ1|G7CXQ1_AERSA Pyrazinamidase/nicotinamidase OS=Aeromonas salmonicida subsp. salmonicida 01-B526 GN=IYQ_16654 PE=4 SV=1	2	2	2	2	2	2	2	2	2	2	10.9	10.9	10.9	22.492	211	6	7	9.7272e-08	10.9	10.9	64681000	26361000	38320000	14302000	16615000	3	2
#2	51	A4SHE8	808;2992;8295;13617;16221	901;3397;9391;15703;18661	8450;8451;8452;8453;8454;30963;30964;30965;30966;83641;83642;83643;137199;137200;137201;137202;137203;162866;162867;162868;162869	11681;11682;11683;11684;11685;11686;11687;41925;41926;41927;41928;108994;108995;108996;108997;108998;108999;109000;109001;109002;109003;109004;109005;109006;109007;109008;109009;109010;178421;178422;211110;211111;211112;211113;211114;211115;211116;211117;211118					A4SHE8;G7CXQ8	A4SHE8;G7CXQ8	5;5	5;5	5;5	>tr|A4SHE8|A4SHE8_AERS4 Branched-chain amino acid amiotransferase OS=Aeromonas salmonicida (strain A449) GN=ilvE PE=3 SV=1;>tr|G7CXQ8|G7CXQ8_AERSA Branched-chain amino acid aminotransferase OS=Aeromonas salmonicida subsp. salmonicida 01-B526 GN=IYQ_16689 P	2	5	5	5	5	5	5	5	5	5	23.6	23.6	23.6	34.384	313	11	10	1.0075e-31	23.6	23.6	208000000	89608000	118390000	17578000	22279000	24	15
#2	52	A4SHE9	780;813;2075;2335;2336;2989;3908;5712;6428;8594;10605;11162;11533;14990;15258;15773;16308;16569;17149;18228;18229;18824;19836;20430;20431;20752;21179	867;906;2372;2665;2666;2667;3394;4429;6455;7272;7273;9722;9723;12006;12007;12620;13034;17275;17581;18150;18755;19051;19052;19692;20918;20919;21614;22798;23474;23475;23822;24297	8199;8200;8201;8202;8483;8484;8485;8486;8487;8488;8489;8490;8491;8492;8493;8494;8495;8496;21759;21760;21761;21762;21763;24735;24736;24737;24738;24739;24740;24741;24742;24743;24744;24745;24746;24747;24748;30952;30953;30954;40054;40055;40056;40057;40058;57032;57033;57034;57035;57036;57037;57038;64273;64274;64275;64276;64277;64278;64279;64280;64281;64282;64283;64284;64285;64286;64287;86364;86365;863…	11328;11329;11330;11331;11332;11333;11334;11335;11336;11337;11705;11706;11707;11708;11709;11710;11711;11712;11713;11714;11715;11716;11717;11718;11719;11720;11721;11722;11723;29458;33699;33700;33701;33702;33703;33704;33705;33706;33707;33708;33709;33710;33711;33712;33713;33714;41919;41920;41921;53581;53582;53583;53584;53585;53586;74685;74686;74687;74688;74689;74690;74691;74692;74693;74694;74695;843…	61;62;63;64;65;66		148;168;489;492;556;595		A4SHE9;G7CXQ9	A4SHE9;G7CXQ9	27;27	27;27	27;27	>sp|A4SHE9|ILVD_AERS4 Dihydroxy-acid dehydratase OS=Aeromonas salmonicida (strain A449) GN=ilvD PE=3 SV=1;>tr|G7CXQ9|G7CXQ9_AERSA Dihydroxy-acid dehydratase OS=Aeromonas salmonicida subsp. salmonicida 01-B526 GN=IYQ_16694 PE=4 SV=1	2	27	27	27	27	26	27	26	27	26	58.2	58.2	58.2	65.115	613	107	111	2.6753e-229	58.2	58.2	3461500000	2082100000	1379400000	379530000	380010000	85	109
#2	53	A4SHF0	176;4899;8384;19272	199;5548;9487;22126	1760;1761;1762;1763;49038;49039;49040;49041;49042;49043;84462;84463;84464;84465;84466;194523;194524;194525;194526;194527;194528;194529	2358;2359;64795;64796;64797;64798;64799;64800;64801;64802;64803;64804;64805;64806;110439;110440;110441;110442;110443;110444;110445;110446;110447;110448;110449;110450;110451;253061;253062;253063;253064					A4SHF0;G7CXR0	A4SHF0;G7CXR0	4;4	4;4	4;4	>tr|A4SHF0|A4SHF0_AERS4 Threonine dehydratase OS=Aeromonas salmonicida (strain A449) GN=ilvA PE=4 SV=1;>tr|G7CXR0|G7CXR0_AERSA Threonine dehydratase OS=Aeromonas salmonicida subsp. salmonicida 01-B526 GN=IYQ_16699 PE=4 SV=1	2	4	4	4	4	4	4	4	4	4	8.3	8.3	8.3	55.488	506	10	12	7.7094e-10	8.3	8.3	53961000	23482000	30479000	5579700	5937100	17	14
#2	54	A4SHF1	2095;2748;5334;8968;9233;9246;9386;15278;16157;16727;16830;17213;17409;18174;18745;21083;21084	2394;3126;6030;10134;10424;10438;10598;17601;18585;19224;19225;19338;19761;19987;20852;21522;24190;24191	22006;22007;22008;22009;22010;22011;22012;22013;22014;22015;22016;22017;28212;28213;28214;28215;28216;28217;28218;28219;28220;28221;28222;53165;53166;53167;53168;53169;53170;53171;53172;53173;89709;89710;89711;89712;89713;89714;92841;92842;92959;92960;92961;92962;94298;94299;94300;94301;94302;94303;94304;94305;153692;153693;153694;153695;153696;153697;153698;162193;162194;162195;162196;162197;162…	29724;29725;29726;29727;29728;29729;29730;29731;29732;29733;29734;29735;29736;38267;38268;38269;38270;38271;38272;38273;38274;38275;38276;38277;38278;38279;38280;38281;38282;38283;38284;38285;38286;38287;38288;38289;38290;38291;38292;38293;38294;38295;38296;38297;38298;38299;38300;38301;38302;38303;38304;38305;38306;38307;38308;38309;69643;69644;69645;69646;69647;69648;69649;69650;69651;69652;696…	67		110		A4SHF1;G7CXR1	A4SHF1;G7CXR1	17;17	17;17	17;17	>tr|A4SHF1|A4SHF1_AERS4 Outer membrane protein A OS=Aeromonas salmonicida (strain A449) GN=ompAIV PE=3 SV=1;>tr|G7CXR1|G7CXR1_AERSA Outer membrane protein A OS=Aeromonas salmonicida subsp. salmonicida 01-B526 GN=IYQ_16704 PE=4 SV=1	2	17	17	17	17	16	17	16	17	16	68.5	68.5	68.5	38.848	368	46	58	5.7542e-170	68.5	61.4	1170700000	454470000	716240000	71351000	118810000	55	89
#2	55	A4SHF5	850;8325	951;9422	8835;8836;8837;8838;8839;8840;83853;83854;83855;83856;83857	12212;12213;12214;109280					A4SHF5;G7CXR5	A4SHF5;G7CXR5	2;2	2;2	2;2	>tr|A4SHF5|A4SHF5_AERS4 Primosomal protein N OS=Aeromonas salmonicida (strain A449) GN=priA PE=4 SV=1;>tr|G7CXR5|G7CXR5_AERSA Primosomal protein N OS=Aeromonas salmonicida subsp. salmonicida 01-B526 GN=IYQ_16724 PE=4 SV=1	2	2	2	2	2	2	2	2	2	2	4.4	4.4	4.4	81.368	735	5	6	1.6619e-05	4.4	4.4	103900000	46170000	57728000	7600700	7559100	1	3
#2	56	A4SHF6	838;2487;2488;3056;13019;15424	937;2830;2831;2832;3471;14867;14868;17758	8735;8736;8737;8738;8739;8740;8741;8742;8743;8744;8745;25837;25838;25839;25840;25841;25842;25843;31530;31531;130638;130639;130640;130641;130642;130643;130644;130645;130646;155149;155150;155151	12034;12035;12036;12037;12038;12039;12040;12041;12042;12043;12044;12045;12046;12047;12048;12049;35345;35346;35347;35348;35349;35350;35351;35352;35353;35354;35355;35356;35357;35358;35359;35360;35361;35362;35363;35364;35365;35366;35367;35368;42619;42620;42621;42622;42623;42624;42625;42626;169866;169867;169868;169869;169870;169871;169872;169873;169874;169875;169876;169877;169878;169879;169880;169881…	68;69		1;28		A4SHF6;G7CXR6	A4SHF6;G7CXR6	6;6	6;6	6;6	>sp|A4SHF6|RL31_AERS4 50S ribosomal protein L31 OS=Aeromonas salmonicida (strain A449) GN=rpmE PE=3 SV=1;>tr|G7CXR6|G7CXR6_AERSA 50S ribosomal protein L31 OS=Aeromonas salmonicida subsp. salmonicida 01-B526 GN=IYQ_16729 PE=4 SV=1	2	6	6	6	6	6	6	6	6	6	77.5	77.5	77.5	7.6578	71	15	17	2.1766e-42	77.5	77.5	566410000	267510000	298900000	66424000	48495000	16	16
#2	57	A4SHF8	5036;8173;15004	5693;9250;17292	50103;50104;50105;82235;82236;150991;150992	66014;66015;66016;66017;66018;107343;107344;195542;195543;195544;195545					A4SHF8;G7CXR8	A4SHF8;G7CXR8	3;3	3;3	3;3	>tr|A4SHF8|A4SHF8_AERS4 Malic enzyme OS=Aeromonas salmonicida (strain A449) GN=maeB PE=3 SV=1;>tr|G7CXR8|G7CXR8_AERSA Malic enzyme OS=Aeromonas salmonicida subsp. salmonicida 01-B526 GN=IYQ_16739 PE=4 SV=1	2	3	3	3	3	3	3	3	3	3	12	12	12	44.602	418	3	4	0.00030658	12	12	119690000	57490000	62198000	1528600	1701300	8	3
#2	58	A4SHG2	11551;17899;17900;17988	13054;20549;20550;20652	116162;116163;116164;116165;179996;179997;179998;179999;180000;180001;180002;180908;180909;180910;180911;180912;180913	150891;150892;233281;233282;233283;233284;233285;234448;234449;234450;234451;234452;234453;234454;234455					A4SHG2;G7CXS2	A4SHG2;G7CXS2	4;4	4;4	4;4	>sp|A4SHG2|TRMA_AERS4 tRNA (uracil(54)-C(5))-methyltransferase OS=Aeromonas salmonicida (strain A449) GN=trmA PE=3 SV=1;>tr|G7CXS2|G7CXS2_AERSA tRNA (Uracil-5-)-methyltransferase OS=Aeromonas salmonicida subsp. salmonicida 01-B526 GN=IYQ_16759 PE=4 SV=1	2	4	4	4	4	4	4	4	4	4	13.5	13.5	13.5	42.702	377	9	8	1.042e-18	13.5	13.5	80096000	37059000	43038000	6306300	5860700	7	8
#2	59	A4SHG4	6822;6998;9289;18040	7715;7929;10483;20708	68353;68354;68355;70091;70092;70093;93305;93306;93307;93308;93309;181350;181351;181352	89751;89752;89753;92184;92185;121814;121815;121816;121817;121818;121819;121820;121821;234893;234894;234895;234896;234897;234898;234899;234900;234901					A4SHG4;G7CXS4	A4SHG4;G7CXS4	4;4	4;4	4;4	>tr|A4SHG4|A4SHG4_AERS4 Putative cobalmin adenosyltransferase OS=Aeromonas salmonicida (strain A449) GN=ASA_0137 PE=4 SV=1;>tr|G7CXS4|G7CXS4_AERSA Cobalmin adenosyltransferase OS=Aeromonas salmonicida subsp. salmonicida 01-B526 GN=IYQ_16769 PE=4 SV=1	2	4	4	4	4	4	4	4	4	4	20.7	20.7	20.7	20.744	179	8	6	1.4466e-10	20.7	20.7	18540000	8048900	10491000	6441200	5580100	12	10
#2	60	A4SHH4	8345;17713	9442;20327	84002;178047	109499;109500;109501;109502;230819	70		199		A4SHH4;G7CXT0	A4SHH4;G7CXT0	2;2	2;2	2;2	>tr|A4SHH4|A4SHH4_AERS4 Sialic acid synthase OS=Aeromonas salmonicida (strain A449) GN=neuB PE=4 SV=1;>tr|G7CXT0|G7CXT0_AERSA Sialic acid synthase OS=Aeromonas salmonicida subsp. salmonicida 01-B526 GN=IYQ_16799 PE=4 SV=1	2	2	2	2	0	2	0	2	0	2	5.5	5.5	5.5	37.635	348		2	0.00075199	0	5.5	8986200	0	8986200	0	2540700	0	4
#2	61	A4SHH6	265;1702	300;1956	2677;2678;2679;18079;18080;18081	3818;24451					A4SHH6;G7CXT2	A4SHH6;G7CXT2	2;2	2;2	2;2	>tr|A4SHH6|A4SHH6_AERS4 CMP-N-acetylneuraminic acid synthetase OS=Aeromonas salmonicida (strain A449) GN=neuA PE=4 SV=1;>tr|G7CXT2|G7CXT2_AERSA CMP-N-acetylneuraminic acid synthetase OS=Aeromonas salmonicida subsp. salmonicida 01-B526 GN=IYQ_16809 PE=4 SV=	2	2	2	2	2	2	2	2	2	2	16	16	16	25.258	231	3	3	0.00031496	16	16	29989000	14452000	15538000	3670200	3420700	1	1
#2	62	A4SHI7	5899;7263;9112;11404;12582;13842;17655;17870;20665	6669;8228;10290;12886;12887;14213;15972;20256;20515;23730	59123;59124;59125;59126;72792;72793;72794;72795;72796;72797;72798;72799;72800;91038;91039;91040;91041;114529;114530;114531;114532;114533;114534;114535;126037;126038;140152;140153;140154;140155;177383;177384;177385;179719;179720;179721;179722;179723;209184;209185	77740;95261;95262;95263;95264;95265;95266;95267;118530;118531;118532;118533;118534;118535;118536;118537;118538;148488;148489;148490;148491;148492;148493;163869;163870;163871;163872;182065;182066;182067;182068;182069;182070;182071;182072;182073;182074;182075;230122;230123;230124;230125;230126;232851;272527;272528	71		240		A4SHI7;G7CXU2	A4SHI7;G7CXU2	9;9	9;9	9;9	>tr|A4SHI7|A4SHI7_AERS4 Polysaccharide biosynthesis protein OS=Aeromonas salmonicida (strain A449) GN=ASA_0163 PE=4 SV=1;>tr|G7CXU2|G7CXU2_AERSA Polysaccharide biosynthesis protein OS=Aeromonas salmonicida subsp. salmonicida 01-B526 GN=IYQ_16879 PE=4 SV=1	2	9	9	9	9	9	9	9	9	9	38.6	38.6	38.6	37.302	334	19	21	9.2867e-55	38.6	38.6	206370000	88651000	117720000	22574000	29000000	18	22
#2	63	A4SHI8	646;1757;3336;4693;5163;8523;11121;13938;15437;17729;17745;18580;20223	716;2015;3791;5321;5838;9642;12566;16084;17772;20343;20361;21344;23241	6707;6708;6709;6710;6711;18666;18667;18668;34460;34461;34462;47258;47259;47260;51465;51466;51467;51468;85767;85768;85769;112099;112100;112101;112102;112103;112104;112105;112106;112107;141295;141296;141297;141298;155213;155214;155215;155216;155217;155218;178155;178156;178157;178158;178245;178246;178247;178248;178249;187617;187618;187619;205356;205357;205358;205359;205360;205361	8980;8981;25261;25262;25263;46336;46337;62616;67458;111984;111985;111986;145147;145148;145149;145150;145151;183436;201220;230922;230923;230924;231044;231045;231046;231047;231048;231049;244031;268237;268238					A4SHI8;G7CXU3	A4SHI8;G7CXU3	13;13	13;13	13;13	>tr|A4SHI8|A4SHI8_AERS4 Maltodextrin glucosidase OS=Aeromonas salmonicida (strain A449) GN=malZ PE=4 SV=1;>tr|G7CXU3|G7CXU3_AERSA Maltodextrin glucosidase OS=Aeromonas salmonicida subsp. salmonicida 01-B526 GN=IYQ_16884 PE=4 SV=1	2	13	13	13	13	13	13	13	13	13	29.1	29.1	29.1	69.844	609	32	26	8.4008e-50	29.1	29.1	290690000	162480000	128210000	35294000	21844000	15	16
#2	64	G7CXU4	5650;16257;20425	6389;18699;23468	56552;56553;56554;56555;163191;163192;207276;207277	74077;74078;74079;74080;74081;74082;211475;211476;270435					G7CXU4;A4SHI9	G7CXU4;A4SHI9	3;3	3;3	3;3	>tr|G7CXU4|G7CXU4_AERSA Putative uncharacterized protein OS=Aeromonas salmonicida subsp. salmonicida 01-B526 GN=IYQ_16889 PE=4 SV=1;>tr|A4SHI9|A4SHI9_AERS4 Putative uncharacterized protein OS=Aeromonas salmonicida (strain A449) GN=ASA_0165 PE=4 SV=1	2	3	3	3	3	3	3	3	3	3	21.6	21.6	21.6	30.95	282	4	4	4.6255e-12	21.6	21.6	66036000	28630000	37406000	8063000	7267900	4	5
#2	65	A4SHJ1	3633;14892	4126;17156	37610;37611;149870;149871;149872;149873;149874	50522;50523;50524;193939					A4SHJ1;G7CXU6	A4SHJ1;G7CXU6	2;2	2;2	2;2	>tr|A4SHJ1|A4SHJ1_AERS4 Molecular chaperone OS=Aeromonas salmonicida (strain A449) GN=ASA_0167 PE=3 SV=1;>tr|G7CXU6|G7CXU6_AERSA Putative chaperone OS=Aeromonas salmonicida subsp. salmonicida 01-B526 GN=IYQ_16899 PE=4 SV=1	2	2	2	2	2	2	2	2	2	2	7.5	7.5	7.5	49.288	453	2	5	0.0098622	7.5	7.5	32841000	13985000	18856000	3143500	2533600	3	1
#2	66	A4SHJ2	1130;2393;2589;3686;4541;4883;6407;8166;9147;9275;10263;11115;13026;15081;16584;16585;17060;19646;19647	1278;2728;2947;4182;5145;5530;7246;9243;10328;10468;11578;12560;14880;14881;17378;19068;19069;19597;22590;22591;22592;22593	11757;11758;11759;11760;11761;25267;25268;25269;26745;26746;26747;26748;38034;38035;38036;38037;38038;38039;38040;38041;46004;48931;48932;64026;64027;64028;64029;64030;64031;64032;82189;82190;91661;91662;91663;91664;91665;91666;91667;91668;91669;93218;93219;93220;93221;93222;93223;102957;102958;102959;102960;112053;112054;130733;130734;130735;130736;130737;130738;130739;151622;151623;151624;15162…	16280;16281;16282;16283;16284;16285;16286;16287;16288;16289;34500;34501;34502;34503;34504;34505;34506;36404;51023;51024;51025;51026;51027;51028;51029;51030;51031;51032;51033;51034;51035;51036;61177;61178;61179;61180;61181;61182;64688;64689;84139;84140;84141;84142;107268;107269;107270;107271;107272;107273;119338;119339;119340;119341;119342;119343;119344;119345;119346;119347;121695;121696;121697;12…	72;73;74;75		113;114;142;228		A4SHJ2;G7CXU7	A4SHJ2;G7CXU7	19;19	19;19	19;19	>tr|A4SHJ2|A4SHJ2_AERS4 D-lactate dehydrogenase OS=Aeromonas salmonicida (strain A449) GN=ldhA PE=3 SV=1;>tr|G7CXU7|G7CXU7_AERSA D-lactate dehydrogenase OS=Aeromonas salmonicida subsp. salmonicida 01-B526 GN=IYQ_16904 PE=4 SV=1	2	19	19	19	19	18	19	18	19	18	80.9	80.9	80.9	36.26	329	48	39	1.7688e-148	80.9	78.4	1059100000	605150000	453970000	71844000	43827000	70	43
#2	67	A4SHJ5	10651;12412	12058;14016	107735;107736;124414	139328;139329;161345					A4SHJ5;G7CXV0	A4SHJ5;G7CXV0	2;2	2;2	2;2	>tr|A4SHJ5|A4SHJ5_AERS4 DnaK suppressor protein OS=Aeromonas salmonicida (strain A449) GN=ASA_0171 PE=4 SV=1;>tr|G7CXV0|G7CXV0_AERSA DnaK suppressor protein OS=Aeromonas salmonicida subsp. salmonicida 01-B526 GN=IYQ_16919 PE=4 SV=1	2	2	2	2	2	1	2	1	2	1	28.1	28.1	28.1	14.972	128	2	1	6.0989e-07	28.1	22.7	22985000	15041000	7944400	7706600	0	1	2
#2	68	A4SHJ6	11437;11443;13686;14590;21076	12925;12934;15784;16817;24182	114872;114873;114874;114875;114969;114970;114971;114972;114973;114974;114975;137890;137891;146920;146921;146922;146923;212891;212892	148927;149002;149003;149004;149005;149006;149007;179478;190211;190212;276882;276883;276884;276885					A4SHJ6;G7CXV1	A4SHJ6;G7CXV1	5;5	5;5	5;5	>tr|A4SHJ6|A4SHJ6_AERS4 Glutamine synthetase OS=Aeromonas salmonicida (strain A449) GN=glnA PE=3 SV=1;>tr|G7CXV1|G7CXV1_AERSA Glutamine synthetase OS=Aeromonas salmonicida subsp. salmonicida 01-B526 GN=IYQ_16924 PE=4 SV=1	2	5	5	5	5	5	5	5	5	5	18.1	18.1	18.1	51.352	452	9	10	1.043e-07	18.1	18.1	140300000	50270000	90029000	10200000	14196000	5	9
#2	69	A4SHJ8	46;238;239;1128;2597;3773;3934;9601;11276;12089;13384;14287;17269;19226;20218	54;270;271;1276;2955;2956;4284;4458;4459;10830;12747;12748;13651;15437;15438;16486;19830;22077;23236	661;662;663;664;665;666;667;668;669;670;671;672;673;674;2304;2305;2306;2307;2308;2309;2310;2311;2312;2313;2314;2315;2316;11745;11746;11747;11748;11749;11750;26825;26826;26827;26828;26829;26830;26831;26832;26833;26834;26835;26836;26837;26838;26839;26840;26841;26842;38802;38803;38804;38805;38806;40249;40250;40251;40252;40253;40254;40255;40256;40257;40258;40259;40260;40261;40262;40263;40264;40265;40…	969;970;971;972;973;974;975;976;977;978;979;980;981;982;983;984;985;986;987;988;989;990;991;992;993;994;995;996;3051;3052;3053;3054;3055;3056;3057;3058;3059;3060;3061;3062;3063;3064;3065;3066;3067;3068;3069;3070;3071;3072;3073;16262;16263;16264;16265;16266;16267;16268;16269;16270;16271;16272;16273;16274;36476;36477;36478;36479;36480;36481;36482;36483;36484;36485;36486;36487;36488;36489;36490;3649…	76;77;78;79		108;165;274;295		A4SHJ8;G7CXV3	A4SHJ8;G7CXV3	15;15	15;15	15;15	>tr|A4SHJ8|A4SHJ8_AERS4 ABC-type putrescine transporter, periplasmic binding protein OS=Aeromonas salmonicida (strain A449) GN=potF1 PE=4 SV=1;>tr|G7CXV3|G7CXV3_AERSA ABC-type putrescine transporter, periplasmic binding protein OS=Aeromonas salmonicida sub	2	15	15	15	15	15	15	15	15	15	73.7	73.7	73.7	40.033	365	94	92	3.2041e-268	73.7	73.7	4467600000	1833600000	2634000000	398210000	336170000	125	114
#2	70	A4SHJ9	3667;8629;17507;19890	4162;9764;20100;22858	37915;37916;86597;86598;86599;86600;175859;175860;175861;175862;175863;201661;201662;201663;201664	50857;113190;113191;113192;113193;113194;113195;113196;113197;113198;113199;228207;228208;228209;228210;228211;228212;228213;228214;262964;262965;262966;262967					A4SHJ9;G7CXV4	A4SHJ9;G7CXV4	4;4	4;4	4;4	>tr|A4SHJ9|A4SHJ9_AERS4 ABC-type putrescine transporter, periplasmic binding protein OS=Aeromonas salmonicida (strain A449) GN=potF2 PE=4 SV=1;>tr|G7CXV4|G7CXV4_AERSA ABC-type putrescine transporter, periplasmic binding protein OS=Aeromonas salmonicida sub	2	4	4	4	4	4	4	4	4	4	17.5	17.5	17.5	39.698	361	7	8	4.4278e-29	17.5	17.5	119420000	47201000	72221000	10859000	10790000	7	16
#2	71	A4SHK0	9942;11849;11859;12876;20039	11211;13386;13396;14650;23029	99250;99251;99252;119087;119088;119152;129226;129227;203372	128867;128868;154489;154570;154571;154572;154573;168031;168032;168033;168034;168035;265765;265766	80		142		A4SHK0;G7CXV5	A4SHK0;G7CXV5	5;5	5;5	5;5	>tr|A4SHK0|A4SHK0_AERS4 ABC-type putrescine transporter, ATP-binding protein OS=Aeromonas salmonicida (strain A449) GN=potG PE=3 SV=1;>tr|G7CXV5|G7CXV5_AERSA Spermidine/putrescine ABC transporter ATPase subunit OS=Aeromonas salmonicida subsp. salmonicida 0	2	5	5	5	5	3	5	3	5	3	13.5	13.5	13.5	43.081	384	5	4	6.1766e-13	13.5	9.6	144340000	67224000	77118000	5204100	7019800	6	4
#2	72	A4SHK3	7511;9045;9191;17133;19136	8512;10218;10373;19675;21977;21978	75711;75712;75713;90368;90369;90370;90371;90372;90373;92022;92023;92024;92025;171978;171979;193136;193137;193138;193139;193140;193141;193142;193143	98951;98952;98953;98954;98955;98956;117622;117623;117624;117625;117626;117627;119747;119748;119749;119750;119751;119752;119753;119754;119755;119756;119757;119758;223013;251249;251250;251251;251252;251253	81		165		A4SHK3;G7CXV8	A4SHK3;G7CXV8	5;5	5;5	5;5	>tr|A4SHK3|A4SHK3_AERS4 MOSC domain protein OS=Aeromonas salmonicida (strain A449) GN=ASA_0179 PE=4 SV=1;>tr|G7CXV8|G7CXV8_AERSA MOSC domain-containing protein OS=Aeromonas salmonicida subsp. salmonicida 01-B526 GN=IYQ_16959 PE=4 SV=1	2	5	5	5	5	5	5	5	5	5	37.3	37.3	37.3	26.592	236	12	11	1.0816e-39	37.3	37.3	145410000	77549000	67860000	17463000	11933000	15	10
#2	73	A4SHK6	8815;13682;13973	9963;15778;16124	88198;137863;137864;137865;137866;141617;141618;141619	115014;115015;179426;183865					A4SHK6;G7CXW2	A4SHK6;G7CXW2	3;3	3;3	3;3	>tr|A4SHK6|A4SHK6_AERS4 ATP-dependent DNA helicase RecQ OS=Aeromonas salmonicida (strain A449) GN=recQ PE=4 SV=1;>tr|G7CXW2|G7CXW2_AERSA ATP-dependent DNA helicase RecQ OS=Aeromonas salmonicida subsp. salmonicida 01-B526 GN=IYQ_16979 PE=4 SV=1	2	3	3	3	2	3	2	3	2	3	4.4	4.4	4.4	68.586	607	3	5	1.5932e-05	3.3	4.4	9429900	3793700	5636200	784960	1141400	1	3
#2	74	A4SHK8	1464;12149	1650;13715	15257;15258;15259;121872;121873;121874;121875;121876;121877;121878	20592;20593;157942;157943	82		409		A4SHK8;G7CXW4	A4SHK8;G7CXW4	2;2	2;2	2;2	>sp|A4SHK8|Y185_AERS4 UPF0061 protein ASA_0185 OS=Aeromonas salmonicida (strain A449) GN=ASA_0185 PE=3 SV=1;>tr|G7CXW4|G7CXW4_AERSA Putative uncharacterized protein OS=Aeromonas salmonicida subsp. salmonicida 01-B526 GN=IYQ_16989 PE=4 SV=1	2	2	2	2	2	2	2	2	2	2	4.6	4.6	4.6	52.742	475	6	4	0.079913	4.6	4.6	4905900	3979200	926680	792250	0	2	0
#2	75	A4SHL1	1214;1965;2424;3475;4383;4845;19250;19251	1369;2244;2764;3947;4956;5489;22102;22103;22104	12550;12551;12552;12553;20459;20460;20461;20462;20463;20464;20465;25494;25495;25496;25497;25498;25499;35949;35950;35951;35952;35953;35954;35955;35956;35957;35958;35959;35960;35961;44283;44284;44285;44286;44287;44288;44289;44290;44291;44292;44293;44294;44295;44296;44297;44298;44299;44300;44301;48602;48603;48604;48605;48606;48607;48608;48609;48610;194312;194313;194314;194315;194316;194317;194318;19…	17288;17289;17290;17291;17292;17293;17294;17295;17296;17297;17298;17299;17300;17301;17302;27788;27789;27790;27791;27792;27793;27794;27795;27796;27797;27798;27799;27800;27801;27802;27803;27804;27805;27806;34853;34854;34855;34856;34857;34858;34859;34860;34861;34862;34863;34864;34865;34866;34867;34868;34869;34870;34871;34872;34873;34874;34875;34876;48674;48675;48676;48677;48678;48679;48680;48681;486…	83		69		A4SHL1;G7CXW7	A4SHL1;G7CXW7	8;8	8;8	8;8	>tr|A4SHL1|A4SHL1_AERS4 Regulator of ribonuclease activity A OS=Aeromonas salmonicida (strain A449) GN=rraA PE=3 SV=1;>tr|G7CXW7|G7CXW7_AERSA Ribonuclease activity regulator protein RraA OS=Aeromonas salmonicida subsp. salmonicida 01-B526 GN=IYQ_17004 PE=4	2	8	8	8	8	8	8	8	8	8	82	82	82	17.237	161	37	37	6.108e-138	82	82	680630000	300260000	380370000	204340000	242350000	71	79
#2	76	A4SHL3	581;7463;10203;10216;11577;12828;16291;17375	646;8462;11511;11524;13080;14575;18737;19950	6052;6053;6054;6055;6056;6057;6058;6059;75279;75280;75281;75282;75283;75284;102471;102472;102473;102474;102475;102476;102477;102478;102566;102567;102568;102569;102570;102571;102572;102573;102574;102575;102576;116435;116436;116437;116438;116439;116440;116441;116442;116443;116444;128767;128768;128769;128770;128771;128772;163604;163605;163606;163607;163608;163609;163610;163611;163612;163613;163614;1…	8161;98508;98509;98510;132828;132829;132830;132831;132865;132866;132867;132868;132869;132870;132871;132872;132873;151333;151334;151335;151336;151337;167363;211966;211967;211968;211969;211970;226668;226669;226670;226671					A4SHL3;G7CXX0	A4SHL3;G7CXX0	8;8	8;8	8;8	>tr|A4SHL3|A4SHL3_AERS4 Magnesium transporter OS=Aeromonas salmonicida (strain A449) GN=mgtE PE=4 SV=1;>tr|G7CXX0|G7CXX0_AERSA Magnesium transporter OS=Aeromonas salmonicida subsp. salmonicida 01-B526 GN=IYQ_17019 PE=4 SV=1	2	8	8	8	8	8	8	8	8	8	25.8	25.8	25.8	55.264	500	33	34	2.6864e-96	25.8	25.8	122720000	52703000	70015000	41384000	38214000	14	17
#2	77	A4SHM1	998;999;1221;1301;3031;3101;4378;4848;5775;8043;8255;8256;9660;9737;10193;10428;11826;13173;13174;13717;14053;14237;15359;16131;18752;21005	1125;1126;1377;1464;3441;3519;4951;5492;6529;9109;9345;9346;10896;10977;11499;11768;11769;13359;15109;15110;15111;15112;15816;15817;16222;16430;17689;18558;21531;24105	10219;10220;10221;10222;10223;10224;10225;10226;10227;12621;12622;12623;12624;12625;12626;12627;12628;12629;12630;13344;13345;31308;31309;31310;31311;31312;31313;31314;31315;31865;31866;31867;31868;44241;44242;44243;44244;48653;48654;48655;48656;57684;57685;57686;57687;80951;80952;80953;80954;80955;80956;83295;83296;83297;83298;83299;83300;83301;83302;83303;83304;83305;83306;96443;96444;96445;964…	13982;13983;13984;13985;13986;13987;13988;13989;13990;17381;17382;17383;17384;17385;17386;17387;17388;17389;17390;18227;18228;18229;18230;18231;18232;18233;18234;18235;18236;42298;42299;42300;42301;42302;42303;42304;43088;43089;43090;43091;58812;58813;58814;58815;58816;58817;58818;58819;58820;58821;58822;58823;64288;64289;64290;64291;64292;64293;64294;64295;64296;64297;64298;64299;64300;64301;643…	84;85;86		44;55;402		A4SHM1;G7CXX8	A4SHM1;G7CXX8	26;26	26;26	26;26	>sp|A4SHM1|HSLU_AERS4 ATP-dependent protease ATPase subunit HslU OS=Aeromonas salmonicida (strain A449) GN=hslU PE=3 SV=1;>tr|G7CXX8|G7CXX8_AERSA ATP-dependent protease ATP-binding subunit HslU OS=Aeromonas salmonicida subsp. salmonicida 01-B526 GN=hslU PE	2	26	26	26	26	26	26	26	26	26	60.6	60.6	60.6	49.949	442	99	84	8.9257e-186	60.6	60.6	6255600000	2984200000	3271400000	130440000	112300000	149	142
#2	78	A4SHM2	246;8118;8725;10898;13607;13608;15505;15611;16061;18144;18145;19072;19073	279;9191;9866;12324;15690;15691;15692;17850;17967;18477;20821;20822;21907;21908	2426;2427;81676;81677;81678;81679;81680;81681;81682;87384;87385;87386;87387;87388;87389;87390;109910;109911;109912;109913;109914;109915;137100;137101;137102;137103;137104;137105;137106;137107;137108;137109;137110;137111;137112;137113;137114;137115;137116;137117;137118;137119;137120;137121;137122;137123;137124;137125;137126;137127;137128;137129;137130;155891;155892;155893;155894;155895;155896;1558…	3254;3255;3256;106534;106535;106536;106537;106538;106539;106540;106541;106542;106543;106544;114026;114027;114028;114029;114030;114031;114032;114033;114034;114035;114036;114037;114038;114039;114040;114041;142082;142083;142084;142085;142086;142087;142088;142089;142090;142091;142092;142093;142094;142095;142096;142097;142098;142099;142100;142101;142102;142103;142104;142105;142106;142107;142108;142109…	87		28		A4SHM2;G7CXX9	A4SHM2;G7CXX9	13;13	13;13	13;13	>sp|A4SHM2|HSLV_AERS4 ATP-dependent protease subunit HslV OS=Aeromonas salmonicida (strain A449) GN=hslV PE=3 SV=1;>tr|G7CXX9|G7CXX9_AERSA ATP-dependent protease subunit HslV OS=Aeromonas salmonicida subsp. salmonicida 01-B526 GN=IYQ_17064 PE=4 SV=1	2	13	13	13	13	13	13	13	13	13	86.4	86.4	86.4	18.9	177	62	61	1.3903e-137	86.4	86.4	823280000	381460000	441820000	258810000	226220000	109	113
#2	79	A4SHM3	19;7100	23;8046	394;395;396;71106;71107;71108;71109	529;530;531;532;533;534;535;536;537;538;539;540;541;542;543;544;545;93367;93368;93369;93370;93371;93372;93373;93374;93375;93376;93377					A4SHM3;G7CXY0	A4SHM3;G7CXY0	2;2	2;2	2;2	>tr|A4SHM3|A4SHM3_AERS4 Cell division protein, FtsN OS=Aeromonas salmonicida (strain A449) GN=ftsN PE=4 SV=1;>tr|G7CXY0|G7CXY0_AERSA Cell division protein, FtsN OS=Aeromonas salmonicida subsp. salmonicida 01-B526 GN=IYQ_17069 PE=4 SV=1	2	2	2	2	2	2	2	2	2	2	10.9	10.9	10.9	29.283	275	4	3	1.3999e-07	10.9	10.9	16499000	9399900	7099500	1885300	1625800	15	13
#2	80	A4SHM4	943;949;950;1620;1625;1679;2049;2509;2939;3049;4067;6522;9298;9914;10114;10678;10853;10936;11019;11665;11672;12679;12680;13798;15827;15913;16926;18738;19566;20362;20645;21019	1065;1072;1073;1074;1854;1855;1861;1930;1931;2344;2856;3340;3463;3464;4612;7378;10492;11179;11407;12086;12274;12367;12454;13179;13188;13189;14346;14347;15912;18212;18316;19446;21515;22497;23392;23393;23710;24119	9710;9711;9712;9713;9714;9788;9789;9790;9791;9792;9793;9794;9795;9796;9797;9798;9799;9800;9801;17247;17248;17249;17250;17251;17252;17253;17254;17255;17308;17309;17310;17311;17312;17313;17314;17315;17316;17317;17318;17893;17894;17895;17896;17897;17898;17899;17900;17901;17902;17903;17904;17905;21404;21405;21406;21407;21408;25996;25997;25998;25999;26000;30562;30563;30564;31501;31502;31503;31504;3150…	13351;13352;13353;13354;13355;13356;13357;13358;13359;13415;13416;13417;13418;13419;13420;13421;13422;13423;13424;13425;13426;13427;13428;13429;13430;23336;23337;23338;23339;23340;23341;23342;23343;23344;23345;23346;23347;23348;23349;23350;23351;23410;23411;23412;23413;23414;23415;23416;23417;23418;23419;23420;23421;23422;23423;24157;24158;24159;24160;24161;24162;24163;24164;24165;24166;24167;241…	88;89;90;91;92;93;94		49;103;172;238;240;260;430		A4SHM4;G7CXY1	A4SHM4;G7CXY1	32;32	32;32	32;32	>tr|A4SHM4|A4SHM4_AERS4 Arginyl-tRNA synthetase OS=Aeromonas salmonicida (strain A449) GN=argS PE=3 SV=1;>tr|G7CXY1|G7CXY1_AERSA Arginyl-tRNA synthetase OS=Aeromonas salmonicida subsp. salmonicida 01-B526 GN=argS PE=4 SV=1	2	32	32	32	32	32	32	32	32	32	68.8	68.8	68.8	64.754	581	145	120	0	68.8	68.8	1919500000	909890000	1009600000	242850000	176670000	191	163
#2	81	A4SHN5	976;1032;1897;2069;2388;3606;4718;6188;9453;14930;16100;17176;18560	1101;1165;2167;2364;2723;4095;4096;5349;7003;10670;17206;18520;18521;19721;19722;21322	10016;10017;10018;10019;10020;10535;10536;10537;10538;10539;10540;10541;10542;10543;10544;10545;10546;19914;19915;19916;19917;19918;21705;21706;25247;25248;37327;37328;37329;37330;37331;37332;37333;37334;37335;37336;37337;37338;47470;47471;47472;47473;61828;61829;61830;61831;94790;94791;94792;150103;150104;150105;150106;161558;161559;161560;161561;161562;161563;161564;161565;172484;172485;172486;…	13661;13662;13663;13664;13665;13666;13667;13668;13669;13670;13671;14438;14439;14440;14441;14442;14443;14444;14445;14446;27216;27217;27218;27219;27220;27221;27222;29382;29383;29384;34474;34475;34476;34477;34478;34479;34480;34481;34482;34483;34484;34485;34486;34487;34488;50239;50240;50241;50242;50243;62882;62883;62884;62885;62886;62887;62888;81446;81447;81448;123659;123660;123661;194245;209240;2092…	95;96;97		59;265;271		A4SHN5;G7CXZ1	A4SHN5;G7CXZ1	13;13	13;13	13;13	>tr|A4SHN5|A4SHN5_AERS4 ABC-type galactose transporter, periplasmic binding protein OS=Aeromonas salmonicida (strain A449) GN=mglB PE=4 SV=1;>tr|G7CXZ1|G7CXZ1_AERSA Methyl-galactoside ABC transporter galactose-binding periplasmic protein MglB OS=Aeromonas	2	13	13	13	13	13	13	13	13	13	54.9	54.9	54.9	35.16	328	39	40	2.8516e-157	54.9	54.9	712760000	250080000	462680000	65562000	161770000	29	40
#2	82	A4SHP2	861;3304;5942;9402;10218;18149;20353	964;3758;6720;10615;11526;20826;23383	8952;8953;8954;8955;8956;8957;8958;8959;8960;8961;8962;8963;8964;8965;8966;34161;34162;59509;94406;94407;94408;94409;94410;94411;94412;102586;102587;102588;102589;182438;182439;182440;182441;182442;182443;206603;206604;206605;206606;206607;206608;206609;206610;206611;206612	12353;12354;12355;12356;12357;46060;78106;123183;123184;132882;132883;236351;236352;236353;236354;236355;236356;236357;236358;269735;269736;269737					A4SHP2;G7CXZ7	A4SHP2;G7CXZ7	7;7	7;7	7;7	>tr|A4SHP2|A4SHP2_AERS4 Arginine deiminase OS=Aeromonas salmonicida (strain A449) GN=arcA PE=3 SV=1;>tr|G7CXZ7|G7CXZ7_AERSA Arginine deiminase OS=Aeromonas salmonicida subsp. salmonicida 01-B526 GN=IYQ_17184 PE=4 SV=1	2	7	7	7	6	7	6	7	6	7	23.4	23.4	23.4	45.539	406	16	29	2.6189e-19	20.7	23.4	290190000	22523000	267670000	1527200	15854000	0	21
#2	83	A4SHP3	308;2455;5112;5452;6170;14092;14248;15450;19896;20018;20161	344;2795;5777;6161;6982;16268;16442;17785;22864;23005;23173	2973;2974;2975;25668;25669;25670;50872;54475;54476;54477;54478;54479;54480;61629;143165;143166;143167;143168;143169;143170;143171;144282;155379;155380;155381;155382;201692;201693;201694;201695;201696;203215;203216;203217;204699;204700;204701	4182;35080;35081;66769;66770;71531;71532;71533;71534;80985;185445;185446;185447;185448;186662;201444;262994;265487;265488;265489;265490;267466;267467;267468;267469;267470					A4SHP3;G7CXZ8	A4SHP3;G7CXZ8	11;11	11;11	11;11	>tr|A4SHP3|A4SHP3_AERS4 Carbamate kinase OS=Aeromonas salmonicida (strain A449) GN=arcC PE=4 SV=1;>tr|G7CXZ8|G7CXZ8_AERSA Carbamate kinase OS=Aeromonas salmonicida subsp. salmonicida 01-B526 GN=IYQ_17189 PE=4 SV=1	2	11	11	11	7	11	7	11	7	11	51.3	51.3	51.3	32.679	308	12	25	1.9084e-35	41.2	51.3	230700000	71810000	158890000	6914600	70176000	0	25
#2	84	A4SHP4	701;5089;6581;9679;10501;12846;13653;13857	778;5752;7443;10916;11881;14601;15744;15991;15992;15993	7250;7251;7252;7253;7254;50720;50721;50722;50723;50724;65957;65958;65959;65960;65961;96579;96580;96581;105728;105729;105730;128966;128967;137592;137593;137594;140545;140546;140547;140548;140549;140550;140551;140552;140553;140554;140555;140556	9596;66585;66586;66587;66588;66589;86720;86721;86722;86723;86724;125705;125706;125707;125708;125709;125710;125711;136869;167622;167623;167624;167625;178991;178992;182477;182478;182479;182480;182481;182482;182483;182484	98		175		A4SHP4;G7CXZ9	A4SHP4;G7CXZ9	8;8	8;8	8;8	>sp|A4SHP4|OTC_AERS4 Ornithine carbamoyltransferase OS=Aeromonas salmonicida (strain A449) GN=argF PE=3 SV=1;>tr|G7CXZ9|G7CXZ9_AERSA Ornithine carbamoyltransferase OS=Aeromonas salmonicida subsp. salmonicida 01-B526 GN=IYQ_17194 PE=4 SV=1	2	8	8	8	7	8	7	8	7	8	27.5	27.5	27.5	37.587	334	15	23	5.7689e-61	25.7	27.5	227670000	48037000	179630000	4607500	37763000	1	24
#2	85	A4SHP6	4918;13414;14751;17750;20276	5569;15471;16993;20367;23299	49157;49158;49159;49160;49161;49162;49163;49164;135378;135379;148345;148346;148347;178295;178296;178297;205849;205850;205851;205852;205853	64969;64970;176128;191938;191939;191940;231113;231114;231115;231116;231117;268891;268892;268893;268894;268895;268896;268897;268898;268899					A4SHP6;G7CY01	A4SHP6;G7CY01	5;5	5;5	5;5	>tr|A4SHP6|A4SHP6_AERS4 Arginine repressor 1 OS=Aeromonas salmonicida (strain A449) GN=argR1 PE=3 SV=1;>tr|G7CY01|G7CY01_AERSA Arginine repressor OS=Aeromonas salmonicida subsp. salmonicida 01-B526 GN=IYQ_17204 PE=4 SV=1	2	5	5	5	5	5	5	5	5	5	58.3	58.3	58.3	18.05	163	12	9	1.6369e-61	58.3	58.3	82963000	30900000	52063000	20290000	33737000	7	13
#2	86	A4SHP7	2132;2133;3023;7597;7785;9082;11375;11580;13945;16002;16084;16085	2438;2439;3432;8608;8818;10257;12856;13084;16094;18412;18503;18504	22409;22410;22411;22412;22413;22414;22415;22416;22417;22418;22419;22420;22421;22422;22423;22424;31256;31257;31258;31259;76608;76609;76610;76611;76612;76613;76614;76615;76616;76617;76618;76619;76620;78479;78480;78481;78482;78483;78484;78485;78486;90669;90670;90671;90672;90673;114318;114319;114320;114321;114322;114323;114324;114325;114326;114327;114328;116472;116473;116474;116475;116476;141395;1413…	30292;30293;30294;30295;30296;30297;30298;30299;30300;30301;30302;30303;30304;30305;30306;30307;30308;30309;30310;30311;30312;30313;30314;30315;30316;30317;30318;30319;30320;30321;30322;30323;30324;30325;30326;30327;30328;30329;30330;30331;30332;30333;30334;30335;30336;30337;30338;30339;30340;42235;42236;42237;42238;42239;42240;42241;42242;42243;42244;42245;42246;99959;99960;99961;99962;99963;999…					A4SHP7;G7CY02	A4SHP7;G7CY02	12;12	12;12	12;12	>sp|A4SHP7|PYRI_AERS4 Aspartate carbamoyltransferase regulatory chain OS=Aeromonas salmonicida (strain A449) GN=pyrI PE=3 SV=1;>tr|G7CY02|G7CY02_AERSA Aspartate carbamoyltransferase regulatory subunit OS=Aeromonas salmonicida subsp. salmonicida 01-B526 GN=	2	12	12	12	12	11	12	11	12	11	81.8	81.8	81.8	17.456	154	41	39	5.556e-77	81.8	81.8	1544100000	797190000	746880000	369360000	294020000	124	89
#2	87	A4SHP8	4670;4671;5123;5233;5755;5869;7859;8340;8539;9255;9638;9870;9871;9899;11189;12260;12302;13280;14315;17954;18031;18221;18599;18600;19711;19712	5293;5294;5788;5789;5911;6505;6506;6507;6508;6634;6635;8899;8900;9437;9661;10447;10872;11128;11129;11130;11131;11163;12650;13843;13895;15277;16519;20613;20699;20909;21365;21366;22666;22667	47054;47055;47056;50951;50952;50953;52081;52082;52083;52084;52085;52086;57495;57496;57497;57498;57499;57500;57501;57502;57503;57504;57505;57506;57507;57508;57509;57510;57511;57512;58813;58814;58815;58816;58817;58818;58819;58820;58821;58822;58823;58824;58825;58826;58827;58828;58829;58830;79110;79111;79112;79113;79114;79115;79116;79117;79118;79119;79120;79121;79122;79123;79124;79125;79126;79127;791…	62453;62454;62455;62456;62457;62458;62459;66837;66838;66839;66840;66841;66842;66843;68344;68345;68346;68347;68348;68349;68350;68351;68352;68353;75347;75348;75349;75350;75351;75352;75353;75354;75355;75356;75357;75358;75359;75360;75361;75362;75363;75364;75365;75366;75367;75368;75369;75370;75371;75372;75373;75374;75375;75376;75377;75378;75379;75380;77183;77184;77185;77186;77187;77188;77189;77190;771…	99;100;101;102;103		21;104;225;241;259		A4SHP8;G7CY03	A4SHP8;G7CY03	26;26	26;26	26;26	>sp|A4SHP8|PYRB_AERS4 Aspartate carbamoyltransferase OS=Aeromonas salmonicida (strain A449) GN=pyrB PE=3 SV=1;>tr|G7CY03|G7CY03_AERSA Aspartate carbamoyltransferase catalytic subunit OS=Aeromonas salmonicida subsp. salmonicida 01-B526 GN=pyrB PE=4 SV=1	2	26	26	26	25	25	25	25	25	25	91.2	91.2	91.2	34.138	306	114	92	6.6963e-244	91.2	88.9	3184500000	1532400000	1652000000	208830000	133920000	118	78
#2	88	A4SHQ2	2350;6566;6567;6609;6610;18585;20818	2681;7428;7429;7474;7475;21350;23892	24973;24974;24975;24976;24977;24978;24979;24980;24981;65849;65850;65851;65852;65853;65854;65855;65856;65857;65858;65859;65860;65861;65862;66138;66139;66140;66141;66142;66143;66144;187661;187662;187663;187664;187665;187666;187667;187668;187669;187670;187671;187672;210521;210522;210523;210524;210525;210526;210527;210528;210529;210530;210531	34129;34130;34131;34132;34133;34134;34135;34136;34137;34138;34139;34140;34141;34142;34143;34144;34145;34146;86617;86618;86619;86620;86621;86622;86623;86624;86625;86626;87000;87001;87002;87003;87004;87005;87006;87007;87008;87009;87010;87011;87012;87013;87014;244047;244048;244049;244050;244051;244052;244053;244054;244055;274100;274101;274102;274103;274104;274105;274106;274107;274108;274109;274110;2…					A4SHQ2;G7CY07	A4SHQ2;G7CY07	7;7	7;7	7;7	>tr|A4SHQ2|A4SHQ2_AERS4 Outer membrane lipoprotein (Lipocalin) OS=Aeromonas salmonicida (strain A449) GN=blc PE=4 SV=1;>tr|G7CY07|G7CY07_AERSA Outer membrane lipoprotein (Lipocalin) OS=Aeromonas salmonicida subsp. salmonicida 01-B526 GN=IYQ_17234 PE=4 SV=1	2	7	7	7	7	7	7	7	7	7	35.9	35.9	35.9	19.049	170	24	29	3.2336e-24	35.9	35.9	289360000	154030000	135320000	32143000	49816000	30	40
#2	89	A4SHQ4	5006;16191;19027	5663;18625;21857	49894;49895;49896;49897;49898;49899;49900;162528;162529;162530;191880;191881	65756;65757;65758;65759;65760;210758;249459					A4SHQ4;G7CY09	A4SHQ4;G7CY09	3;3	3;3	3;3	>tr|A4SHQ4|A4SHQ4_AERS4 Iron-containing alcohol dehydrogenase OS=Aeromonas salmonicida (strain A449) GN=ASA_0235 PE=4 SV=1;>tr|G7CY09|G7CY09_AERSA Aldehyde reductase OS=Aeromonas salmonicida subsp. salmonicida 01-B526 GN=IYQ_17244 PE=4 SV=1	2	3	3	3	3	3	3	3	3	3	10.8	10.8	10.8	42.488	389	6	6	4.2038e-12	10.8	10.8	38496000	16985000	21511000	3083500	2968900	3	4
#2	90	A4SHQ5	621;1865;2295;2757;2758;2836;4402;4488;4846;5258;8520;8944;8945;10706;13175;13749;13838;13839;14712;18363;18364;19217;19218;19425;19553;19570;19571;19572	690;2134;2135;2625;3138;3139;3226;4978;5086;5087;5088;5490;5938;9638;10107;10108;10109;12115;12116;15113;15114;15851;15852;15853;15854;15967;15968;15969;16952;21076;21077;22066;22067;22068;22307;22474;22475;22476;22501;22502;22503	6498;6499;6500;6501;6502;6503;6504;6505;6506;19535;19536;19537;19538;19539;19540;19541;19542;19543;19544;19545;19546;19547;19548;19549;19550;19551;19552;19553;19554;19555;19556;19557;19558;19559;19560;19561;19562;19563;19564;19565;19566;19567;19568;19569;19570;19571;19572;19573;19574;19575;19576;19577;19578;19579;19580;19581;19582;19583;19584;19585;19586;19587;19588;19589;19590;19591;19592;19593;…	8664;8665;8666;8667;8668;26621;26622;26623;26624;26625;26626;26627;26628;26629;26630;26631;26632;26633;26634;26635;26636;26637;26638;26639;26640;26641;26642;26643;26644;26645;26646;26647;26648;26649;26650;26651;26652;26653;26654;26655;26656;26657;26658;26659;26660;26661;26662;26663;26664;26665;26666;26667;26668;26669;26670;26671;26672;26673;26674;26675;26676;26677;26678;26679;26680;26681;26682;26…	104;105;106;107;108;109;110;111;112;113;114		1;113;115;131;205;229;238;270;274;334;357		A4SHQ5;G7CY10	A4SHQ5;G7CY10	28;28	28;28	28;28	>tr|A4SHQ5|A4SHQ5_AERS4 NAD(P) transhydrogenase, alpha subunit OS=Aeromonas salmonicida (strain A449) GN=pntA PE=4 SV=1;>tr|G7CY10|G7CY10_AERSA NAD(P) transhydrogenase subunit alpha OS=Aeromonas salmonicida subsp. salmonicida 01-B526 GN=pntA PE=4 SV=1	2	28	28	28	28	28	28	28	28	28	62.9	62.9	62.9	53.337	507	562	556	0	62.9	62.9	5109000000	2280600000	2828500000	1357500000	1240500000	241	249
#2	91	A4SHQ6	1849;1850;2026;4536;4813;5314;5315;6662;10769;14000;16065;16066;16564;16565	2115;2116;2317;5139;5140;5452;6004;6005;7532;7533;12182;12183;16156;16157;18481;18482;18483;18484;19039;19040;19041;19042;19043	19419;19420;19421;19422;19423;19424;19425;19426;19427;19428;19429;19430;19431;19432;19433;19434;19435;19436;19437;19438;21136;21137;21138;21139;21140;21141;21142;21143;21144;21145;21146;21147;21148;21149;21150;21151;21152;21153;21154;21155;21156;21157;21158;21159;21160;21161;21162;21163;45869;45870;45871;45872;45873;45874;45875;45876;45877;45878;45879;45880;45881;45882;45883;45884;45885;45886;458…	26484;26485;26486;26487;26488;26489;26490;26491;26492;26493;26494;26495;26496;26497;26498;26499;26500;26501;26502;26503;26504;26505;26506;26507;26508;26509;26510;26511;26512;26513;26514;26515;26516;26517;26518;26519;26520;26521;26522;26523;26524;26525;26526;26527;26528;26529;26530;26531;26532;26533;26534;26535;26536;28581;28582;28583;28584;28585;28586;28587;28588;28589;28590;28591;28592;28593;285…	115;116;117;118;119		191;320;349;387;459		A4SHQ6;G7CY11	A4SHQ6;G7CY11	14;14	13;13	13;13	>tr|A4SHQ6|A4SHQ6_AERS4 NAD(P) transhydrogenase subunit beta OS=Aeromonas salmonicida (strain A449) GN=pntB PE=3 SV=1;>tr|G7CY11|G7CY11_AERSA Pyridine nucleotide transhydrogenase OS=Aeromonas salmonicida subsp. salmonicida 01-B526 GN=pntB PE=4 SV=1	2	14	13	13	14	14	13	13	13	13	29.6	27.9	27.9	51.77	494	191	186	3.1391e-278	29.6	29.6	835880000	373590000	462290000	279070000	236610000	49	49
#2	92	A4SHR0	5950;9833;10484;11543;13312;17174;18049	6730;11086;11856;13045;15325;19719;20717;20718	59645;59646;59647;59648;59649;59650;59651;59652;59653;98221;98222;98223;98224;98225;98226;105511;105512;105513;105514;105515;105516;105517;105518;105519;105520;105521;105522;116103;116104;116105;116106;116107;116108;116109;133918;133919;133920;133921;133922;133923;133924;133925;133926;133927;172467;172468;172469;172470;172471;172472;172473;172474;172475;172476;181388;181389;181390;181391;181392;1…	78389;78390;78391;78392;78393;78394;78395;78396;127869;127870;127871;127872;136521;136522;136523;136524;136525;136526;136527;136528;136529;136530;136531;136532;136533;136534;136535;136536;150857;150858;150859;150860;150861;150862;174151;174152;174153;174154;174155;223504;223505;223506;223507;234967;234968;234969;234970;234971;234972;234973;234974;234975;234976;234977;234978;234979;234980;234981;2…	120		314		A4SHR0;G7CY15	A4SHR0;G7CY15	7;7	7;7	7;7	>tr|A4SHR0|A4SHR0_AERS4 Sodium/dicarboxylate symporter family protein OS=Aeromonas salmonicida (strain A449) GN=ASA_0241 PE=4 SV=1;>tr|G7CY15|G7CY15_AERSA Sodium/dicarboxylate symporter family protein OS=Aeromonas salmonicida subsp. salmonicida 01-B526 GN=	2	7	7	7	7	7	7	7	7	7	25.1	25.1	25.1	48.557	466	38	37	4.6283e-71	25.1	25.1	128570000	51586000	76980000	41426000	40893000	19	24
#2	93	A4SHR1	8263;10503;18686;19202	9353;11883;21459;22049	83343;83344;83345;83346;83347;83348;105736;105737;188470;188471;193804	108580;136873;136874;244944;251972					A4SHR1;G7CY16	A4SHR1;G7CY16	4;4	4;4	4;4	>tr|A4SHR1|A4SHR1_AERS4 NADH oxidase, water-forming OS=Aeromonas salmonicida (strain A449) GN=ASA_0242 PE=4 SV=1;>tr|G7CY16|G7CY16_AERSA Coenzyme A disulfide reductase OS=Aeromonas salmonicida subsp. salmonicida 01-B526 GN=IYQ_17279 PE=4 SV=1	2	4	4	4	3	3	3	3	3	3	7.9	7.9	7.9	47.372	442	5	6	0.01023	6.1	6.1	30377000	22648000	7729100	1047700	1499500	1	2
#2	94	A4SHR2	1123;1523;2569;6773;8459;10241;10242;10367;13146;13672;14294;14382;17659;19648;20602;20603;20940	1270;1722;2923;7662;7663;9572;11553;11554;11690;15070;15765;15766;16494;16593;20260;22594;23664;23665;24036	11692;11693;11694;11695;11696;11697;11698;16167;16168;16169;26541;26542;26543;26544;26545;67922;67923;67924;67925;67926;67927;67928;67929;67930;67931;67932;85176;85177;85178;85179;85180;85181;85182;85183;102800;102801;102802;102803;102804;102805;102806;102807;104130;104131;104132;131974;131975;137769;137770;137771;137772;137773;137774;137775;144599;144600;144601;144602;144603;145228;145229;145230…	16219;16220;16221;16222;16223;16224;21709;21710;21711;36125;36126;36127;36128;36129;36130;36131;36132;36133;36134;36135;36136;36137;36138;36139;36140;36141;36142;89212;89213;89214;89215;89216;89217;89218;89219;89220;111428;111429;111430;111431;111432;111433;111434;111435;111436;111437;111438;133184;133185;133186;133187;133188;133189;133190;133191;133192;133193;133194;133195;133196;133197;133198;1…	121;122		118;124		A4SHR2;G7CY17	A4SHR2;G7CY17	17;17	17;17	17;17	>tr|A4SHR2|A4SHR2_AERS4 Lipoprotein, ComL family OS=Aeromonas salmonicida (strain A449) GN=ASA_0243 PE=4 SV=1;>tr|G7CY17|G7CY17_AERSA ComL family lipoprotein OS=Aeromonas salmonicida subsp. salmonicida 01-B526 GN=IYQ_17284 PE=4 SV=1	2	17	17	17	17	17	17	17	17	17	72.4	72.4	72.4	29.296	257	53	45	1.3831e-159	72.4	72.4	1350500000	643840000	706690000	110340000	91266000	80	63
#2	95	A4SHR3	7766;8601;8653;10341;13429;17522;18248;19972;20930	8796;9730;9791;11663;15487;20116;20941;22951;24025	78328;78329;78330;86417;86418;86419;86803;86804;86805;103729;103730;103731;103732;135542;135543;135544;135545;135546;176029;176030;176031;183482;183483;183484;183485;183486;183487;202601;202602;202603;202604;211621;211622	102034;102035;112901;113489;113490;113491;113492;113493;134379;134380;134381;134382;176314;228366;237882;237883;264649;264650;264651;264652;264653;264654;264655;264656;264657;264658;264659;264660;264661;275383;275384;275385					A4SHR3;G7CY18	A4SHR3;G7CY18	9;9	9;9	9;9	>tr|A4SHR3|A4SHR3_AERS4 Pseudouridine synthase OS=Aeromonas salmonicida (strain A449) GN=rluD PE=3 SV=1;>tr|G7CY18|G7CY18_AERSA Ribosomal large subunit pseudouridine synthase D OS=Aeromonas salmonicida subsp. salmonicida 01-B526 GN=IYQ_17289 PE=4 SV=1	2	9	9	9	9	9	9	9	9	9	34.4	34.4	34.4	36.759	326	18	15	8.4418e-30	34.4	34.4	565720000	269610000	296110000	9557000	9331100	14	18
#2	96	A4SHR4	2789;20359	3170;23389	28568;28569;206644;206645;206646;206647	38714;38715;38716;269768;269769					A4SHR4;G7CY19	A4SHR4;G7CY19	2;2	2;2	2;2	>tr|A4SHR4|A4SHR4_AERS4 Putative uncharacterized protein OS=Aeromonas salmonicida (strain A449) GN=ASA_0245 PE=4 SV=1;>tr|G7CY19|G7CY19_AERSA Putative uncharacterized protein OS=Aeromonas salmonicida subsp. salmonicida 01-B526 GN=IYQ_17294 PE=4 SV=1	2	2	2	2	2	2	2	2	2	2	13.7	13.7	13.7	26.403	249	3	3	9.2266e-06	13.7	13.7	30255000	12275000	17981000	3978400	5069600	2	3
#2	97	A4SHR5	122;523;855;856;973;974;1014;1079;1259;1368;2238;2239;2886;3827;4181;4420;5670;6115;6923;8476;8510;8613;8647;8736;8902;8903;9284;9931;10031;10730;10958;10959;11719;11720;11751;12179;12180;12318;13221;13862;13976;14007;14008;14655;14799;15316;15317;15661;15683;16074;16780;17187;17731;17807;18764;19208;19209;19371;19413;19864;19865;19944;20482;20634;21008;21073	136;586;957;958;1098;1099;1144;1145;1219;1417;1418;1547;2559;2560;2561;3278;3279;4343;4730;4998;6410;6919;7845;9590;9627;9743;9744;9745;9784;9879;10061;10062;10063;10478;11198;11199;11318;12141;12391;12392;13241;13242;13276;13748;13749;13912;15189;15998;16127;16166;16167;16168;16891;16892;17052;17640;17641;18023;18047;18493;19286;19733;20345;20432;21547;22056;22057;22242;22243;22294;22826;22827;2…	1329;1330;1331;1332;5404;5405;5406;5407;5408;5409;5410;5411;5412;5413;8893;8894;8895;8896;8897;8898;8899;8900;8901;8902;8903;8904;8905;8906;8907;8908;8909;9984;9985;9986;9987;9988;9989;9990;9991;9992;9993;9994;9995;9996;9997;9998;9999;10000;10001;10002;10003;10004;10005;10006;10007;10008;10361;10362;10363;10364;10365;10366;10367;10368;10369;10370;10371;10372;10373;10374;10375;10376;10377;10378;10…	1819;7099;7100;7101;12293;12294;12295;12296;12297;12298;12299;12300;12301;12302;12303;12304;12305;12306;12307;12308;12309;12310;12311;12312;12313;12314;13622;13623;13624;13625;13626;13627;13628;13629;13630;13631;13632;13633;13634;13635;13636;13637;13638;13639;13640;13641;13642;13643;13644;13645;13646;13647;13648;13649;13650;13651;13652;13653;13654;13655;14212;14213;14214;14215;14216;14217;14218;1…	123;124;125;126;127;128;129;130;131;132		35;242;283;430;521;629;638;716;742;855		A4SHR5;G7CY20	A4SHR5;G7CY20	66;66	66;66	66;66	>tr|A4SHR5|A4SHR5_AERS4 Chaperone clpB OS=Aeromonas salmonicida (strain A449) GN=clpB PE=3 SV=1;>tr|G7CY20|G7CY20_AERSA Chaperone clpB OS=Aeromonas salmonicida subsp. salmonicida 01-B526 GN=IYQ_17299 PE=4 SV=1	2	66	66	66	66	66	66	66	66	66	81	81	81	95.617	857	407	390	0	81	81	13255000000	6380700000	6874100000	1157600000	894660000	280	239
#2	98	A4SHR6	1385;2165;2919;4060;4176;5288;6803;8248;11046;11534;13138;14626;14631;15668;16741;17708;18575;18896;20932	1567;2480;3316;4605;4725;5973;5974;7695;9336;12484;13035;15057;15058;16859;16864;16865;18030;19241;20321;21339;21698;24027	14218;14219;14220;14221;14222;14223;14224;14225;22933;22934;22935;22936;22937;22938;22939;22940;22941;30404;30405;30406;30407;30408;30409;41511;41512;41513;41514;41515;42490;42491;42492;42493;42494;42495;42496;42497;42498;42499;42500;42501;42502;42503;42504;42505;52558;52559;52560;52561;52562;52563;52564;52565;52566;52567;52568;52569;52570;68124;68125;68126;68127;83249;83250;83251;83252;83253;832…	19235;19236;19237;19238;31155;31156;31157;31158;31159;31160;31161;31162;31163;31164;31165;31166;31167;41283;41284;41285;41286;41287;41288;41289;41290;41291;41292;41293;41294;41295;41296;55545;55546;55547;55548;56704;56705;56706;56707;56708;56709;56710;56711;56712;56713;56714;56715;56716;56717;56718;56719;56720;56721;56722;56723;56724;56725;56726;68966;68967;68968;68969;68970;68971;68972;68973;689…	133;134;135		30;96;287		A4SHR6;G7CY21	A4SHR6;G7CY21	19;19	19;19	19;19	>sp|A4SHR6|ASNA_AERS4 Aspartate--ammonia ligase OS=Aeromonas salmonicida (strain A449) GN=asnA PE=3 SV=1;>tr|G7CY21|G7CY21_AERSA Asparagine synthetase AsnA OS=Aeromonas salmonicida subsp. salmonicida 01-B526 GN=IYQ_17304 PE=4 SV=1	2	19	19	19	19	19	19	19	19	19	70	70	70	36.949	330	70	78	3.783e-145	70	70	1542800000	720180000	822590000	158600000	141460000	100	104
#2	99	A4SHS4	3252;14687;16391;17036;19868	3695;16926;18844;19572;22830	33747;33748;33749;33750;33751;33752;33753;33754;33755;33756;33757;33758;33759;33760;33761;33762;33763;33764;33765;33766;33767;33768;33769;33770;33771;33772;33773;33774;33775;33776;33777;33778;33779;33780;33781;33782;33783;33784;33785;33786;33787;33788;147821;147822;147823;164607;164608;164609;164610;171159;171160;171161;171162;201489;201490;201491	45550;45551;45552;45553;45554;45555;45556;45557;45558;45559;45560;45561;45562;45563;45564;45565;45566;45567;45568;45569;45570;45571;45572;45573;45574;45575;45576;45577;45578;45579;45580;45581;191448;191449;191450;191451;191452;213345;213346;213347;213348;213349;213350;213351;213352;213353;213354;222077;222078;222079;222080;222081;222082;222083;262705;262706					A4SHS4;G7CY30	A4SHS4;G7CY30	5;5	5;5	5;5	>tr|A4SHS4|A4SHS4_AERS4 Putative uncharacterized protein OS=Aeromonas salmonicida (strain A449) GN=ASA_0255 PE=4 SV=1;>tr|G7CY30|G7CY30_AERSA Putative uncharacterized protein OS=Aeromonas salmonicida subsp. salmonicida 01-B526 GN=IYQ_17349 PE=4 SV=1	2	5	5	5	5	5	5	5	5	5	42.7	42.7	42.7	19.211	171	29	27	4.5131e-28	42.7	42.7	108660000	55104000	53560000	24396000	22013000	33	23
#2	100	A4SHS7	22;2121;5445;5830;8494;13395;16333;17704;18720	26;2427;6154;6590;9611;15450;18781;20317;21496	407;408;22269;22270;22271;22272;22273;54409;54410;54411;54412;54413;58276;58277;58278;58279;58280;85488;85489;85490;135214;135215;164067;164068;164069;164070;177959;177960;177961;188824;188825	557;558;559;560;561;562;30077;30078;30079;30080;30081;30082;30083;71464;71465;71466;71467;71468;76582;76583;76584;76585;76586;111726;175976;175977;175978;175979;212666;212667;212668;212669;230747;230748;230749;230750;230751;230752;230753;230754;230755;230756;245368;245369;245370;245371					A4SHS7;G7CY34	A4SHS7;G7CY34	9;9	9;9	9;9	>tr|A4SHS7|A4SHS7_AERS4 Sulfoxide reductase catalytic subunit yedY OS=Aeromonas salmonicida (strain A449) GN=yedY PE=3 SV=1;>tr|G7CY34|G7CY34_AERSA TMAO/DMSO reductase OS=Aeromonas salmonicida subsp. salmonicida 01-B526 GN=IYQ_17369 PE=4 SV=1	2	9	9	9	9	9	9	9	9	9	43.7	43.7	43.7	37.436	334	14	17	2.7924e-45	43.7	43.7	227280000	82431000	144850000	43744000	87321000	19	27
#2	101	A4SHT1	94;6554;8799;9984	108;7415;9947;11258	1073;1074;1075;1076;65776;65777;65778;65779;87959;87960;87961;99588;99589;99590;99591;99592	1500;1501;1502;1503;86505;86506;86507;86508;114686;114687;114688;114689;114690;114691;114692;129225;129226;129227;129228;129229;129230;129231;129232;129233;129234;129235;129236					A4SHT1;G7CY38	A4SHT1;G7CY38	4;4	4;4	4;4	>tr|A4SHT1|A4SHT1_AERS4 Two-component system response regulator OS=Aeromonas salmonicida (strain A449) GN=ASA_0262 PE=4 SV=1;>tr|G7CY38|G7CY38_AERSA Two-component system response regulator OS=Aeromonas salmonicida subsp. salmonicida 01-B526 GN=IYQ_17389 PE	2	4	4	4	4	4	4	4	4	4	32.1	32.1	32.1	24.194	218	9	7	2.4302e-64	32.1	32.1	134820000	63660000	71156000	17452000	20149000	12	15
#2	102	A4SHT3	5797;6687;8410;15491	6553;7563;9516;17833	58012;58013;58014;58015;66996;66997;66998;66999;67000;84645;84646;84647;84648;155762	76220;76221;76222;88041;88042;88043;88044;88045;88046;110754;110755;110756;110757;201854					A4SHT3;G7CY40	A4SHT3;G7CY40	4;4	4;4	4;4	>tr|A4SHT3|A4SHT3_AERS4 Putative uncharacterized protein OS=Aeromonas salmonicida (strain A449) GN=ASA_0264 PE=4 SV=1;>tr|G7CY40|G7CY40_AERSA Putative uncharacterized protein OS=Aeromonas salmonicida subsp. salmonicida 01-B526 GN=IYQ_17399 PE=4 SV=1	2	4	4	4	3	4	3	4	3	4	32.7	32.7	32.7	17.499	153	6	8	0.0063504	32.7	32.7	75230000	28035000	47195000	18232000	19561000	7	7
#2	103	A4SHT4	3693;4527;6669;7440;7986;8434;9301;9541;10172;11941;12494;13452;13992;14839;14925;16027;18460;19775;20958	4189;5129;7541;8435;9048;9542;10495;10766;11476;13487;14112;15511;16148;17095;17200;18440;21192;22733;22734;24054	38075;38076;38077;38078;45739;45740;45741;45742;45743;66757;66758;66759;66760;66761;66762;75104;75105;75106;75107;75108;75109;80437;80438;80439;80440;84951;84952;84953;84954;93390;93391;93392;93393;95502;95503;95504;95505;95506;101975;101976;101977;101978;101979;101980;101981;101982;101983;119952;119953;119954;119955;119956;119957;125062;125063;125064;125065;125066;125067;125068;125069;125070;125…	51122;51123;60763;60764;87770;98209;98210;104944;104945;111123;111124;121922;121923;124406;124407;124408;124409;124410;132116;132117;132118;132119;155579;155580;162317;162318;162319;162320;162321;176488;176489;176490;176491;184106;184107;184108;184109;184110;192786;192787;192788;194194;194195;194196;207893;207894;240997;261731;261732;261733;261734;261735;261736;275573;275574;275575;275576;275577	136;137		95;578		A4SHT4;G7CY41	A4SHT4;G7CY41	19;19	19;19	19;19	>tr|A4SHT4|A4SHT4_AERS4 Trimethylamine-N-oxide reductase OS=Aeromonas salmonicida (strain A449) GN=ASA_0265 PE=4 SV=1;>tr|G7CY41|G7CY41_AERSA Trimethylamine-N-oxide reductase OS=Aeromonas salmonicida subsp. salmonicida 01-B526 GN=IYQ_17404 PE=4 SV=1	2	19	19	19	19	19	19	19	19	19	32.8	32.8	32.8	90.628	826	50	63	1.4584e-49	32.8	32.8	973480000	430180000	543300000	66869000	74325000	23	27
#2	104	A4SHT5	3143;13005;17245;18798;20551	3568;14849;19801;21586;23604	32256;32257;130550;130551;130552;130553;130554;130555;173262;173263;173264;189629;189630;189631;189632;208237;208238;208239;208240;208241;208242;208243	43449;169787;224571;224572;224573;224574;224575;246399;246400;246401;246402;246403;246404;246405;246406;246407;246408;246409;246410;271546;271547	138		223		A4SHT5;G7CY42	A4SHT5;G7CY42	5;5	5;5	5;5	>tr|A4SHT5|A4SHT5_AERS4 DMSO/TMAO pentaheme cytochrome c subunit OS=Aeromonas salmonicida (strain A449) GN=ASA_0266 PE=4 SV=1;>tr|G7CY42|G7CY42_AERSA DMSO/TMAO pentaheme cytochrome c subunit OS=Aeromonas salmonicida subsp. salmonicida 01-B526 GN=IYQ_17409	2	5	5	5	5	5	5	5	5	5	17	17	17	41.026	376	13	9	1.4836e-09	17	17	127430000	58984000	68444000	7350800	5534300	10	6
#2	105	A4SHT8	8998;13692	10166;10167;15791	89955;89956;89957;89958;137936;137937;137938	117093;117094;179522;179523;179524;179525	139		147		A4SHT8;G7CY45	A4SHT8;G7CY45	2;2	2;2	2;2	>tr|A4SHT8|A4SHT8_AERS4 Potassium uptake protein KtrA OS=Aeromonas salmonicida (strain A449) GN=ktrA PE=4 SV=1;>tr|G7CY45|G7CY45_AERSA Potassium uptake protein KtrA OS=Aeromonas salmonicida subsp. salmonicida 01-B526 GN=IYQ_17424 PE=4 SV=1	2	2	2	2	2	2	2	2	2	2	20.3	20.3	20.3	24.072	217	4	3	7.1558e-38	20.3	20.3	13291000	5654600	7636600	2045300	0	2	2
#2	106	A4SHT9	32;7940;10722;13918	38;8995;12133;16062	475;80003;80004;108327;108328;108329;108330;141038;141039;141040	681;682;104465;104466;104467;140126;140127;183134;183135;183136;183137;183138;183139;183140					A4SHT9;G7CY46	A4SHT9;G7CY46	4;4	4;4	4;4	>tr|A4SHT9|A4SHT9_AERS4 UDP-N-acetylenolpyruvoylglucosamine reductase OS=Aeromonas salmonicida (strain A449) GN=murB PE=3 SV=1;>tr|G7CY46|G7CY46_AERSA UDP-N-acetylpyruvoylglucosamine reductase OS=Aeromonas salmonicida subsp. salmonicida 01-B526 GN=IYQ_1742	2	4	4	4	4	3	4	3	4	3	14.5	14.5	14.5	37.296	345	5	5	9.5034e-16	14.5	11.9	77601000	36401000	41200000	2806000	3541900	9	5
#2	107	A4SHU0	4188;7691;8655;13274	4738;8709;9793;15269	42587;42588;42589;77499;77500;77501;86818;86819;133477;133478;133479;133480	56801;56802;101119;101120;113503;173488					A4SHU0;G7CY47	A4SHU0;G7CY47	4;4	4;4	4;4	>tr|A4SHU0|A4SHU0_AERS4 Biotin-(Acetyl-CoA-carboxylase) ligase OS=Aeromonas salmonicida (strain A449) GN=birA PE=4 SV=1;>tr|G7CY47|G7CY47_AERSA Biotin-(Acetyl-CoA-carboxylase) ligase OS=Aeromonas salmonicida subsp. salmonicida 01-B526 GN=IYQ_17434 PE=4 SV=	2	4	4	4	4	4	4	4	4	4	11.5	11.5	11.5	35.227	321	5	7	1.2377e-07	11.5	11.5	32801000	15398000	17403000	1174200	2109900	4	2
#2	108	A4SHU1	1632;4658;7709;8270;10040;10486;12262;16099;18116;18756;19151;19877;20081	1868;5278;8727;9360;11327;11859;13845;18519;20791;21535;21994;22840;23079	17395;46949;46950;77618;77619;83371;100146;100147;105550;105551;123033;123034;161556;161557;182109;182110;182111;182112;189085;189086;189087;189088;189089;193265;193266;193267;193268;201545;201546;201547;203849;203850;203851	23512;62344;62345;62346;62347;62348;62349;101230;108640;129855;129856;129857;129858;129859;129860;136558;136559;136560;159741;159742;209237;209238;209239;235815;235816;235817;245822;245823;245824;245825;245826;245827;245828;245829;245830;251378;251379;251380;251381;251382;262788;262789;262790;262791;266274					A4SHU1;G7CY48	A4SHU1;G7CY48	13;11	13;11	13;11	>tr|A4SHU1|A4SHU1_AERS4 Pantothenate kinase OS=Aeromonas salmonicida (strain A449) GN=coaA PE=3 SV=1;>tr|G7CY48|G7CY48_AERSA Pantothenate kinase OS=Aeromonas salmonicida subsp. salmonicida 01-B526 GN=IYQ_17439 PE=4 SV=1	2	13	13	13	12	12	12	12	12	12	53.2	53.2	53.2	36.261	312	17	16	9.2136e-42	46.2	51	271440000	120340000	151100000	11694000	11367000	27	17
#2	109	A4SHU2	598;599;600;772;1081;1115;1116;2413;3436;3437;4061;4261;4676;5214;5215;6769;7059;7060;7237;7424;7825;7826;7881;9670;9754;9755;13340;13814;13815;13828;14187;14188;14195;14196;14227;15212;18115;18138;18214;18923;18924;18925	663;664;665;859;1221;1222;1260;1261;2751;2752;2753;3903;3904;3905;3906;4606;4816;5299;5891;5892;7657;7999;8000;8200;8418;8861;8862;8923;10906;10996;10997;15370;15371;15372;15930;15931;15949;15950;15951;15952;16374;16375;16382;16383;16417;17526;17527;17528;20788;20789;20790;20815;20901;21730;21731;21732;21733;21734	6145;6146;6147;6148;6149;6150;6151;6152;6153;6154;6155;6156;6157;6158;6159;6160;6161;6162;6163;6164;6165;6166;6167;6168;6169;6170;6171;6172;6173;6174;6175;6176;6177;6178;6179;6180;6181;6182;6183;6184;6185;6186;6187;6188;6189;6190;6191;6192;6193;6194;6195;6196;6197;6198;6199;6200;6201;6202;6203;6204;6205;6206;6207;6208;6209;6210;6211;6212;6213;6214;6215;6216;6217;6218;6219;6220;6221;6222;6223;6224…	8271;8272;8273;8274;8275;8276;8277;8278;8279;8280;8281;8282;8283;8284;8285;8286;8287;8288;8289;8290;8291;8292;8293;8294;8295;8296;8297;8298;8299;8300;8301;8302;8303;8304;8305;8306;8307;8308;8309;8310;8311;8312;8313;8314;8315;8316;8317;8318;8319;8320;8321;8322;8323;8324;8325;8326;8327;8328;8329;8330;8331;8332;8333;8334;8335;8336;8337;8338;8339;8340;8341;8342;8343;8344;8345;8346;8347;8348;8349;8350…	140;141;142;143;144;145;146;147		99;135;152;213;261;352;359;369		A4SHU2;G7D1I2;G7CY65;G7CY66	A4SHU2;G7D1I2	42;28;10;2	42;28;10;2	35;28;3;2	>sp|A4SHU2|EFTU_AERS4 Elongation factor Tu OS=Aeromonas salmonicida (strain A449) GN=tuf1 PE=3 SV=1;>tr|G7D1I2|G7D1I2_AERSA Elongation factor Tu (Fragment) OS=Aeromonas salmonicida subsp. salmonicida 01-B526 GN=IYQ_23656 PE=4 SV=1	4	42	42	35	41	42	41	42	34	35	90.1	90.1	78.2	43.299	394	1279	1255	0	90.1	90.1	92284000000	46993000000	45291000000	2843500000	2891300000	1061	1067
#2	110	A4SHU4	3623;5250;12222;12859;16909;16910;17604;18379;18380;19507;19523;19524;19909;20512	4115;5928;13798;13799;14620;14621;14622;14623;14624;19427;19428;20202;20203;21096;21097;22397;22421;22422;22423;22424;22878;23560	37459;37460;37461;37462;37463;37464;37465;37466;52171;52172;52173;52174;52175;52176;122512;122513;122514;122515;122516;122517;122518;122519;122520;122521;122522;122523;122524;122525;122526;122527;129046;129047;129048;129049;129050;129051;129052;129053;129054;129055;129056;129057;129058;129059;129060;129061;129062;129063;129064;129065;129066;129067;129068;129069;129070;129071;129072;129073;129074;…	50379;50380;50381;50382;50383;50384;50385;50386;50387;50388;50389;50390;50391;50392;50393;50394;50395;50396;50397;50398;50399;50400;50401;50402;50403;50404;50405;50406;50407;50408;50409;68468;68469;68470;68471;68472;68473;68474;68475;68476;158786;158787;158788;158789;158790;158791;158792;158793;158794;158795;167691;167692;167693;167694;167695;167696;167697;167698;167699;167700;167701;167702;16770…	148;149;150;151;152		54;75;77;92;135		A4SHU4;G7CY50	A4SHU4;G7CY50	14;14	14;14	14;14	>tr|A4SHU4|A4SHU4_AERS4 Transcription antitermination protein nusG OS=Aeromonas salmonicida (strain A449) GN=nusG PE=3 SV=1;>tr|G7CY50|G7CY50_AERSA Transcription termination/antitermination factor NusG OS=Aeromonas salmonicida subsp. salmonicida 01-B526 GN	2	14	14	14	14	14	14	14	14	14	76	76	76	20.994	183	93	91	1.2882e-167	76	76	1395000000	641970000	752990000	440030000	452250000	127	122
#2	111	A4SHU5	4547;7146;16080;16552;17796;17797;17932;17933;18968;20029	5151;5152;8098;18499;19022;20419;20420;20421;20588;20589;21784;23016	46043;46044;46045;46046;46047;46048;46049;71478;71479;71480;71481;71482;71483;71484;71485;71486;71487;71488;71489;161344;161345;161346;161347;161348;166351;178702;178703;178704;178705;178706;178707;178708;178709;178710;178711;178712;178713;178714;178715;178716;178717;178718;178719;178720;178721;178722;178723;178724;178725;178726;178727;178728;178729;180417;180418;180419;180420;180421;180422;18042…	61224;61225;61226;61227;61228;61229;61230;61231;61232;61233;61234;61235;61236;93692;93693;93694;93695;93696;93697;93698;93699;93700;93701;93702;93703;93704;93705;93706;93707;93708;93709;93710;93711;93712;93713;93714;93715;93716;93717;93718;93719;93720;208978;208979;208980;208981;208982;208983;208984;208985;208986;208987;208988;208989;208990;208991;208992;208993;208994;208995;208996;208997;208998;…	153		117		A4SHU5;G7CY51	A4SHU5;G7CY51	10;10	10;10	10;10	>sp|A4SHU5|RL11_AERS4 50S ribosomal protein L11 OS=Aeromonas salmonicida (strain A449) GN=rplK PE=3 SV=1;>tr|G7CY51|G7CY51_AERSA 50S ribosomal protein L11 OS=Aeromonas salmonicida subsp. salmonicida 01-B526 GN=rplK PE=4 SV=1	2	10	10	10	10	9	10	9	10	9	48.6	48.6	48.6	14.989	142	48	42	3.6856e-68	48.6	43	4358800000	2256800000	2102000000	562040000	464120000	66	64
#2	112	A4SHU6	73;4438;4517;4518;4979;4980;5854;6050;6051;6231;6691;12256;12257;12602;13458;13584;18542;18615;18616;19005;19854;19855;19856;19879;20108;21011	81;82;5017;5118;5119;5635;5636;6617;6847;6848;7053;7567;13836;13837;13838;13839;13840;14234;14235;15517;15665;21301;21382;21383;21831;22816;22817;22818;22842;22843;23111;24111	869;870;871;872;873;874;875;876;877;878;879;880;881;882;883;884;885;886;887;888;889;890;891;892;893;894;895;896;897;898;899;900;901;902;903;904;905;906;907;908;909;910;911;912;44796;44797;44798;44799;44800;44801;44802;44803;44804;44805;44806;44807;44808;44809;44810;44811;44812;44813;44814;44815;44816;44817;44818;44819;44820;44821;44822;44823;45679;45680;45681;45682;45683;45684;45685;45686;45687;4…	1217;1218;1219;1220;1221;1222;1223;1224;1225;1226;1227;1228;1229;1230;1231;1232;1233;1234;1235;1236;1237;1238;1239;1240;1241;1242;1243;1244;1245;1246;1247;1248;1249;1250;1251;1252;1253;1254;1255;1256;1257;1258;1259;1260;1261;1262;1263;1264;1265;1266;1267;1268;1269;1270;1271;1272;1273;1274;1275;1276;1277;1278;1279;1280;1281;1282;1283;1284;1285;1286;1287;1288;1289;1290;1291;1292;1293;1294;1295;1296…	154;155;156		97;121;218		A4SHU6;G7CY52	A4SHU6;G7CY52	26;26	26;26	26;26	>sp|A4SHU6|RL1_AERS4 50S ribosomal protein L1 OS=Aeromonas salmonicida (strain A449) GN=rplA PE=3 SV=1;>tr|G7CY52|G7CY52_AERSA 50S ribosomal protein L1 OS=Aeromonas salmonicida subsp. salmonicida 01-B526 GN=rplA PE=4 SV=1	2	26	26	26	26	26	26	26	26	26	83.3	83.3	83.3	24.603	233	325	317	0	83.3	83.3	33252000000	15962000000	17290000000	4983500000	4573800000	402	365
#2	113	A4SHU7	709;710;1167;1168;1438;1439;1654;2180;3664;6016;7345;7346;8381;9053;10413;12142;15360;17538	789;790;1319;1320;1622;1623;1898;2497;4159;6809;8329;8330;8331;8332;9484;10226;11742;13707;17690;20132	7300;7301;7302;7303;7304;7305;7306;7307;7308;7309;7310;7311;7312;7313;7314;7315;7316;7317;7318;7319;7320;7321;7322;7323;7324;7325;7326;7327;7328;7329;7330;7331;7332;7333;7334;7335;7336;7337;7338;7339;7340;7341;7342;7343;7344;7345;7346;7347;7348;7349;12187;12188;12189;12190;12191;12192;12193;12194;12195;14936;14937;14938;14939;14940;14941;14942;14943;14944;14945;14946;14947;14948;14949;14950;14951…	9670;9671;9672;9673;9674;9675;9676;9677;9678;9679;9680;9681;9682;9683;9684;9685;9686;9687;9688;9689;9690;9691;9692;9693;9694;9695;9696;9697;9698;9699;9700;9701;9702;9703;9704;9705;9706;9707;9708;9709;9710;9711;9712;9713;9714;9715;9716;9717;9718;9719;9720;9721;9722;9723;9724;9725;9726;9727;9728;9729;9730;9731;9732;9733;9734;9735;9736;9737;9738;9739;9740;9741;9742;9743;9744;9745;9746;9747;9748;9749…	157		38		A4SHU7;G7CY53	A4SHU7;G7CY53	18;18	18;18	18;18	>sp|A4SHU7|RL10_AERS4 50S ribosomal protein L10 OS=Aeromonas salmonicida (strain A449) GN=rplJ PE=3 SV=1;>tr|G7CY53|G7CY53_AERSA 50S ribosomal protein L10 OS=Aeromonas salmonicida subsp. salmonicida 01-B526 GN=rplJ PE=4 SV=1	2	18	18	18	18	18	18	18	18	18	91	91	91	17.71	166	140	111	3.9278e-228	91	91	6927900000	3657000000	3271000000	1620900000	1359300000	422	337
#2	114	A4SHU8	230;231;3119;3120;3121;3295;3703;3704;3712;5350;5351;12511;14673;16477;17304	260;261;3539;3540;3541;3745;3746;3747;4201;4202;4210;6051;6052;14133;16912;18934;18935;18936;18937;19871	2221;2222;2223;2224;2225;32048;32049;32050;32051;32052;32053;32054;32055;32056;34091;34092;34093;34094;34095;34096;34097;38200;38201;38202;38203;38204;38205;38206;38207;38208;38255;38256;38257;38258;38259;53311;53312;53313;53314;53315;53316;53317;53318;53319;53320;53321;53322;53323;53324;125295;125296;147618;147619;147620;147621;147622;147623;147624;147625;147626;147627;147628;147629;147630;16548…	2926;2927;2928;2929;2930;2931;2932;2933;2934;2935;2936;2937;2938;2939;2940;2941;2942;2943;2944;2945;2946;2947;2948;2949;2950;2951;2952;2953;43273;43274;43275;43276;43277;43278;43279;43280;43281;43282;43283;43284;43285;43286;43287;43288;43289;43290;43291;45992;45993;45994;45995;45996;45997;51259;51260;51261;51262;51263;51264;51265;51266;51267;51268;51269;51270;51271;51272;51273;51274;51275;51276;5…	158;159;160		15;18;27		A4SHU8;G7CY54	A4SHU8;G7CY54	15;15	15;15	15;15	>sp|A4SHU8|RL7_AERS4 50S ribosomal protein L7/L12 OS=Aeromonas salmonicida (strain A449) GN=rplL PE=3 SV=1;>tr|G7CY54|G7CY54_AERSA 50S ribosomal protein L7/L12 OS=Aeromonas salmonicida subsp. salmonicida 01-B526 GN=IYQ_17487 PE=4 SV=1	2	15	15	15	14	15	14	15	14	15	92.5	92.5	92.5	12.397	120	41	48	4.0231e-140	92.5	92.5	6572200000	2528000000	4044200000	566800000	729750000	189	211
#2	115	A4SHU9	338;398;1192;1193;1307;1506;1954;2157;2158;2625;2660;2661;2690;2730;2731;2809;3045;3102;3103;3225;3311;3387;3604;3605;3608;3609;3714;3783;3784;3877;3878;4144;4577;4682;6250;6255;6381;6421;6720;6721;7167;7168;7347;7536;7725;8018;8443;8444;8508;8690;8730;9210;9211;9358;9359;9740;10115;10305;10469;10582;10707;11084;11085;11098;11109;11124;11242;11243;11316;11317;11570;11783;12174;12269;12384;12404;1…	376;445;446;1346;1347;1348;1471;1701;1702;2232;2472;2473;2990;3029;3030;3031;3064;3106;3107;3191;3192;3456;3457;3458;3520;3521;3665;3766;3845;4093;4094;4098;4099;4212;4294;4295;4296;4297;4395;4396;4397;4398;4691;5187;5188;5189;5305;5306;7075;7080;7216;7263;7264;7601;7602;8120;8121;8333;8542;8543;8743;8744;8745;9080;9552;9553;9554;9625;9830;9873;10395;10396;10568;10569;10980;11408;11623;11831;1183…	3323;3324;3325;3326;3327;3328;3329;3330;4093;4094;4095;4096;4097;4098;4099;4100;4101;4102;4103;4104;4105;4106;4107;4108;4109;4110;4111;4112;4113;4114;4115;4116;4117;4118;4119;4120;4121;4122;12354;12355;12356;12357;12358;12359;12360;12361;12362;12363;12364;12365;12366;12367;12368;12369;12370;12371;12372;12373;12374;12375;12376;13373;13374;13375;13376;13377;13378;13379;13380;13381;13382;13383;15821…	4558;5451;5452;5453;5454;5455;5456;5457;5458;5459;5460;5461;5462;5463;5464;5465;5466;5467;5468;5469;5470;5471;5472;5473;5474;5475;5476;5477;5478;5479;5480;5481;5482;5483;5484;5485;5486;5487;5488;5489;5490;5491;5492;5493;5494;5495;5496;5497;5498;5499;5500;5501;5502;5503;5504;5505;17040;17041;17042;17043;17044;17045;17046;17047;17048;17049;17050;17051;17052;18247;18248;18249;18250;18251;18252;18253…	161;162;163;164;165;166;167;168;169;170;171;172;173;174;175;176;177;178;179;180;181;182;183		102;124;238;309;347;370;429;459;488;515;653;704;723;772;805;951;1085;1107;1141;1230;1232;1243;1315		A4SHU9;G7CY55	A4SHU9;G7CY55	134;134	134;134	134;134	>sp|A4SHU9|RPOB_AERS4 DNA-directed RNA polymerase subunit beta OS=Aeromonas salmonicida (strain A449) GN=rpoB PE=3 SV=2;>tr|G7CY55|G7CY55_AERSA DNA-directed RNA polymerase subunit beta OS=Aeromonas salmonicida subsp. salmonicida 01-B526 GN=rpoB PE=4 SV=1	2	134	134	134	133	134	133	134	133	134	83.4	83.4	83.4	150.25	1342	1519	1578	0	82.6	83.4	53531000000	25875000000	27655000000	15052000000	15897000000	960	1084
#2	116	A4SHV0	11;821;1078;1277;1309;1370;1469;1579;1580;1877;1998;2208;2417;2693;2797;2824;2998;3107;3499;3506;3812;3813;3830;3979;4063;4546;4665;4685;4725;4726;5081;5082;5699;5700;5862;6184;6207;6266;6485;6504;6681;6686;6754;6867;6868;7641;7666;9028;9274;9305;9306;9319;9525;9689;9690;10046;10047;10054;10426;10529;10552;10828;10879;10928;11087;11439;11675;11676;11677;11794;12160;12172;12267;12450;12460;12482;1…	12;914;1218;1437;1473;1474;1475;1550;1551;1655;1803;1804;2147;2282;2529;2757;3067;3178;3211;3404;3526;3972;3973;3981;3982;3983;4326;4327;4346;4508;4608;5150;5286;5287;5288;5309;5310;5356;5357;5744;5745;6442;6443;6625;6998;6999;7024;7025;7092;7337;7338;7358;7556;7561;7562;7642;7767;7768;7769;8656;8683;8684;10200;10466;10467;10500;10501;10502;10503;10520;10747;10926;10927;11333;11334;11342;11763;11…	305;306;307;308;309;310;311;312;313;314;315;316;8551;8552;8553;8554;10990;10991;10992;10993;10994;10995;10996;10997;10998;10999;11000;11001;11002;11003;11004;11005;13094;13095;13096;13097;13098;13099;13100;13101;13102;13103;13104;13105;13106;13107;13108;13109;13110;13111;13388;13389;13390;13391;13392;13393;13394;13395;13396;13397;13398;13399;13400;13401;13402;13403;13404;13405;13406;13407;13408;1…	405;406;407;408;409;410;411;412;413;414;415;416;417;418;419;420;421;422;423;424;425;426;427;428;429;430;431;432;433;434;435;436;437;438;439;440;441;442;443;444;445;446;447;448;449;450;11770;11771;11772;11773;15207;15208;15209;15210;15211;15212;15213;15214;15215;15216;15217;15218;15219;15220;15221;15222;15223;15224;15225;15226;15227;15228;15229;15230;17895;17896;17897;17898;17899;17900;17901;17902…	184;185;186;187;188;189;190;191;192;193;194;195;196;197;198;199;200;201;202;203;204;205;206;207;208;209;210		29;102;130;151;159;180;201;237;239;298;372;400;466;484;485;525;587;724;750;773;848;959;1012;1067;1116;1216;1334		A4SHV0;G7CY56	A4SHV0;G7CY56	128;128	128;128	128;128	>sp|A4SHV0|RPOC_AERS4 DNA-directed RNA polymerase subunit beta OS=Aeromonas salmonicida (strain A449) GN=rpoC PE=3 SV=1;>tr|G7CY56|G7CY56_AERSA DNA-directed RNA polymerase subunit beta OS=Aeromonas salmonicida subsp. salmonicida 01-B526 GN=IYQ_17497 PE=4	2	128	128	128	128	128	128	128	128	128	83.3	83.3	83.3	158.2	1434	1539	1517	0	83.3	83.3	50615000000	24499000000	26116000000	13978000000	15619000000	998	1080
#2	117	A4SHV1	2953;5518;6587;7489;7832;8264;12951;13486;15104;17065;17413;18217	3355;6230;7449;8489;8871;9354;14756;14757;15546;17402;19604;19991;20904;20905	30723;30724;30725;30726;55072;55073;55074;55075;55076;55077;65994;65995;65996;65997;65998;65999;66000;66001;75579;75580;75581;75582;75583;75584;78848;78849;78850;83349;83350;83351;83352;129974;129975;129976;129977;129978;129979;129980;135945;135946;135947;135948;135949;135950;135951;151816;151817;171406;171407;171408;171409;175073;175074;175075;175076;175077;175078;175079;183240;183241;183242;183…	41634;41635;41636;41637;41638;41639;41640;41641;41642;41643;72151;72152;72153;72154;72155;72156;72157;72158;72159;72160;72161;72162;72163;72164;72165;72166;86751;86752;86753;86754;86755;86756;86757;86758;98853;98854;102718;102719;108581;108582;108583;108584;108585;108586;108587;108588;108589;108590;108591;108592;108593;108594;108595;108596;108597;108598;108599;108600;168955;168956;168957;168958;1…	211;212		9;84		A4SHV1;G7CY57	A4SHV1;G7CY57	12;12	12;12	12;12	>tr|A4SHV1|A4SHV1_AERS4 Putative uncharacterized protein OS=Aeromonas salmonicida (strain A449) GN=ASA_0285 PE=4 SV=1;>tr|G7CY57|G7CY57_AERSA Putative uncharacterized protein OS=Aeromonas salmonicida subsp. salmonicida 01-B526 GN=IYQ_17502 PE=4 SV=1	2	12	12	12	12	12	12	12	12	12	73.1	73.1	73.1	26.914	238	33	35	1.1777e-125	73.1	73.1	601250000	267230000	334020000	162800000	166810000	39	55
#2	118	A4SHV2	1509;4871;9206;10810;13778;18112;20660	1705;5518;10388;10389;12227;15888;20785;23725	15912;15913;15914;15915;15916;15917;48871;48872;92425;92426;92427;92428;92429;92430;92431;92432;92433;92434;109124;109125;138796;138797;138798;138799;181895;181896;181897;181898;209167;209168;209169	21450;21451;21452;21453;21454;21455;21456;21457;21458;21459;21460;21461;64630;64631;64632;64633;120667;120668;120669;120670;120671;120672;120673;120674;120675;120676;120677;120678;120679;120680;120681;120682;120683;120684;120685;120686;120687;120688;141073;141074;180363;180364;235525;235526;235527;235528;235529;235530;272485;272486;272487;272488;272489;272490;272491;272492;272493	213		56		A4SHV2;G7CY58	A4SHV2;G7CY58	7;7	7;7	7;7	>tr|A4SHV2|A4SHV2_AERS4 Putative translation initiation inhibitor OS=Aeromonas salmonicida (strain A449) GN=ASA_0286 PE=4 SV=1;>tr|G7CY58|G7CY58_AERSA Translation initiation inhibitor OS=Aeromonas salmonicida subsp. salmonicida 01-B526 GN=IYQ_17507 PE=4 SV	2	7	7	7	7	7	7	7	7	7	84.9	84.9	84.9	13.339	126	16	15	1.3038e-110	84.9	84.9	827490000	349450000	478040000	66877000	98770000	13	22
#2	119	A4SHV6	2098;5999;6000;6001;11516;16632;16633;19463	2399;6789;6790;6791;13016;19123;19124;22351	22068;22069;22070;22071;22072;22073;22074;22075;22076;22077;60071;60072;60073;60074;60075;60076;60077;60078;60079;60080;60081;60082;60083;60084;60085;60086;60087;115833;115834;115835;115836;115837;115838;115839;115840;115841;115842;115843;115844;115845;115846;115847;115848;115849;115850;115851;115852;115853;115854;115855;115856;115857;115858;115859;115860;115861;115862;115863;115864;115865;115866…	29820;29821;29822;29823;29824;29825;29826;29827;29828;29829;29830;29831;29832;29833;29834;29835;29836;29837;29838;29839;29840;29841;29842;29843;29844;79056;79057;79058;79059;79060;79061;79062;79063;79064;79065;79066;79067;79068;79069;79070;79071;79072;79073;79074;79075;79076;79077;79078;79079;79080;79081;79082;79083;79084;79085;79086;79087;79088;79089;79090;79091;79092;79093;79094;79095;79096;790…					A4SHV6;G7CY62	A4SHV6;G7CY62	8;8	8;8	8;8	>sp|A4SHV6|RS12_AERS4 30S ribosomal protein S12 OS=Aeromonas salmonicida (strain A449) GN=rpsL PE=3 SV=2;>tr|G7CY62|G7CY62_AERSA 30S ribosomal protein S12 OS=Aeromonas salmonicida subsp. salmonicida 01-B526 GN=rpsL PE=4 SV=1	2	8	8	8	8	8	8	8	8	8	54.8	54.8	54.8	13.748	124	37	42	6.3593e-59	54.8	54.8	3028400000	1456300000	1572100000	369450000	346670000	139	158
#2	120	A4SHV7	601;602;2879;5340;5877;5878;8121;8122;8123;12380;12381;12547;12647;12648;13396;15725;15726;16167;17008;18934;18935;20407;20408	666;667;3270;6037;6646;6647;6648;9194;9195;9196;13981;13982;14172;14297;14298;14299;15451;18095;18096;18596;19541;21745;21746;23440;23441	6277;6278;6279;6280;6281;6282;6283;6284;6285;6286;30056;30057;30058;30059;30060;30061;30062;30063;30064;30065;30066;30067;30068;30069;30070;30071;30072;30073;30074;53207;53208;53209;53210;53211;53212;53213;53214;53215;53216;53217;58887;58888;58889;58890;58891;58892;58893;58894;58895;58896;58897;58898;58899;58900;58901;58902;58903;58904;58905;58906;58907;58908;58909;58910;58911;58912;58913;58914;5…	8399;8400;8401;8402;8403;8404;8405;8406;8407;8408;8409;8410;8411;8412;8413;8414;8415;8416;8417;8418;8419;8420;8421;8422;40746;40747;40748;40749;40750;40751;40752;40753;40754;40755;40756;40757;40758;40759;40760;40761;40762;40763;40764;40765;40766;40767;40768;40769;40770;40771;40772;40773;40774;40775;40776;40777;40778;40779;40780;40781;40782;40783;40784;40785;40786;40787;40788;40789;40790;40791;407…	214;215;216		31;101;144		A4SHV7;G7CY63	A4SHV7;G7CY63	23;23	23;23	23;23	>sp|A4SHV7|RS7_AERS4 30S ribosomal protein S7 OS=Aeromonas salmonicida (strain A449) GN=rpsG PE=3 SV=1;>tr|G7CY63|G7CY63_AERSA 30S ribosomal protein S7 OS=Aeromonas salmonicida subsp. salmonicida 01-B526 GN=IYQ_17532 PE=4 SV=1	2	23	23	23	23	23	23	23	23	23	82.7	82.7	82.7	17.419	156	159	135	9.5505e-211	82.7	82.7	17943000000	9933300000	8009800000	5425400000	2947100000	434	318
#2	121	A4SHV8	737;738;739;1342;1471;1647;1648;1649;2033;2345;2346;2347;3529;3530;3901;4794;6461;6462;6634;6771;6772;7063;7064;7065;7219;7220;7296;7327;7328;7329;7478;7972;8113;8308;8374;8375;9218;9492;10361;10362;10597;11112;11860;12747;12832;13021;13230;13231;13698;13699;13805;13806;14233;15088;15460;15681;16176;16662;17791;18690;18796;18797;19108;19181;19310;20233;20272;20273;20806;20807;21013;21014;21022;21…	820;821;822;1517;1518;1657;1658;1884;1885;1886;1887;1888;1889;1890;1891;2325;2326;2676;2677;2678;4008;4009;4422;5430;7310;7311;7502;7503;7659;7660;7661;8003;8004;8005;8006;8007;8008;8179;8180;8266;8304;8305;8306;8307;8308;8477;9031;9032;9185;9186;9405;9477;9478;10405;10406;10407;10710;11684;11685;11997;12557;13397;14441;14442;14581;14582;14871;15200;15201;15202;15203;15204;15797;15798;15920;15921…	7748;7749;7750;7751;7752;7753;7754;7755;7756;7757;7758;7759;7760;7761;7762;7763;7764;7765;7766;7767;7768;7769;7770;7771;7772;7773;7774;7775;7776;7777;7778;7779;7780;7781;7782;7783;7784;7785;7786;7787;7788;7789;7790;7791;7792;7793;7794;7795;7796;7797;7798;7799;7800;7801;7802;7803;7804;7805;7806;13723;13724;13725;13726;13727;13728;13729;13730;13731;13732;13733;13734;13735;13736;13737;13738;13739;13…	10617;10618;10619;10620;10621;10622;10623;10624;10625;10626;10627;10628;10629;10630;10631;10632;10633;10634;10635;10636;10637;10638;10639;10640;10641;10642;10643;10644;10645;10646;10647;10648;10649;10650;10651;10652;10653;10654;10655;10656;10657;10658;10659;10660;10661;10662;10663;10664;10665;18756;18757;18758;18759;18760;18761;18762;18763;18764;18765;18766;18767;18768;18769;18770;18771;18772;187…	217;218;219;220;221;222;223;224;225;226;227;228;229;230;231;232;233;234		50;75;111;144;188;220;278;408;430;460;521;568;595;613;624;641;659;678		A4SHV8;G7CY64	A4SHV8;G7CY64	74;74	74;74	74;74	>sp|A4SHV8|EFG_AERS4 Elongation factor G OS=Aeromonas salmonicida (strain A449) GN=fusA PE=3 SV=2;>tr|G7CY64|G7CY64_AERSA Elongation factor G OS=Aeromonas salmonicida subsp. salmonicida 01-B526 GN=IYQ_17537 PE=4 SV=1	2	74	74	74	73	74	73	74	73	74	89.4	89.4	89.4	77.497	701	1419	1445	0	89.2	89.4	96098000000	45971000000	50127000000	8200100000	6261200000	609	649
#2	122	A4SHW0	12481;17079;17470	14096;19618;20055	124955;124956;124957;124958;124959;171498;171499;171500;175537;175538;175539;175540;175541;175542;175543;175544;175545	162130;162131;162132;222463;222464;227774;227775;227776;227777;227778					A4SHW0;G7CY69	A4SHW0;G7CY69	3;3	3;3	3;3	>tr|A4SHW0|A4SHW0_AERS4 D,D-heptose 1,7-bisphosphate phosphatase OS=Aeromonas salmonicida (strain A449) GN=gmhB PE=3 SV=1;>tr|G7CY69|G7CY69_AERSA D,D-heptose 1,7-bisphosphate phosphatase OS=Aeromonas salmonicida subsp. salmonicida 01-B526 GN=IYQ_17554 PE=4	2	3	3	3	3	2	3	2	3	2	35	35	35	19.793	180	10	7	9.6762e-17	35	28.3	133860000	65633000	68225000	32705000	44191000	6	4
#2	123	A4SHW1	16864;17287;19252	19377;19851;22105;22106	169357;169358;169359;173658;173659;173660;173661;173662;194328;194329;194330;194331;194332;194333;194334;194335;194336	219739;219740;219741;219742;219743;219744;219745;219746;225054;225055;225056;225057;225058;252788;252789;252790;252791;252792;252793;252794;252795;252796;252797;252798;252799;252800;252801;252802;252803;252804;252805;252806;252807	235		57		A4SHW1;G7CU55	A4SHW1;G7CU55	3;3	3;3	3;3	>sp|A4SHW1|Y299_AERS4 UPF0265 protein ASA_0299 OS=Aeromonas salmonicida (strain A449) GN=ASA_0299 PE=3 SV=1;>tr|G7CU55|G7CU55_AERSA Putative uncharacterized protein OS=Aeromonas salmonicida subsp. salmonicida 01-B526 GN=IYQ_10057 PE=4 SV=1	2	3	3	3	3	3	3	3	3	3	49.5	49.5	49.5	12.316	105	6	11	1.3148e-61	49.5	49.5	243210000	91997000	151210000	19934000	28189000	7	6
#2	124	A4SHW4	250;15140;20252	283;17444;23272	2445;152278;152279;205645;205646;205647	3307;197438;197439;197440;197441;268649					A4SHW4;G7CU52	A4SHW4;G7CU52	3;3	3;3	3;3	>tr|A4SHW4|A4SHW4_AERS4 Modulator of DNA gyrase PmbA OS=Aeromonas salmonicida (strain A449) GN=pmbA PE=4 SV=1;>tr|G7CU52|G7CU52_AERSA Modulator of DNA gyrase PmbA OS=Aeromonas salmonicida subsp. salmonicida 01-B526 GN=IYQ_10042 PE=4 SV=1	2	3	3	3	3	2	3	2	3	2	6.7	6.7	6.7	47.99	447	4	2	5.1005e-05	6.7	4.3	32098000	17709000	14388000	580930	585140	5	1
#2	125	A4SHW5	1934;1991;4549;5565;6041;7196;8190;9496;9497;9766;10941;13373;17205;18225;19595	2209;2275;5154;6283;6836;6837;8151;9267;10714;10715;11009;12374;15422;19751;20913;22529	20221;20222;20761;20762;20763;20764;46052;46053;46054;46055;46056;55501;55502;55503;60515;60516;60517;60518;60519;60520;60521;60522;72051;72052;72053;72054;82750;82751;95131;95132;95133;95134;95135;95136;97449;97450;110357;110358;134850;134851;134852;172843;172844;172845;172846;172847;172848;172849;183290;183291;183292;198617;198618;198619;198620	27562;28106;28107;28108;28109;28110;28111;28112;28113;28114;61238;61239;61240;61241;61242;61243;61244;61245;72802;72803;72804;72805;72806;72807;79591;79592;79593;79594;79595;79596;94291;107986;107987;107988;107989;124007;124008;126856;142603;142604;175380;175381;175382;175383;175384;224033;224034;237641;237642;237643;237644;258862;258863;258864;258865;258866;258867	236;237		59;366		A4SHW5;G7CU51	A4SHW5;G7CU51	15;15	15;15	15;15	>sp|A4SHW5|MURA_AERS4 UDP-N-acetylglucosamine 1-carboxyvinyltransferase OS=Aeromonas salmonicida (strain A449) GN=murA PE=3 SV=1;>tr|G7CU51|G7CU51_AERSA UDP-N-acetylglucosamine 1-carboxyvinyltransferase OS=Aeromonas salmonicida subsp. salmonicida 01-B526 G	2	15	15	15	15	14	15	14	15	14	51.7	51.7	51.7	44.31	418	31	24	2.2552e-81	51.7	46.9	871240000	431920000	439320000	18803000	9703600	25	25
#2	126	A4SHW8	619;971;1703;2549;2550;3650;3837;14932;14935;18766;19269	687;688;1096;1957;2900;2901;4144;4353;17208;17212;21549;22123	6485;6486;6487;6488;6489;6490;6491;6492;9974;9975;18082;18083;26294;26295;26296;26297;26298;37740;37741;37742;37743;37744;37745;37746;39307;39308;39309;39310;150116;150117;150118;150119;150120;150121;150122;150123;150124;150125;150153;150154;150155;150156;150157;150158;189215;189216;189217;189218;189219;189220;189221;194511;194512;194513;194514	8640;8641;8642;8643;8644;8645;8646;8647;8648;8649;8650;8651;8652;8653;8654;8655;8656;8657;8658;8659;8660;8661;8662;13612;13613;13614;24452;24453;24454;35831;35832;50650;50651;50652;50653;50654;50655;50656;50657;50658;52806;52807;52808;52809;194255;194256;194257;194258;194259;194260;194261;194262;194263;194283;194284;194285;194286;194287;194288;194289;194290;194291;194292;194293;194294;194295;1942…	238		167		A4SHW8;G7CU48	A4SHW8;G7CU48	11;11	11;11	11;11	>tr|A4SHW8|A4SHW8_AERS4 Toluene tolerance protein Ttg2D OS=Aeromonas salmonicida (strain A449) GN=ASA_0306 PE=4 SV=1;>tr|G7CU48|G7CU48_AERSA Toluene tolerance protein Ttg2D OS=Aeromonas salmonicida subsp. salmonicida 01-B526 GN=IYQ_10022 PE=4 SV=1	2	11	11	11	11	11	11	11	11	11	57.6	57.6	57.6	23.159	210	25	30	4.6252e-63	57.6	57.6	624260000	265910000	358340000	96975000	128990000	29	37
#2	127	A4SHW9	5520;5521;15856;16756	6232;6233;18246;19260	55102;55103;55104;55105;55106;55107;55108;55109;159073;159074;159075;159076;168255;168256;168257;168258	72187;72188;72189;72190;72191;72192;72193;72194;72195;72196;72197;72198;72199;205929;205930;205931;205932;205933;205934;205935;205936;218346;218347;218348					A4SHW9;G7CU47	A4SHW9;G7CU47	4;4	4;4	4;4	>tr|A4SHW9|A4SHW9_AERS4 Toluene tolerance protein TTG2C OS=Aeromonas salmonicida (strain A449) GN=ASA_0307 PE=4 SV=1;>tr|G7CU47|G7CU47_AERSA Toluene tolerance protein TTG2C OS=Aeromonas salmonicida subsp. salmonicida 01-B526 GN=IYQ_10017 PE=4 SV=1	2	4	4	4	4	4	4	4	4	4	22.7	22.7	22.7	17.304	163	8	8	6.1018e-18	22.7	22.7	55395000	28857000	26538000	11506000	10162000	13	11
#2	128	A4SHX0	911;2064;2719;4194;12947	1029;2359;3093;4747;14751	9522;9523;9524;9525;9526;9527;21647;21648;21649;21650;21651;21652;21653;21654;27933;27934;27935;27936;27937;27938;27939;42630;42631;42632;42633;42634;42635;42636;42637;129956;129957;129958;129959	13120;13121;13122;13123;29326;29327;29328;29329;37986;37987;37988;37989;37990;56862;56863;56864;56865;56866;56867;56868;56869;168926;168927					A4SHX0;G7CU46	A4SHX0;G7CU46	5;5	5;5	5;5	>tr|A4SHX0|A4SHX0_AERS4 ABC-type transporter, permease subunit OS=Aeromonas salmonicida (strain A449) GN=ASA_0308 PE=4 SV=1;>tr|G7CU46|G7CU46_AERSA ABC-type transporter, permease subunit OS=Aeromonas salmonicida subsp. salmonicida 01-B526 GN=IYQ_10012 PE=4	2	5	5	5	5	5	5	5	5	5	27.4	27.4	27.4	27.578	259	16	17	8.222e-40	27.4	27.4	75287000	30921000	44366000	27273000	25018000	12	11
#2	129	A4SHX1	9840;12609	11093;14245	98273;98274;98275;126403;126404;126405	127931;164213;164214;164215;164216;164217					A4SHX1;G7CU45	A4SHX1;G7CU45	2;2	2;2	2;2	>tr|A4SHX1|A4SHX1_AERS4 ABC-type transporter, ATP-binding protein OS=Aeromonas salmonicida (strain A449) GN=ASA_0309 PE=3 SV=1;>tr|G7CU45|G7CU45_AERSA ABC-type transporter, ATP-binding protein OS=Aeromonas salmonicida subsp. salmonicida 01-B526 GN=IYQ_1000	2	2	2	2	2	2	2	2	2	2	13.9	13.9	13.9	29.066	266	2	4	0.045825	13.9	13.9	26988000	3743200	23245000	2209900	18082000	3	3
#2	130	A4SHX2	3720;6353;6354;6614;9697;11931;12268;18223;18635;18899;18900;19562;19846;19847	4219;7185;7186;7479;10934;13476;13851;13852;20911;21402;21701;21702;22491;22808;22809	38383;38384;38385;38386;63463;63464;63465;63466;63467;63468;63469;63470;63471;63472;63473;66163;66164;66165;96697;96698;96699;96700;119879;119880;123076;123077;123078;123079;123080;123081;183272;183273;183274;183275;183276;188116;188117;188118;190518;190519;190520;190521;190522;190523;190524;190525;198251;198252;198253;201315;201316;201317;201318;201319;201320;201321	51509;51510;83693;83694;83695;83696;83697;83698;83699;83700;83701;83702;83703;83704;83705;83706;83707;83708;83709;87042;87043;125849;125850;125851;125852;125853;155507;155508;155509;155510;155511;155512;159821;159822;159823;159824;159825;237621;237622;237623;237624;237625;237626;237627;237628;237629;237630;237631;244529;244530;247696;247697;247698;247699;247700;247701;247702;258373;262456;262457;…	239		241		A4SHX2	A4SHX2	14	14	2	>tr|A4SHX2|A4SHX2_AERS4 Sugar phosphate isomerase OS=Aeromonas salmonicida (strain A449) GN=ASA_0310 PE=4 SV=1	1	14	14	2	14	14	14	14	2	2	53.2	53.2	2.7	34.955	331	31	25	1.3207e-47	53.2	53.2	467840000	206030000	261810000	79252000	73487000	28	34
#2	131	A4SHX3	1262;8132;13185;16353	1422;9206;15131;15132;18805	12991;12992;12993;12994;12995;81809;81810;81811;132285;132286;132287;132288;132289;132290;132291;132292;132293;164286;164287;164288;164289;164290;164291	17767;17768;17769;106777;106778;106779;106780;106781;106782;106783;106784;106785;106786;106787;106788;106789;106790;106791;106792;106793;106794;106795;106796;172034;172035;172036;172037;172038;172039;172040;172041;172042;172043;172044;172045;172046;212912;212913;212914;212915;212916;212917;212918	240		1		A4SHX3;G7CU43	A4SHX3;G7CU43	4;4	4;4	4;4	>tr|A4SHX3|A4SHX3_AERS4 3-deoxy-D-manno-octulosonate 8-phosphate phosphatase OS=Aeromonas salmonicida (strain A449) GN=ASA_0311 PE=4 SV=1;>tr|G7CU43|G7CU43_AERSA 3-deoxy-D-manno-octulosonate 8-phosphate phosphatase OS=Aeromonas salmonicida subsp. salmonici	2	4	4	4	4	4	4	4	4	4	27.7	27.7	27.7	19.575	184	11	12	4.8583e-23	27.7	27.7	22734000	9735800	12998000	5498000	7434400	15	15
#2	132	A4SHX4	548;3914;19925	611;4437;22897	5730;5731;5732;40092;40093;40094;202031;202032;202033;202034;202035	7712;7713;7714;7715;7716;7717;7718;7719;7720;7721;7722;7723;7724;7725;53646;53647;53648;53649;53650;53651;53652;53653;53654;53655;53656;263894;263895;263896;263897;263898;263899;263900					A4SHX4;G7CU42	A4SHX4;G7CU42	3;3	3;3	3;3	>tr|A4SHX4|A4SHX4_AERS4 Putative uncharacterized protein OS=Aeromonas salmonicida (strain A449) GN=ASA_0312 PE=4 SV=1;>tr|G7CU42|G7CU42_AERSA Putative uncharacterized protein OS=Aeromonas salmonicida subsp. salmonicida 01-B526 GN=IYQ_09992 PE=4 SV=1	2	3	3	3	3	3	3	3	3	3	20.4	20.4	20.4	21.38	186	6	5	1.2744e-29	20.4	20.4	52061000	24545000	27516000	14065000	16718000	16	16
#2	133	A4SHX5	11897;11898;12875;18211;20279	13439;13440;14649;20898;23302	119564;119565;119566;119567;119568;119569;119570;119571;129224;129225;183140;183141;205865;205866;205867	155081;155082;155083;155084;155085;155086;168028;168029;168030;237387;237388;268916;268917;268918;268919;268920;268921;268922;268923;268924;268925;268926;268927;268928;268929;268930					A4SHX5;G7CU41	A4SHX5;G7CU41	5;5	5;5	5;5	>tr|A4SHX5|A4SHX5_AERS4 Putative uncharacterized protein OS=Aeromonas salmonicida (strain A449) GN=ASA_0313 PE=4 SV=1;>tr|G7CU41|G7CU41_AERSA Putative uncharacterized protein OS=Aeromonas salmonicida subsp. salmonicida 01-B526 GN=IYQ_09987 PE=4 SV=1	2	5	5	5	5	5	5	5	5	5	34.3	34.3	34.3	19.315	175	8	7	2.4217e-08	34.3	34.3	147320000	63697000	83619000	33917000	31415000	13	13
#2	134	A4SHX6	3226;3227;3849;4784;5468;5469;6617;11344;12871;13339;13581;15564	3666;3667;4365;5420;6179;6180;7482;12821;12822;14641;14642;15369;15662;17912	33517;33518;33519;33520;33521;33522;33523;39410;39411;39412;39413;48019;48020;48021;54609;54610;54611;54612;54613;54614;54615;66186;66187;66188;66189;66190;66191;66192;66193;66194;66195;114100;114101;114102;114103;114104;114105;129172;129173;129174;129175;129176;129177;129178;129179;129180;129181;129182;129183;129184;129185;129186;134241;134242;136882;136883;156331;156332;156333;156334;156335	45323;45324;45325;45326;45327;45328;45329;45330;45331;45332;45333;45334;45335;45336;45337;45338;45339;45340;45341;45342;52933;52934;52935;63583;63584;63585;63586;63587;63588;63589;63590;63591;63592;63593;71705;71706;71707;71708;71709;71710;71711;71712;71713;71714;71715;71716;71717;71718;87055;87056;87057;87058;87059;147940;147941;147942;147943;147944;147945;167975;167976;167977;167978;167979;1679…	241;242;243		100;103;215		A4SHX6;G7CU40	A4SHX6;G7CU40	12;12	12;12	12;12	>tr|A4SHX6|A4SHX6_AERS4 ABC-type transporter, ATP binding protein OS=Aeromonas salmonicida (strain A449) GN=ASA_0314 PE=3 SV=1;>tr|G7CU40|G7CU40_AERSA ABC-type transporter, ATP binding protein OS=Aeromonas salmonicida subsp. salmonicida 01-B526 GN=IYQ_0998	2	12	12	12	12	12	12	12	12	12	61	61	61	26.666	241	31	30	2.2286e-101	61	61	534170000	246840000	287330000	51228000	73052000	32	31
#2	135	A4SHX7	4735;4873;4880;8010;9380;11889;11890;18081;19585;19758;20502	5367;5520;5527;9072;10591;13431;13432;20751;22517;22518;22716;23550	47660;47661;47662;48879;48880;48881;48910;48911;48912;48913;80641;80642;80643;80644;80645;94252;94253;94254;94255;119489;119490;119491;119492;119493;181631;181632;181633;181634;198541;198542;198543;198544;198545;198546;198547;198548;198549;200567;200568;200569;200570;200571;200572;207769;207770;207771;207772	63117;63118;64646;64680;64681;105231;105232;105233;105234;122941;122942;122943;155013;155014;155015;155016;155017;235244;235245;235246;235247;235248;235249;235250;235251;258781;258782;261569;261570;270951;270952;270953;270954	244		308		A4SHX7;G7CU39	A4SHX7;G7CU39	11;11	11;11	11;11	>tr|A4SHX7|A4SHX7_AERS4 RNA polymerase sigma-54 factor OS=Aeromonas salmonicida (strain A449) GN=rpoN PE=3 SV=1;>tr|G7CU39|G7CU39_AERSA RNA polymerase sigma-54 factor OS=Aeromonas salmonicida subsp. salmonicida 01-B526 GN=IYQ_09977 PE=4 SV=1	2	11	11	11	11	10	11	10	11	10	30.3	30.3	30.3	53.962	479	21	26	6.9099e-53	30.3	30.3	387240000	136300000	250940000	22364000	31502000	10	21
#2	136	A4SHX9	1122;12855;13170;14356;15148;17744	1269;14614;15106;16564;16565;17452;20360	11688;11689;11690;11691;129015;129016;129017;129018;132150;132151;145068;145069;145070;145071;145072;152327;152328;152329;152330;152331;178242;178243;178244	16213;16214;16215;16216;16217;16218;167659;167660;167661;167662;167663;167664;167665;171873;171874;171875;171876;187738;187739;187740;187741;197498;197499;197500;197501;197502;231042;231043					A4SHX9;G7CU37	A4SHX9;G7CU37	6;6	6;6	6;6	>tr|A4SHX9|A4SHX9_AERS4 Nitrogen regulatory IIA protein PtsN OS=Aeromonas salmonicida (strain A449) GN=ptsN PE=4 SV=1;>tr|G7CU37|G7CU37_AERSA PTS IIA-like nitrogen-regulatory protein PtsN OS=Aeromonas salmonicida subsp. salmonicida 01-B526 GN=IYQ_09967 PE=	2	6	6	6	6	6	6	6	6	6	47.3	47.3	47.3	16.203	148	10	13	4.8547e-28	47.3	47.3	81746000	30965000	50780000	8029500	13419000	8	16
#2	137	A4SHY0	2528;4499;5484;8698;12205;12514;13177;13755;14825;16962;18713	2877;5100;6195;9838;13779;14136;15116;15117;15861;17079;19486;21488	26098;26099;26100;45492;45493;45494;45495;54729;54730;54731;54732;54733;54734;54735;54736;54737;54738;54739;54740;87171;87172;87173;87174;122414;122415;125311;125312;125313;125314;132199;132200;132201;132202;132203;132204;138620;138621;138622;138623;148948;148949;148950;170413;170414;188759;188760;188761;188762	35635;35636;35637;35638;35639;35640;35641;35642;60482;60483;60484;60485;60486;71816;71817;71818;71819;71820;71821;113816;113817;113818;113819;113820;113821;113822;158595;158596;158597;158598;158599;162651;162652;162653;162654;171941;171942;171943;171944;171945;171946;171947;171948;180129;180130;180131;180132;180133;192549;192550;221097;221098;245300	245		1		A4SHY0;G7CU36	A4SHY0;G7CU36	11;11	11;11	11;11	>sp|A4SHY0|Y318_AERS4 UPF0042 nucleotide-binding protein ASA_0318 OS=Aeromonas salmonicida (strain A449) GN=ASA_0318 PE=3 SV=1;>tr|G7CU36|G7CU36_AERSA GlmZ(SRNA)-inactivating NTPase OS=Aeromonas salmonicida subsp. salmonicida 01-B526 GN=IYQ_09962 PE=4 SV=1	2	11	11	11	10	11	10	11	10	11	50.3	50.3	50.3	32.507	288	23	25	6.7722e-63	45.8	50.3	423030000	167160000	255870000	113690000	128990000	17	26
#2	138	A4SHZ0	6123;7401;13934	6928;8393;16078	61288;61289;74515;74516;74517;74518;74519;141272;141273	80554;97425;97426;183410;183411;183412					A4SHZ0;G7CU24	A4SHZ0;G7CU24	3;3	3;3	3;3	>tr|A4SHZ0|A4SHZ0_AERS4 DegS serine protease OS=Aeromonas salmonicida (strain A449) GN=degS PE=4 SV=1;>tr|G7CU24|G7CU24_AERSA DegS serine protease OS=Aeromonas salmonicida subsp. salmonicida 01-B526 GN=IYQ_09892 PE=4 SV=1	2	3	3	3	3	3	3	3	3	3	14.9	14.9	14.9	39.924	376	4	5	5.6122e-42	14.9	14.9	74623000	32941000	41683000	9214000	11943000	1	5
#2	139	A4SHZ1	329;477;845;2752;3091;5004;5005;5232;6118;6224;6249;7036;9194;10740;11340;12115;13813;15071;15184;15468;16161;18915;19629	367;533;945;3132;3133;3509;5661;5662;5910;6923;7046;7074;7972;10376;12152;12817;13678;15929;17368;17496;17806;18590;21719;22570	3202;3203;3204;3205;4911;4912;4913;8804;8805;8806;8807;8808;8809;8810;8811;8812;8813;28255;28256;28257;28258;28259;28260;28261;28262;28263;28264;28265;28266;28267;28268;31819;31820;49885;49886;49887;49888;49889;49890;49891;49892;49893;52077;52078;52079;52080;61267;61268;61269;61270;61271;62248;62249;62459;62460;62461;70451;70452;70453;70454;70455;92054;92055;92056;92057;108447;114069;114070;11407…	4408;4409;4410;4411;6506;6507;6508;6509;6510;6511;12134;12135;12136;12137;12138;12139;12140;12141;12142;12143;12144;12145;12146;12147;38363;38364;38365;38366;38367;38368;38369;38370;38371;38372;38373;38374;38375;38376;38377;38378;38379;38380;38381;38382;38383;43042;43043;43044;43045;43046;43047;43048;43049;43050;43051;65749;65750;65751;65752;65753;65754;65755;68341;68342;68343;80517;80518;80519;8…	246;247;248		79;250;298		A4SHZ1;G7CU23	A4SHZ1;G7CU23	23;23	23;23	23;23	>tr|A4SHZ1|A4SHZ1_AERS4 DegQ serine protease OS=Aeromonas salmonicida (strain A449) GN=degQ PE=4 SV=1;>tr|G7CU23|G7CU23_AERSA DegQ serine protease OS=Aeromonas salmonicida subsp. salmonicida 01-B526 GN=IYQ_09887 PE=4 SV=1	2	23	23	23	22	22	22	22	22	22	66.2	66.2	66.2	47.76	453	75	78	0	66.2	64.5	3418400000	1565000000	1853400000	60220000	70193000	91	87
#2	140	A4SHZ2	981;1787;3565;3690;3691	1106;2046;4045;4186;4187	10067;10068;10069;10070;18870;36814;36815;36816;36817;36818;38060;38061;38062;38063;38064;38065;38066;38067;38068;38069;38070;38071;38072;38073	13728;13729;25583;49729;49730;49731;49732;49733;51070;51071;51072;51073;51074;51075;51076;51077;51078;51079;51080;51081;51082;51083;51084;51085;51086;51087;51088;51089;51090;51091;51092;51093;51094;51095;51096;51097;51098;51099;51100;51101;51102;51103;51104;51105;51106;51107;51108;51109;51110;51111;51112;51113;51114;51115;51116;51117;51118;51119;51120					A4SHZ2;G7CU22	A4SHZ2;G7CU22	5;5	5;5	5;5	>tr|A4SHZ2|A4SHZ2_AERS4 Membrane protein OS=Aeromonas salmonicida (strain A449) GN=ASA_0331 PE=4 SV=1;>tr|G7CU22|G7CU22_AERSA Membrane protein OS=Aeromonas salmonicida subsp. salmonicida 01-B526 GN=IYQ_09882 PE=4 SV=1	2	5	5	5	3	5	3	5	3	5	57.9	57.9	57.9	13.886	126	9	15	8.6711e-99	52.4	57.9	689790000	305330000	384460000	72720000	75126000	16	38
#2	141	A4SHZ3	5480;10925;17592;20998	6191;12354;20190;24097	54707;54708;54709;110110;110111;110112;176820;176821;176822;212099;212100;212101;212102	71798;71799;71800;71801;142346;142347;142348;142349;142350;142351;229319;275924;275925	249		352		A4SHZ3;G7CU21	A4SHZ3;G7CU21	4;4	4;4	4;4	>tr|A4SHZ3|A4SHZ3_AERS4 ATPase, AFG1 family OS=Aeromonas salmonicida (strain A449) GN=ASA_0332 PE=4 SV=1;>tr|G7CU21|G7CU21_AERSA AFG1 family ATPase OS=Aeromonas salmonicida subsp. salmonicida 01-B526 GN=IYQ_09877 PE=4 SV=1	2	4	4	4	4	4	4	4	4	4	16.8	16.8	16.8	41.576	364	5	8	2.2789e-20	16.8	16.8	89679000	37615000	52064000	9727200	12943000	3	4
#2	142	A4SHZ4	590;3562;3563;5767;7722;8376;10403;12038;12230;12480;13043;14170;15386;15594;16459;16460;17419;17420;20240	655;4042;4043;6521;8740;9479;11730;13592;13808;14094;14095;14903;14904;16354;17718;17944;17945;18915;18916;19999;20000;23260	6101;6102;6103;6104;6105;6106;6107;6108;6109;6110;6111;6112;6113;6114;6115;36794;36795;36796;36797;36798;36799;36800;36801;36802;36803;36804;36805;36806;57617;57618;57619;57620;57621;57622;57623;57624;57625;57626;77811;77812;77813;77814;77815;77816;77817;77818;77819;77820;77821;77822;77823;77824;77825;77826;77827;84390;84391;84392;84393;84394;84395;84396;104386;104387;104388;104389;104390;104391;…	8200;8201;8202;8203;8204;8205;8206;8207;8208;8209;8210;8211;8212;8213;8214;8215;8216;8217;8218;8219;8220;8221;8222;8223;8224;8225;8226;8227;8228;8229;8230;8231;8232;8233;8234;8235;8236;8237;8238;8239;8240;8241;8242;8243;49676;49677;49678;49679;49680;49681;49682;49683;49684;49685;49686;49687;49688;49689;49690;49691;49692;49693;49694;49695;49696;49697;49698;49699;49700;49701;49702;49703;49704;49705…	250;251		1;99		A4SHZ4;G7CU20	A4SHZ4;G7CU20	19;19	19;19	19;19	>sp|A4SHZ4|RL13_AERS4 50S ribosomal protein L13 OS=Aeromonas salmonicida (strain A449) GN=rplM PE=3 SV=1;>tr|G7CU20|G7CU20_AERSA 50S ribosomal protein L13 OS=Aeromonas salmonicida subsp. salmonicida 01-B526 GN=rplM PE=4 SV=1	2	19	19	19	19	19	19	19	19	19	82.4	82.4	82.4	15.808	142	122	109	1.1812e-126	82.4	82.4	6892600000	3812900000	3079700000	1735400000	1188500000	262	204
#2	143	A4SHZ5	546;547;1311;1312;1313;8598;12656;14975;14976;16316;16317	609;610;1478;1479;1480;1481;1482;1483;9727;14310;14311;17256;17257;17258;17259;18763;18764	5716;5717;5718;5719;5720;5721;5722;5723;5724;5725;5726;5727;5728;5729;13441;13442;13443;13444;13445;13446;13447;13448;13449;13450;13451;13452;13453;13454;13455;13456;13457;13458;13459;13460;13461;13462;13463;13464;13465;13466;13467;13468;13469;13470;13471;13472;13473;13474;13475;13476;13477;13478;13479;13480;13481;13482;13483;13484;13485;13486;13487;13488;13489;13490;13491;13492;13493;13494;13495…	7630;7631;7632;7633;7634;7635;7636;7637;7638;7639;7640;7641;7642;7643;7644;7645;7646;7647;7648;7649;7650;7651;7652;7653;7654;7655;7656;7657;7658;7659;7660;7661;7662;7663;7664;7665;7666;7667;7668;7669;7670;7671;7672;7673;7674;7675;7676;7677;7678;7679;7680;7681;7682;7683;7684;7685;7686;7687;7688;7689;7690;7691;7692;7693;7694;7695;7696;7697;7698;7699;7700;7701;7702;7703;7704;7705;7706;7707;7708;7709…	252;253;254		1;57;88		A4SHZ5;G7CU19	A4SHZ5;G7CU19	11;11	11;11	11;11	>sp|A4SHZ5|RS9_AERS4 30S ribosomal protein S9 OS=Aeromonas salmonicida (strain A449) GN=rpsI PE=3 SV=1;>tr|G7CU19|G7CU19_AERSA 30S ribosomal protein S9 OS=Aeromonas salmonicida subsp. salmonicida 01-B526 GN=rpsI PE=4 SV=1	2	11	11	11	11	11	11	11	11	11	53.8	53.8	53.8	14.769	130	73	81	6.6737e-129	53.8	53.8	1945500000	873510000	1071900000	337940000	185300000	80	68
#2	144	A4SHZ6	79;80;3255;8872;15144;15145;17810;18852	90;91;3698;10029;17448;17449;20436;21647	958;959;960;961;962;963;964;965;966;967;968;969;970;971;972;973;974;33797;33798;33799;33800;88810;88811;88812;88813;88814;88815;152300;152301;152302;152303;152304;152305;152306;152307;152308;152309;152310;152311;152312;152313;178848;178849;178850;178851;178852;178853;178854;178855;190055;190056;190057;190058;190059	1398;1399;1400;1401;1402;1403;1404;1405;1406;1407;1408;1409;1410;1411;1412;1413;1414;1415;1416;1417;1418;1419;1420;1421;1422;45584;45585;45586;45587;45588;45589;115789;115790;115791;197461;197462;197463;197464;197465;197466;197467;197468;197469;197470;197471;197472;197473;197474;197475;197476;197477;231830;231831;231832;231833;231834;231835;231836;231837;231838;231839;231840;246901;246902;246903;…					A4SHZ6;G7CU18	A4SHZ6;G7CU18	8;8	8;8	8;8	>tr|A4SHZ6|A4SHZ6_AERS4 Ubiquinol-cytochrome c reductase iron-sulfur subunit OS=Aeromonas salmonicida (strain A449) GN=petA PE=3 SV=1;>tr|G7CU18|G7CU18_AERSA Ubiquinol-cytochrome c reductase, iron-sulfur subunit OS=Aeromonas salmonicida subsp. salmonicida	2	8	8	8	8	8	8	8	8	8	44.7	44.7	44.7	21.182	197	26	28	7.5535e-87	44.7	44.7	1643900000	675820000	968070000	128590000	141300000	42	38
#2	145	A4SHZ7	2592;3463;5646;6165;10451;10452;17903	2950;3935;6385;6977;11803;11804;11805;20553	26758;26759;26760;26761;26762;26763;26764;26765;26766;26767;35814;35815;35816;35817;35818;35819;35820;35821;35822;35823;35824;35825;35826;56450;56451;56452;56453;56454;56455;56456;56457;56458;56459;56460;56461;56462;56463;56464;56465;56466;56467;56468;56469;56470;56471;56472;56473;56474;56475;56476;56477;56478;56479;56480;56481;56482;61602;61603;61604;61605;61606;61607;61608;105034;105035;105036;…	36434;36435;48408;48409;48410;48411;48412;48413;48414;48415;48416;48417;73973;73974;73975;73976;73977;73978;73979;73980;73981;73982;73983;73984;73985;73986;80961;136030;136031;136032;136033;136034;136035;136036;136037;136038;136039;136040;136041;136042;136043;136044;136045;136046;136047;233309;233310;233311;233312;233313;233314;233315;233316;233317;233318;233319;233320;233321;233322	255		6		A4SHZ7;G7CU17	A4SHZ7;G7CU17	7;7	7;7	7;7	>tr|A4SHZ7|A4SHZ7_AERS4 Cytochrome b OS=Aeromonas salmonicida (strain A449) GN=petB PE=3 SV=1;>tr|G7CU17|G7CU17_AERSA Ubiquinol-cytochrome c reductase, cytochrome b OS=Aeromonas salmonicida subsp. salmonicida 01-B526 GN=IYQ_09857 PE=4 SV=1	2	7	7	7	7	7	7	7	7	7	19.8	19.8	19.8	46.381	405	56	60	3.7562e-33	19.8	19.8	265780000	101260000	164520000	57800000	78552000	18	24
#2	146	A4SHZ8	443;488;4521;5971;15915;16093;18496;18497;20334	493;548;5122;5123;6754;18318;18512;18513;21239;21240;21241;21242;23362	4555;4556;4557;4558;5003;5004;5005;5006;5007;5008;5009;5010;5011;5012;5013;5014;5015;5016;5017;5018;5019;5020;5021;5022;5023;5024;45707;45708;45709;45710;45711;45712;45713;45714;45715;45716;45717;45718;45719;59826;59827;59828;59829;59830;59831;59832;59833;59834;159652;159653;159654;161437;161438;161439;161440;161441;161442;161443;161444;161445;161446;161447;161448;161449;161450;161451;161452;1614…	5969;5970;5971;5972;6613;6614;6615;6616;6617;6618;60726;60727;60728;60729;60730;60731;60732;60733;60734;60735;60736;60737;60738;60739;60740;60741;60742;60743;60744;60745;78712;78713;78714;78715;78716;78717;78718;206659;209117;209118;209119;209120;209121;209122;209123;209124;209125;209126;209127;209128;209129;209130;209131;209132;209133;209134;209135;209136;209137;209138;209139;209140;209141;20914…	256;257;258		74;148;187		A4SHZ8;G7CU16	A4SHZ8;G7CU16	9;9	9;9	9;9	>tr|A4SHZ8|A4SHZ8_AERS4 Ubiquinol-cytochrome c reductase, cytochrome c1 OS=Aeromonas salmonicida (strain A449) GN=petC PE=4 SV=1;>tr|G7CU16|G7CU16_AERSA Ubiquinol--cytochrome c reductase, cytochrome c1 OS=Aeromonas salmonicida subsp. salmonicida 01-B526 GN	2	9	9	9	9	9	9	9	9	9	62.7	62.7	62.7	27.502	244	58	57	5.4916e-110	62.7	62.7	552010000	230040000	321970000	42517000	57600000	24	26
#2	147	A4SHZ9	4091;4712;5643;7337;7338;8821;8822;10000;10001;10409;10841;16998	4637;5343;6379;6380;8316;8317;9969;9970;9971;11276;11277;11278;11279;11280;11736;11737;12262;19528;19529;19530	41780;41781;41782;41783;41784;47432;47433;47434;47435;47436;47437;47438;47439;47440;47441;56415;56416;56417;56418;56419;56420;56421;56422;56423;73782;73783;73784;73785;73786;73787;88224;88225;88226;88227;88228;88229;88230;88231;88232;88233;88234;88235;88236;88237;88238;88239;88240;88241;88242;88243;88244;88245;88246;88247;88248;88249;99736;99737;99738;99739;99740;99741;99742;99743;99744;99745;997…	55924;55925;55926;55927;55928;55929;55930;55931;55932;55933;55934;55935;55936;55937;55938;55939;55940;62796;62797;62798;62799;62800;62801;62802;62803;62804;62805;62806;62807;62808;62809;62810;62811;62812;62813;62814;62815;62816;62817;62818;62819;62820;62821;62822;62823;62824;73916;73917;73918;73919;73920;73921;73922;73923;73924;73925;73926;73927;73928;73929;73930;73931;73932;73933;73934;73935;739…	259;260;261		11;76;118		A4SHZ9;G7CU15	A4SHZ9;G7CU15	12;12	12;12	12;12	>tr|A4SHZ9|A4SHZ9_AERS4 Stringent starvation protein A OS=Aeromonas salmonicida (strain A449) GN=sspA PE=3 SV=1;>tr|G7CU15|G7CU15_AERSA Stringent starvation protein A OS=Aeromonas salmonicida subsp. salmonicida 01-B526 GN=sspA PE=4 SV=1	2	12	12	12	12	12	12	12	12	12	60.8	60.8	60.8	23.609	209	68	74	7.725e-136	60.8	60.8	1306800000	594680000	712160000	241020000	249610000	47	49
#2	148	A4SI00	2204;5299	2525;5986;5987	23308;23309;23310;23311;52804;52805;52806;52807;52808;52809;52810;52811;52812	31610;31611;31612;31613;31614;31615;69205;69206;69207;69208;69209;69210;69211;69212	262		88		A4SI00;G7CU14	A4SI00;G7CU14	2;2	2;2	2;2	>tr|A4SI00|A4SI00_AERS4 Stringent starvation protein B OS=Aeromonas salmonicida (strain A449) GN=sspB PE=4 SV=1;>tr|G7CU14|G7CU14_AERSA Stringent starvation protein B OS=Aeromonas salmonicida subsp. salmonicida 01-B526 GN=IYQ_09842 PE=4 SV=1	2	2	2	2	2	2	2	2	2	2	27	27	27	15.711	141	6	7	3.4294e-10	27	27	33411000	14868000	18543000	0	5334000	3	3
#2	149	A4SI01	190;8718;9377;11359;14434;17611;19281;19282;20185	218;9859;10588;12839;16646;20210;22135;22136;23201	1869;1870;1871;1872;1873;1874;1875;87366;94239;94240;94241;94242;94243;114200;114201;114202;145564;145565;145566;145567;176960;176961;176962;176963;176964;194627;194628;194629;194630;194631;194632;194633;194634;194635;194636;194637;194638;205083;205084;205085;205086	2468;2469;2470;2471;2472;2473;2474;2475;2476;2477;2478;2479;2480;2481;2482;113996;113997;122921;122922;122923;122924;122925;122926;148105;148106;148107;148108;148109;148110;148111;148112;148113;148114;148115;148116;148117;148118;148119;148120;148121;148122;148123;148124;148125;148126;148127;148128;148129;148130;148131;148132;148133;148134;148135;188431;188432;188433;188434;188435;188436;188437;18…					A4SI01;G7CU13	A4SI01;G7CU13	9;9	9;9	9;9	>tr|A4SI01|A4SI01_AERS4 Lipoprotein OS=Aeromonas salmonicida (strain A449) GN=ASA_0340 PE=4 SV=1;>tr|G7CU13|G7CU13_AERSA Lipoprotein OS=Aeromonas salmonicida subsp. salmonicida 01-B526 GN=IYQ_09837 PE=4 SV=1	2	9	9	9	8	9	8	9	8	9	51	51	51	20.439	192	20	21	1.9868e-85	49	51	417520000	212490000	205030000	117660000	74482000	72	55
#2	150	A4SI02	1180;4542;7907;10339	1332;5146;8954;8955;11661	12262;12263;12264;12265;12266;12267;12268;12269;12270;12271;46005;46006;79621;79622;79623;79624;79625;79626;103693;103694;103695;103696;103697;103698;103699;103700;103701;103702;103703	16936;16937;16938;16939;16940;16941;16942;16943;16944;16945;16946;16947;16948;61183;61184;61185;103791;103792;103793;103794;103795;103796;103797;103798;103799;103800;134338;134339;134340;134341;134342;134343;134344;134345;134346;134347;134348;134349;134350;134351	263		33		A4SI02;G7CU12	A4SI02;G7CU12	4;4	4;4	4;4	>tr|A4SI02|A4SI02_AERS4 Phosphoheptose isomerase OS=Aeromonas salmonicida (strain A449) GN=gmhA PE=4 SV=1;>tr|G7CU12|G7CU12_AERSA Phosphoheptose isomerase OS=Aeromonas salmonicida subsp. salmonicida 01-B526 GN=IYQ_09832 PE=4 SV=1	2	4	4	4	4	4	4	4	4	4	29.6	29.6	29.6	20.869	196	15	14	3.1533e-36	29.6	29.6	74200000	34449000	39751000	17694000	17819000	16	14
#2	151	A4SI04	629;779;1560;1833;3195;3347;4529;4605;7961;8980;9473;12486;12595;12953;13421;13512;14150;14293;14329;16297;16387;16568;17061;17070;17071;18703;20139	698;866;1770;2094;3627;3628;3803;5131;5221;5222;9019;10146;10147;10690;14102;14226;14759;14760;15478;15479;15577;16333;16493;16534;18743;18839;18840;19049;19050;19598;19599;19600;19609;19610;21478;23145	6579;6580;6581;6582;6583;6584;6585;8194;8195;8196;8197;8198;16494;16495;16496;19311;19312;33215;33216;33217;33218;33219;33220;33221;33222;33223;34642;34643;34644;34645;34646;34647;45755;45756;45757;45758;45759;45760;45761;46509;46510;46511;46512;46513;46514;46515;46516;46517;46518;46519;46520;46521;80147;80148;80149;80150;80151;80152;80153;80154;80155;80156;80157;80158;89793;89794;89795;89796;897…	8773;8774;8775;8776;8777;8778;8779;8780;8781;8782;8783;8784;8785;8786;8787;8788;11311;11312;11313;11314;11315;11316;11317;11318;11319;11320;11321;11322;11323;11324;11325;11326;11327;22283;22284;22285;26263;26264;44879;44880;44881;44882;44883;46605;46606;46607;46608;46609;46610;46611;46612;60773;60774;60775;61708;61709;61710;61711;61712;61713;61714;61715;61716;61717;61718;61719;61720;61721;104633;…	264;265;266;267;268;269;270;271;272	0;1	73;168;191;248;471;483;514;540;559	479;490	A4SI04;G7CU10	A4SI04;G7CU10	27;27	27;27	27;27	>tr|A4SI04|A4SI04_AERS4 Lipoprotein, LppC family OS=Aeromonas salmonicida (strain A449) GN=ASA_0343 PE=4 SV=1;>tr|G7CU10|G7CU10_AERSA LppC family lipoprotein OS=Aeromonas salmonicida subsp. salmonicida 01-B526 GN=IYQ_09822 PE=4 SV=1	2	27	27	27	26	27	26	27	26	27	70.1	70.1	70.1	68.724	635	96	112	0	70.1	70.1	1282600000	620250000	662400000	124320000	111930000	87	130
#2	152	A4SI05	426;5012;10909;15743;15927;16490;16491;16947;17295;17376;17619;18182;19746;20159	475;5669;12336;18116;18332;18952;18953;19471;19861;19951;20218;20862;22704;23171	4374;4375;4376;4377;4378;4379;4380;4381;4382;4383;4384;4385;4386;49925;49926;49927;49928;109977;109978;158030;158031;158032;159820;159821;159822;159823;159824;159825;159826;165621;165622;165623;170235;170236;170237;173764;173765;173766;173767;174806;174807;177008;177009;177010;177011;177012;182814;182815;182816;182817;182818;182819;182820;182821;182822;200510;200511;200512;200513;200514;200515;20…	5747;5748;65801;65802;65803;65804;65805;65806;65807;65808;142187;142188;142189;142190;142191;142192;142193;142194;142195;142196;142197;142198;142199;142200;204624;204625;204626;204627;204628;204629;204630;204631;204632;204633;204634;204635;206752;206753;206754;206755;206756;206757;206758;206759;206760;206761;214547;214548;214549;214550;214551;220846;220847;220848;220849;220850;220851;220852;22085…	273		205		A4SI05;G7CU09	A4SI05;G7CU09	14;14	14;14	14;14	>tr|A4SI05|A4SI05_AERS4 Ribosomal RNA small subunit methyltransferase I OS=Aeromonas salmonicida (strain A449) GN=rsmI PE=3 SV=1;>tr|G7CU09|G7CU09_AERSA Methyltransferase OS=Aeromonas salmonicida subsp. salmonicida 01-B526 GN=IYQ_09817 PE=4 SV=1	2	14	14	14	13	14	13	14	13	14	62.1	62.1	62.1	30.191	277	32	37	1.8228e-106	62.1	62.1	503910000	214640000	289270000	195650000	260020000	49	56
#2	153	A4SI15	1947;13503;13504;15123;16806;17561;17663	2224;15566;15567;17422;19313;20156;20264	20311;20312;20313;136110;136111;136112;136113;136114;136115;136116;136117;136118;136119;136120;136121;152099;152100;168783;168784;168785;168786;176505;176506;176507;176508;177441;177442;177443	27646;27647;177002;177003;177004;177005;177006;177007;177008;177009;177010;177011;177012;177013;177014;177015;177016;197277;219064;219065;228905;230183					A4SI15;G7CTZ9	A4SI15;G7CTZ9	7;7	7;7	7;7	>tr|A4SI15|A4SI15_AERS4 Lateral flagellar M-ring protein OS=Aeromonas salmonicida (strain A449) GN=lfiF PE=4 SV=1;>tr|G7CTZ9|G7CTZ9_AERSA Flagellar MS-ring protein OS=Aeromonas salmonicida subsp. salmonicida 01-B526 GN=fliF PE=4 SV=1	2	7	7	7	7	7	7	7	7	7	16.1	16.1	16.1	64.751	584	14	14	1.5069e-38	16.1	16.1	137490000	56582000	80911000	11620000	10339000	10	12
#2	154	A4SI16	2443;11854;13489;18515	2783;13391;15549;21261	25604;25605;25606;119107;119108;119109;135976;135977;186319;186320	35018;154522;154523;154524;154525;154526;176803;176804;241527;241528;241529;241530;241531					A4SI16;G7CTZ8	A4SI16;G7CTZ8	4;4	4;4	4;4	>tr|A4SI16|A4SI16_AERS4 Lateral flagellar motor switch protein LfiG OS=Aeromonas salmonicida (strain A449) GN=lfiG PE=4 SV=1;>tr|G7CTZ8|G7CTZ8_AERSA Flagellar motor switch protein G OS=Aeromonas salmonicida subsp. salmonicida 01-B526 GN=fliG PE=4 SV=1	2	4	4	4	4	4	4	4	4	4	23.4	23.4	23.4	38.31	342	5	5	8.8581e-18	23.4	23.4	186580000	90023000	96556000	27432000	21634000	7	6
#2	155	A4SI48	422;1300;6713;6714;9607;11351;12044;12732;16070;17956;18608;19954	471;1463;7593;7594;10838;12829;13600;14421;18488;20615;21375;22930	4324;4325;13333;13334;13335;13336;13337;13338;13339;13340;13341;13342;13343;67214;67215;67216;67217;67218;96081;96082;96083;96084;96085;96086;96087;114127;114128;114129;114130;114131;120768;120769;127636;127637;127638;161237;161238;180651;180652;187863;187864;187865;202398;202399;202400;202401	5693;5694;5695;5696;5697;5698;18198;18199;18200;18201;18202;18203;18204;18205;18206;18207;18208;18209;18210;18211;18212;18213;18214;18215;18216;18217;18218;18219;18220;18221;18222;18223;18224;18225;18226;88350;88351;88352;88353;88354;88355;88356;88357;88358;88359;88360;88361;88362;88363;88364;125092;125093;125094;125095;125096;125097;125098;125099;147972;147973;147974;147975;147976;147977;147978;…	274		128		A4SI48;G7CTW3	A4SI48;G7CTW3	12;12	12;12	12;12	>sp|A4SI48|RSMH_AERS4 Ribosomal RNA small subunit methyltransferase H OS=Aeromonas salmonicida (strain A449) GN=rsmH PE=3 SV=1;>tr|G7CTW3|G7CTW3_AERSA S-adenosyl-methyltransferase MraW OS=Aeromonas salmonicida subsp. salmonicida 01-B526 GN=IYQ_09579 PE=4 S	2	12	12	12	12	12	12	12	12	12	55.8	55.8	55.8	34.395	312	23	23	2.4848e-87	55.8	55.8	631290000	301060000	330230000	88558000	98316000	51	54
#2	156	A4SI50	1831;9253;13412;20008;20023;20461;21049	2092;10445;15469;22992;23010;23505;24152	19293;19294;19295;19296;19297;19298;19299;93031;93032;93033;93034;93035;93036;93037;135362;135363;135364;135365;203095;203096;203097;203098;203099;203100;203101;203102;203103;203228;203229;207483;207484;207485;212627;212628;212629;212630;212631	26218;121477;121478;121479;121480;121481;121482;176122;176123;176124;176125;265346;265347;265348;265349;265350;265351;265507;270662;276572;276573;276574;276575;276576;276577;276578;276579					A4SI50;G7CTW1	A4SI50;G7CTW1	7;7	7;7	7;7	>tr|A4SI50|A4SI50_AERS4 Peptidoglycan synthetase FtsI OS=Aeromonas salmonicida (strain A449) GN=ftsI PE=4 SV=1;>tr|G7CTW1|G7CTW1_AERSA Peptidoglycan synthetase FtsI OS=Aeromonas salmonicida subsp. salmonicida 01-B526 GN=IYQ_09569 PE=4 SV=1	2	7	7	7	7	7	7	7	7	7	16.1	16.1	16.1	63.921	584	20	17	3.963e-32	16.1	16.1	148300000	54349000	93948000	13403000	15198000	10	17
#2	157	A4SI51	4818;14397;14840;17984;18352	5458;16608;17096;20646;21064	48356;48357;48358;48359;48360;48361;145344;145345;145346;149220;149221;149222;149223;149224;149225;180892;180893;180894;180895;184505;184506;184507	63975;188139;192789;192790;192791;234427;234428;239227;239228;239229;239230					A4SI51;G7CTW0	A4SI51;G7CTW0	5;5	5;5	5;5	>tr|A4SI51|A4SI51_AERS4 UDP-N-acetylmuramoylalanyl-D-glutamate--2, 6-diaminopimelateligase OS=Aeromonas salmonicida (strain A449) GN=murE PE=3 SV=1;>tr|G7CTW0|G7CTW0_AERSA UDP-N-acetylmuramoylalanyl-D-glutamate--2, 6-diaminopimelate ligase OS=Aeromonas sal	2	5	5	5	5	5	5	5	5	5	15	15	15	52.837	494	12	10	2.3824e-38	15	15	185400000	87459000	97937000	12604000	8470400	4	6
#2	158	A4SI52	829;1989;4178;4343;6010;7514;9829;13337;19419	924;2273;4727;4913;6802;8515;11082;15367;22300	8663;8664;20727;20728;20729;20730;20731;20732;42510;42511;42512;42513;42514;42515;43890;43891;43892;60189;75745;75746;98196;98197;98198;98199;98200;134231;134232;134233;134234;134235;196462;196463	11935;11936;28071;56730;56731;56732;56733;56734;56735;56736;56737;56738;56739;56740;56741;56742;56743;56744;56745;56746;56747;56748;56749;56750;58488;58489;58490;58491;58492;58493;79190;99001;127852;127853;127854;174499;174500;174501;174502;174503;174504;174505;255843					A4SI52;G7CTV9	A4SI52;G7CTV9	9;9	9;9	9;9	>tr|A4SI52|A4SI52_AERS4 UDP-N-acetylmuramoyl-tripeptide--D-alanyl-D-alanine ligase OS=Aeromonas salmonicida (strain A449) GN=murF PE=3 SV=1;>tr|G7CTV9|G7CTV9_AERSA UDP-N-acetylmuramoyl-tripeptide--D-alanyl-D-alanine ligase OS=Aeromonas salmonicida subsp. s	2	9	9	9	8	9	8	9	8	9	28.2	28.2	28.2	47.759	451	16	16	6.8696e-51	26.4	28.2	424990000	190390000	234600000	9789500	11188000	17	24
#2	159	A4SI53	5338;12293	6035;13885	53198;53199;53200;53201;53202;53203;53204;123264;123265;123266;123267;123268;123269	69685;69686;69687;69688;69689;69690;69691;69692;69693;69694;69695;69696;69697;69698;160021;160022;160023;160024;160025;160026;160027					A4SI53;G7CTV8	A4SI53;G7CTV8	2;2	2;2	2;2	>tr|A4SI53|A4SI53_AERS4 Phospho-N-acetylmuramoyl-pentapeptide-transferase OS=Aeromonas salmonicida (strain A449) GN=mraY PE=3 SV=1;>tr|G7CTV8|G7CTV8_AERSA Phospho-N-acetylmuramoyl-pentapeptide-transferase OS=Aeromonas salmonicida subsp. salmonicida 01-B526	2	2	2	2	2	2	2	2	2	2	3.6	3.6	3.6	39.957	360	6	7	0.00013773	3.6	3.6	11679000	4415600	7263300	2384900	5166000	8	13
#2	160	A4SI54	9941;19008;19840	11210;21835;22802	99245;99246;99247;99248;99249;191775;191776;191777;191778;191779;191780;191781;201284;201285;201286;201287;201288	128864;128865;128866;249342;249343;249344;249345;262360					A4SI54;G7CTV7	A4SI54;G7CTV7	3;3	3;3	3;3	>tr|A4SI54|A4SI54_AERS4 UDP-N-acetylmuramoylalanine--D-glutamate ligase OS=Aeromonas salmonicida (strain A449) GN=murD PE=3 SV=1;>tr|G7CTV7|G7CTV7_AERSA UDP-N-acetylmuramoylalanine--D-glutamate ligase OS=Aeromonas salmonicida subsp. salmonicida 01-B526 GN=	2	3	3	3	3	3	3	3	3	3	8.4	8.4	8.4	45.657	427	7	10	7.951e-07	8.4	8.4	155220000	71392000	83831000	4158700	6003900	4	4
#2	161	A4SI56	714;1802;4756;4791;7842;9566;11362;12740;13409;14586;16839;17224;17669;17733;19293;19294;19308	794;2062;5391;5427;8882;10792;12842;14432;14433;15465;16812;19347;19774;20270;20271;20348;20349;22149;22150;22171	7378;19020;19021;19022;19023;19024;19025;47848;47849;47850;47851;47852;48083;48084;48085;48086;78924;78925;78926;78927;78928;78929;78930;78931;78932;95701;95702;95703;95704;95705;95706;114213;114214;114215;114216;114217;114218;127683;127684;127685;127686;127687;127688;127689;127690;127691;127692;127693;127694;135329;135330;135331;135332;135333;135334;135335;135336;135337;135338;135339;135340;1353…	9954;9955;25718;25719;25720;25721;25722;25723;63407;63408;63409;63410;63411;63412;63413;63414;63415;63416;63417;63418;63419;63420;63421;63422;63423;63424;63425;63426;63427;63428;63429;63641;102803;102804;102805;102806;102807;102808;102809;102810;102811;102812;102813;102814;102815;102816;102817;102818;102819;102820;102821;102822;102823;102824;102825;102826;102827;102828;102829;102830;102831;102832…	275;276;277;278		8;42;99;329		A4SI56;G7CTV5	A4SI56;G7CTV5	17;17	17;17	17;17	>sp|A4SI56|MURG_AERS4 UDP-N-acetylglucosamine--N-acetylmuramyl-(pentapeptide) pyrophosphoryl-undecaprenol N-acetylglucosamine transferase OS=Aeromonas salmonicida (strain A449) GN=murG PE=3 SV=1;>tr|G7CTV5|G7CTV5_AERSA Undecaprenyldiphospho-muramoylpentape	2	17	17	17	16	16	16	16	16	16	80.3	80.3	80.3	37.95	361	60	74	1.3053e-193	71.7	79.5	830030000	320710000	509330000	90211000	159820000	54	78
#2	162	A4SI57	1576;5679;6880;9493;11815;14410;18022;18160;18669	1799;6421;7789;10711;13348;16621;20688;20837;21440	16791;16792;16793;16794;56764;56765;56766;56767;56768;56769;56770;69093;69094;69095;95122;95123;118675;118676;118677;118678;145420;145421;145422;181218;181219;181220;182565;182566;188373;188374	22659;22660;22661;74380;74381;74382;74383;74384;74385;90721;123993;123994;123995;123996;153969;153970;153971;153972;153973;188195;188196;188197;188198;188199;188200;188201;188202;234794;234795;236479;244807	279		32		A4SI57;G7CTV4	A4SI57;G7CTV4	9;9	9;9	9;9	>sp|A4SI57|MURC_AERS4 UDP-N-acetylmuramate--L-alanine ligase OS=Aeromonas salmonicida (strain A449) GN=murC PE=3 SV=1;>tr|G7CTV4|G7CTV4_AERSA UDP-N-acetylmuramate--L-alanine ligase OS=Aeromonas salmonicida subsp. salmonicida 01-B526 GN=murC PE=4 SV=1	2	9	9	9	9	9	9	9	9	9	37.2	37.2	37.2	52.214	484	13	17	2.2704e-141	37.2	37.2	283240000	124150000	159100000	25352000	22807000	12	15
#2	163	A4SI58	5403;5875;9887;10527;13523;15886;17927;18559;20257	6111;6643;11149;11914;15590;18280;20582;20583;21321;23277	53692;53693;58876;58877;98778;98779;105959;105960;136372;136373;136374;159437;159438;159439;159440;180395;180396;180397;180398;187478;187479;187480;205666;205667	70344;70345;70346;70347;70348;77279;128383;128384;128385;128386;128387;137076;137077;137078;137079;177420;177421;177422;206375;206376;233724;233725;233726;233727;233728;233729;233730;233731;233732;233733;243897;268659;268660;268661;268662;268663;268664;268665	280		144		A4SI58;G7CTV3	A4SI58;G7CTV3	9;9	9;9	9;9	>tr|A4SI58|A4SI58_AERS4 Cell division protein FtsQ OS=Aeromonas salmonicida (strain A449) GN=ftsQ PE=4 SV=1;>tr|G7CTV3|G7CTV3_AERSA Cell division protein FtsQ OS=Aeromonas salmonicida subsp. salmonicida 01-B526 GN=IYQ_09529 PE=4 SV=1	2	9	9	9	9	9	9	9	9	9	41.2	41.2	41.2	28.445	250	12	12	6.3386e-45	41.2	41.2	72878000	33549000	39329000	31027000	47283000	10	15
#2	164	A4SI59	2027;3798;6463;6741;7784;11880;11881;13508;18546;18921;19035;19225	2318;4312;7312;7625;8817;13422;13423;15571;15572;21305;21306;21727;21728;21865;22076	21164;21165;21166;21167;39021;39022;39023;39024;64720;64721;64722;64723;64724;64725;67465;67466;67467;67468;67469;67470;67471;67472;67473;78477;78478;119429;119430;119431;119432;119433;119434;119435;119436;119437;119438;119439;119440;119441;136159;136160;136161;136162;136163;136164;136165;187360;187361;187362;187363;187364;187365;187366;187367;187368;190767;190768;190769;190770;190771;190772;1919…	28649;28650;28651;28652;28653;28654;28655;28656;52527;85097;85098;85099;85100;85101;85102;85103;85104;85105;85106;88655;88656;88657;102264;154922;154923;177050;177051;177052;177053;177054;177055;177056;243758;243759;243760;247903;247904;247905;249525;249526;249527;249528;252417;252418;252419	281;282;283		38;96;362		A4SI59;G7CTV2	A4SI59;G7CTV2	12;12	12;12	12;12	>tr|A4SI59|A4SI59_AERS4 Cell division protein ftsA OS=Aeromonas salmonicida (strain A449) GN=ftsA PE=3 SV=1;>tr|G7CTV2|G7CTV2_AERSA Cell division protein FtsA OS=Aeromonas salmonicida subsp. salmonicida 01-B526 GN=IYQ_09524 PE=4 SV=1	2	12	12	12	12	12	12	12	12	12	45.3	45.3	45.3	45.026	419	35	38	4.4598e-87	45.3	45.3	854950000	391440000	463510000	11179000	19235000	11	18
#2	165	A4SI60	184;185;608;1408;2522;4262;4453;4457;4458;4548;6600;6676;6750;12474;12789;12823;13858;13998;14064;14185;14941;14979;15403;15404;19214;20036	212;213;673;674;1591;2869;2870;4817;4818;4819;5036;5037;5041;5042;5043;5044;5045;5046;5047;5153;7462;7548;7549;7550;7638;14088;14506;14566;14567;15994;16154;16237;16372;17220;17262;17735;17736;22062;22063;23026	1808;1809;1810;1811;1812;1813;1814;1815;1816;1817;1818;1819;1820;1821;1822;1823;1824;1825;1826;1827;1828;1829;1830;1831;1832;1833;1834;1835;1836;1837;6373;6374;6375;6376;6377;6378;6379;6380;6381;6382;6383;6384;6385;6386;6387;6388;6389;6390;6391;6392;6393;6394;6395;6396;6397;6398;6399;6400;6401;6402;6403;6404;6405;6406;6407;6408;6409;6410;6411;14474;14475;14476;14477;14478;14479;14480;14481;14482;…	2419;2420;2421;2422;2423;2424;2425;2426;2427;2428;2429;2430;2431;2432;2433;2434;2435;2436;2437;2438;2439;8494;8495;8496;8497;8498;8499;8500;8501;8502;8503;8504;8505;8506;8507;8508;8509;8510;8511;8512;8513;8514;8515;8516;8517;8518;8519;8520;8521;8522;8523;8524;8525;8526;8527;8528;8529;8530;8531;8532;8533;8534;8535;8536;8537;8538;8539;8540;8541;8542;8543;8544;8545;8546;8547;8548;8549;8550;8551;8552…	284;285;286;287;288;289;290;291;292;293		30;83;98;105;124;144;225;226;269;303		A4SI60;G7CTV1	A4SI60;G7CTV1	26;26	26;26	26;26	>tr|A4SI60|A4SI60_AERS4 Cell division protein ftsZ OS=Aeromonas salmonicida (strain A449) GN=ftsZ PE=3 SV=1;>tr|G7CTV1|G7CTV1_AERSA Cell division protein FtsZ OS=Aeromonas salmonicida subsp. salmonicida 01-B526 GN=IYQ_09519 PE=4 SV=1	2	26	26	26	26	26	26	26	26	26	91.4	91.4	91.4	40.324	383	197	218	0	91.4	91.4	7835100000	3481200000	4353900000	683730000	821940000	217	242
#2	166	A4SI61	3435;18100;19996	3902;20772;22977	35381;35382;181810;181811;181812;181813;202957;202958;202959;202960	47663;235409;235410;235411;235412;235413;235414;235415;235416;235417;235418;235419;265192					A4SI61;G7CTV0	A4SI61;G7CTV0	3;3	3;3	3;3	>sp|A4SI61|LPXC_AERS4 UDP-3-O-[3-hydroxymyristoyl] N-acetylglucosamine deacetylase OS=Aeromonas salmonicida (strain A449) GN=lpxC PE=3 SV=1;>tr|G7CTV0|G7CTV0_AERSA UDP-3-O-[3-hydroxymyristoyl] N-acetylglucosamine deacetylase OS=Aeromonas salmonicida subsp.	2	3	3	3	3	3	3	3	3	3	15.3	15.3	15.3	34.326	307	5	5	2.0175e-08	15.3	15.3	49441000	18942000	30499000	4485600	8020300	6	7
#2	167	A4SI63	339;982;2254;2255;2535;2536;2628;2629;2669;3187;3233;3464;3465;3543;3792;4056;4709;4710;5362;5932;7046;7184;7293;7294;7497;7532;8146;8888;9339;10089;10090;10298;10989;11989;12000;12175;12358;12532;12533;12993;13494;13520;14066;14321;14322;14403;14448;14785;15070;15390;15407;16371;16372;17753;17926;18327;18328;19779;19792;19793;20460;20519	377;1107;2579;2580;2581;2582;2884;2885;2886;2887;2993;2994;2995;3040;3617;3674;3675;3936;3937;4022;4305;4600;4601;5339;5340;5341;6064;6065;6706;6707;6708;7984;8138;8263;8264;8497;8536;8537;9220;9221;9222;10047;10543;10544;11382;11383;11616;12423;13540;13551;13742;13743;13957;13958;14157;14158;14830;14831;14832;15554;15585;16239;16526;16527;16614;16661;17036;17037;17367;17722;17739;18823;18824;203…	3331;3332;3333;3334;3335;3336;3337;3338;3339;10071;10072;10073;10074;23982;23983;23984;23985;23986;23987;23988;23989;23990;23991;23992;23993;23994;23995;23996;23997;23998;23999;24000;24001;24002;24003;24004;24005;26139;26140;26141;26142;26143;26144;26145;26146;26147;26148;26149;26150;26151;26152;26153;26154;26155;26156;26157;26158;26159;26160;26161;26162;26163;26164;26165;27215;27216;27217;27218;…	4559;4560;4561;4562;4563;4564;4565;4566;13730;13731;13732;32608;32609;32610;32611;32612;32613;32614;32615;32616;32617;32618;32619;32620;32621;32622;32623;32624;32625;32626;32627;35692;35693;35694;35695;35696;35697;35698;35699;35700;35701;35702;35703;35704;35705;35706;35707;35708;35709;35710;35711;35712;37011;37012;37013;37014;37015;37016;37017;37018;37019;37020;37021;37022;37449;37450;37451;44754…	294;295;296;297;298;299;300;301;302;303;304;305;306;307		1;31;92;152;161;191;418;423;486;595;612;767;782;814		A4SI63;G7CTU8	A4SI63;G7CTU8	62;62	62;62	62;62	>sp|A4SI63|SECA_AERS4 Protein translocase subunit SecA OS=Aeromonas salmonicida (strain A449) GN=secA PE=3 SV=1;>tr|G7CTU8|G7CTU8_AERSA Preprotein translocase, SecA subunit OS=Aeromonas salmonicida subsp. salmonicida 01-B526 GN=IYQ_09504 PE=4 SV=1	2	62	62	62	62	62	62	62	62	62	79.4	79.4	79.4	102.31	906	508	475	0	79.4	79.4	19953000000	10134000000	9819200000	2062800000	1339300000	221	171
#2	168	G7CTU7	5682;21098	6424;24208	56788;56789;56790;213057	74399;74400;74401;277052					G7CTU7;A4SI64	G7CTU7;A4SI64	2;2	2;2	2;2	>tr|G7CTU7|G7CTU7_AERSA TPR repeat-containing protein OS=Aeromonas salmonicida subsp. salmonicida 01-B526 GN=IYQ_09499 PE=4 SV=1;>tr|A4SI64|A4SI64_AERS4 TPR repeat OS=Aeromonas salmonicida (strain A449) GN=ASA_0406 PE=4 SV=1	2	2	2	2	1	2	1	2	1	2	5.4	5.4	5.4	43.426	390	1	3	0.001876	2.8	5.4	5639100	1422300	4216800	0	626220	1	3
#2	169	A4SI65	5710;15229;18683	6453;17547;21456	57026;57027;153268;153269;188459;188460	74681;198657;198658;244932;244933					A4SI65;G7CTU6	A4SI65;G7CTU6	3;3	3;3	3;3	>tr|A4SI65|A4SI65_AERS4 7,8-dihydro-8-oxoguanine-triphosphatase OS=Aeromonas salmonicida (strain A449) GN=mutT PE=3 SV=1;>tr|G7CTU6|G7CTU6_AERSA 7,8-dihydro-8-oxoguanine-triphosphatase OS=Aeromonas salmonicida subsp. salmonicida 01-B526 GN=IYQ_09494 PE=4 S	2	3	3	3	3	3	3	3	3	3	48.5	48.5	48.5	15.561	136	3	3	0.01867	48.5	48.5	57120000	23935000	33185000	5067400	6268300	3	2
#2	170	A4SI67	4720;6588;8918;11229;11230;13015;13725;14916	5351;7450;10079;12694;12695;14862;15825;17190	47484;47485;47486;47487;47488;66002;66003;66004;66005;66006;66007;66008;89205;89206;89207;89208;113146;113147;113148;113149;113150;113151;113152;113153;113154;113155;113156;113157;113158;130616;130617;130618;130619;130620;138223;138224;138225;138226;138227;138228;138229;138230;138231;138232;150024;150025;150026;150027;150028	62899;62900;62901;86759;86760;86761;86762;86763;86764;86765;86766;116289;146326;146327;146328;146329;146330;146331;146332;146333;146334;169845;169846;179841;179842;179843;179844;179845;179846;179847;179848;179849;179850;179851;179852;194120;194121;194122;194123;194124;194125;194126;194127;194128;194129;194130;194131;194132;194133;194134;194135;194136;194137;194138;194139;194140;194141;194142;1941…	308;309		1;87		A4SI67;G7CTU4	A4SI67;G7CTU4	8;8	8;8	8;8	>tr|A4SI67|A4SI67_AERS4 Putative uncharacterized protein OS=Aeromonas salmonicida (strain A449) GN=ASA_0409 PE=4 SV=1;>tr|G7CTU4|G7CTU4_AERSA Putative uncharacterized protein OS=Aeromonas salmonicida subsp. salmonicida 01-B526 GN=IYQ_09484 PE=4 SV=1	2	8	8	8	8	8	8	8	8	8	39.2	39.2	39.2	27.76	240	25	24	2.3807e-44	39.2	39.2	194170000	89520000	104650000	22089000	25638000	24	32
#2	171	A4SI72	154;1082;3661;3762;8666;9333;12556;12804;13402;18804;19274	171;1223;4156;4270;9804;10536;14181;14532;15457;21592;22128	1586;1587;1588;1589;11120;11121;11122;11123;37863;37864;37865;37866;37867;38656;38657;38658;38659;86905;86906;86907;86908;93791;93792;93793;93794;93795;125831;125832;125833;128366;128367;135285;135286;135287;135288;189661;189662;189663;189664;189665;189666;189667;194571;194572;194573;194574;194575;194576;194577;194578;194579	2161;2162;2163;2164;2165;2166;2167;2168;2169;2170;2171;2172;2173;2174;2175;15335;15336;15337;15338;15339;15340;15341;15342;15343;15344;50775;50776;51987;51988;51989;51990;51991;51992;51993;51994;51995;51996;51997;51998;51999;52000;52001;52002;52003;52004;52005;52006;52007;52008;52009;52010;52011;52012;52013;52014;52015;52016;52017;52018;52019;52020;52021;113586;113587;113588;113589;113590;122452;…					A4SI72;G7CTT9	A4SI72;G7CTT9	11;11	11;11	11;11	>tr|A4SI72|A4SI72_AERS4 Nicotinate-nucleotide pyrophosphorylase OS=Aeromonas salmonicida (strain A449) GN=nadC PE=4 SV=1;>tr|G7CTT9|G7CTT9_AERSA Nicotinate-nucleotide pyrophosphorylase OS=Aeromonas salmonicida subsp. salmonicida 01-B526 GN=IYQ_09449 PE=4 S	2	11	11	11	11	11	11	11	11	11	49.1	49.1	49.1	30.802	285	24	27	1.7013e-100	49.1	49.1	340620000	156290000	184330000	135680000	131360000	70	70
#2	172	A4SI75	964;1562;7984;14543	1088;1774;1775;9045;9046;16764	9914;9915;9916;16539;16540;16541;80419;80420;80421;80422;80423;80424;80425;80426;80427;80428;80429;146569;146570	13540;13541;13542;13543;13544;22314;22315;22316;22317;22318;104930;104931;104932;104933;104934;104935;104936;104937;104938;104939;104940;104941;189619;189620;189621;189622;189623;189624;189625;189626;189627;189628;189629;189630;189631;189632	310;311;312		22;173;176		A4SI75;G7CTT6	A4SI75;G7CTT6	4;4	4;4	4;4	>tr|A4SI75|A4SI75_AERS4 Pyruvate dehydrogenase complex repressor OS=Aeromonas salmonicida (strain A449) GN=pdhR PE=4 SV=1;>tr|G7CTT6|G7CTT6_AERSA Transcriptional regulator PdhR OS=Aeromonas salmonicida subsp. salmonicida 01-B526 GN=pdhR PE=4 SV=1	2	4	4	4	4	4	4	4	4	4	24.4	24.4	24.4	28.674	254	8	11	2.7697e-45	24.4	24.4	43024000	21429000	21595000	5377700	4743700	10	9
#2	173	A4SI76	160;698;1275;1661;1662;1790;1791;1914;2640;2785;2827;2930;3130;3131;3201;3328;3329;3583;3584;4047;4048;4049;4350;4419;4816;5723;5724;5725;6018;6215;6335;6680;6717;6808;6833;6843;7394;7538;7539;8546;8583;8621;8765;8971;10123;10483;11079;11425;11426;11427;11841;12273;12341;12454;12616;12617;12718;13356;13357;13472;13473;14714;14715;14716;15268;15449;15477;15478;15575;15923;15924;16001;16041;16422;1…	179;775;1435;1908;1909;1910;2049;2050;2187;3007;3008;3166;3214;3215;3328;3329;3551;3552;3553;3636;3637;3783;3784;4065;4066;4067;4068;4588;4589;4590;4591;4920;4921;4997;5455;6469;6470;6471;6811;7034;7167;7554;7555;7598;7700;7726;7736;8384;8545;8546;9668;9709;9754;9910;10137;11417;11418;11419;11853;11854;11855;12522;12913;12914;12915;13376;13857;13939;14063;14254;14255;14401;15395;15396;15397;15398…	1628;1629;1630;1631;1632;1633;1634;1635;1636;1637;1638;1639;1640;1641;1642;1643;1644;1645;7180;7181;7182;7183;7184;7185;7186;7187;7188;7189;7190;7191;7192;7193;7194;7195;7196;7197;7198;7199;7200;7201;7202;7203;7204;7205;7206;7207;7208;7209;7210;7211;7212;7213;7214;7215;7216;7217;7218;7219;7220;7221;7222;7223;7224;7225;7226;7227;7228;7229;7230;7231;7232;7233;7234;7235;7236;7237;7238;13088;13089;17…	2214;2215;2216;2217;2218;2219;9540;9541;9542;9543;9544;9545;9546;9547;9548;9549;9550;9551;9552;9553;9554;9555;9556;9557;9558;9559;9560;9561;9562;9563;9564;9565;9566;9567;9568;9569;9570;9571;9572;9573;9574;9575;9576;9577;9578;9579;9580;9581;9582;9583;9584;9585;9586;9587;17891;23946;23947;23948;23949;23950;23951;23952;23953;23954;23955;25595;25596;25597;25598;25599;25600;25601;25602;25603;25604;256…	313;314;315;316;317;318;319;320;321;322;323;324;325;326		77;91;107;194;233;325;351;396;496;528;610;677;776;804		A4SI76;G7CTT5	A4SI76;G7CTT5	91;91	91;91	91;91	>tr|A4SI76|A4SI76_AERS4 Pyruvate dehydrogenase E1 component OS=Aeromonas salmonicida (strain A449) GN=aceE PE=3 SV=1;>tr|G7CTT5|G7CTT5_AERSA Pyruvate dehydrogenase subunit E1 OS=Aeromonas salmonicida subsp. salmonicida 01-B526 GN=aceE PE=4 SV=1	2	91	91	91	91	91	91	91	91	91	86.5	86.5	86.5	98.71	886	1069	1096	0	86.5	86.5	58531000000	27811000000	30720000000	4828200000	4675900000	552	563
#2	174	A4SI77	565;2895;2896;3802;3803;3881;4888;5103;5104;5105;5331;5893;5894;6805;10463;10464;11215;11369;11536;11803;11804;12272;12637;14101;14102;14103;14784;15343;15965;18518;18519;18606;18901;20424;20823	629;630;3290;3291;4316;4317;4401;5536;5767;5768;5769;6027;6663;6664;7697;11822;11823;11824;12677;12849;12850;13037;13334;13335;13856;14279;16277;16278;16279;16280;16281;17035;17671;17672;18375;21264;21265;21266;21267;21373;21703;23467;23897	5846;5847;5848;5849;5850;5851;5852;5853;5854;5855;5856;5857;5858;5859;5860;5861;5862;5863;5864;5865;5866;5867;5868;5869;5870;5871;5872;5873;5874;5875;5876;30203;30204;30205;30206;30207;30208;30209;30210;30211;30212;30213;30214;30215;30216;30217;39038;39039;39040;39041;39042;39043;39044;39045;39046;39047;39048;39049;39050;39051;39052;39053;39054;39055;39715;39716;39717;39718;39719;39720;39721;3972…	7861;7862;7863;7864;7865;7866;7867;7868;7869;7870;7871;7872;7873;7874;7875;7876;7877;7878;7879;7880;7881;7882;7883;7884;40980;40981;40982;40983;40984;40985;40986;40987;40988;40989;40990;40991;40992;40993;40994;40995;40996;40997;40998;40999;41000;41001;41002;52541;52542;52543;52544;52545;52546;52547;52548;52549;52550;52551;52552;52553;53271;53272;53273;53274;53275;53276;53277;53278;53279;53280;532…	327;328;329;330;331;332		72;174;384;422;543;594		A4SI77;G7CTT4	A4SI77;G7CTT4	35;35	35;35	35;35	>tr|A4SI77|A4SI77_AERS4 Pyruvate dehydrogenase E2 component OS=Aeromonas salmonicida (strain A449) GN=aceF PE=3 SV=1;>tr|G7CTT4|G7CTT4_AERSA Pyruvate dehydrogenase E2 component OS=Aeromonas salmonicida subsp. salmonicida 01-B526 GN=IYQ_09424 PE=4 SV=1	2	35	35	35	32	35	32	35	32	35	60.8	60.8	60.8	64.926	630	400	397	0	58.4	60.8	20913000000	8721000000	12192000000	1608200000	1567100000	177	171
#2	175	A4SI78	39;353;1046;1243;1394;1395;4440;5594;5784;5785;5786;6330;7289;7290;7467;7890;10753;12227;12601;14256;15028;17888;18015;18165;19315;19340;19794;20220;20607;21050	46;394;1183;1400;1576;1577;5019;6320;6540;6541;6542;7161;8256;8257;8466;8934;12165;13804;13805;14233;16451;17317;20535;20536;20681;20842;22178;22179;22205;22206;22754;23238;23669;24153	583;584;585;586;587;588;589;590;591;592;593;594;595;596;597;598;599;600;601;602;603;604;605;606;607;608;609;610;611;612;613;614;615;616;617;618;619;620;621;622;623;624;625;626;627;628;629;630;631;3444;3445;3446;3447;3448;3449;3450;3451;3452;3453;3454;3455;3456;3457;3458;3459;3460;3461;3462;3463;3464;3465;3466;3467;3468;3469;10700;10701;10702;10703;10704;10705;10706;10707;10708;10709;10710;10711;1…	899;900;901;902;903;904;905;906;907;908;909;910;911;912;913;914;915;916;917;918;919;920;921;922;923;924;925;926;927;928;929;930;931;932;933;934;935;4693;4694;4695;4696;4697;4698;4699;4700;4701;4702;4703;4704;4705;4706;4707;4708;4709;4710;4711;4712;14713;14714;14715;14716;14717;14718;14719;14720;14721;14722;14723;14724;14725;14726;14727;14728;14729;14730;14731;14732;14733;14734;14735;14736;14737;1…	333;334;335;336		105;234;320;358		A4SI78;G7CTT3	A4SI78;G7CTT3	30;30	30;30	30;30	>tr|A4SI78|A4SI78_AERS4 Dihydrolipoyl dehydrogenase OS=Aeromonas salmonicida (strain A449) GN=lpdA PE=3 SV=1;>tr|G7CTT3|G7CTT3_AERSA Dihydrolipoamide dehydrogenase OS=Aeromonas salmonicida subsp. salmonicida 01-B526 GN=IYQ_09419 PE=4 SV=1	2	30	30	30	30	29	30	29	30	29	62.6	62.6	62.6	50.5	476	342	338	0	62.6	61.3	11860000000	5077100000	6783000000	976940000	907680000	283	275
#2	176	A4SI82	240;1239;2156;5186;8711;11205;13740;16154;16180	272;1395;1396;2471;5862;9852;12667;15842;18582;18613	2317;2318;2319;2320;12771;12772;12773;12774;12775;12776;22748;22749;22750;22751;22752;22753;51650;51651;51652;87281;87282;87283;87284;112970;112971;112972;138338;138339;138340;138341;138342;138343;162183;162184;162185;162186;162429	3074;17556;17557;17558;30893;30894;30895;67801;67802;113938;113939;146141;179945;179946;210330;210620	337		292		A4SI82;G7CTS9	A4SI82;G7CTS9	9;9	9;9	9;9	>tr|A4SI82|A4SI82_AERS4 Patatin family outer membrane protein OS=Aeromonas salmonicida (strain A449) GN=ASA_0426 PE=4 SV=1;>tr|G7CTS9|G7CTS9_AERSA Patatin family outer membrane protein OS=Aeromonas salmonicida subsp. salmonicida 01-B526 GN=IYQ_09389 PE=4 S	2	9	9	9	9	8	9	8	9	8	20.1	20.1	20.1	84.041	756	17	20	2.3889e-39	20.1	18	196370000	98365000	98000000	11948000	17372000	6	7
#2	177	A4SI83	47;48;287;316;795;810;1888;3123;3298;3684;4557;5538;5645;6030;6031;6172;6228;6340;6341;6466;6673;6745;6746;6865;6866;7598;7599;8290;8291;8512;8654;8837;8857;9757;9758;9764;10160;10161;10796;10824;10856;11593;12112;12527;12726;12913;12943;13290;13348;13349;13423;13535;13901;13902;14186;14200;14201;15241;15657;15778;15875;15876;16601;17280;17562;17564;18396;18770;19964;20419;20835;20836;20979	55;56;323;353;887;903;2158;3543;3750;4180;5163;6250;6382;6383;6384;6825;6826;6984;6985;7050;7172;7173;7316;7545;7629;7630;7631;7632;7765;7766;8609;8610;9383;9384;9385;9386;9387;9629;9792;9989;9990;10012;10999;11000;11006;11463;11464;11465;12213;12244;12277;13098;13675;14150;14151;14413;14414;14704;14746;14747;15290;15291;15292;15383;15384;15385;15386;15387;15481;15605;16043;16044;16373;16387;1638…	675;676;677;678;679;680;681;682;683;684;685;686;687;688;689;690;691;692;693;694;695;696;697;698;699;700;701;702;703;704;705;706;707;708;709;710;711;712;713;714;715;716;717;718;719;2885;2886;2887;2888;2889;2890;2891;2892;2893;2894;2895;2896;2897;2898;2899;2900;2901;2902;2903;2904;3033;3034;8341;8342;8343;8344;8345;8346;8347;8348;8349;8350;8351;8352;8353;8354;8355;8356;8357;8358;8359;8360;8460;8461…	997;998;999;1000;1001;1002;1003;1004;1005;1006;1007;1008;1009;1010;1011;1012;1013;1014;1015;1016;1017;1018;4058;4059;4060;4061;4062;4063;4064;4065;4066;4067;4252;11529;11530;11531;11532;11533;11534;11535;11536;11537;11695;11696;11697;11698;11699;11700;11701;27087;27088;43296;43297;43298;43299;43300;43301;43302;43303;43304;43305;43306;43307;43308;43309;43310;46002;46003;46004;46005;51000;51001;510…	338;339;340;341;342;343;344;345;346;347;348;349;350;351		93;125;147;201;257;303;408;486;528;626;630;711;743;773		A4SI83;G7CTS8	A4SI83;G7CTS8	73;73	73;73	73;73	>tr|A4SI83|A4SI83_AERS4 Aconitate hydratase 2 OS=Aeromonas salmonicida (strain A449) GN=acnB PE=3 SV=1;>tr|G7CTS8|G7CTS8_AERSA Bifunctional aconitate hydratase 2/2-methylisocitrate dehydratase OS=Aeromonas salmonicida subsp. salmonicida 01-B526 GN=IYQ_0938	2	73	73	73	73	72	73	72	73	72	88	88	88	93.098	865	675	708	0	88	88	26505000000	10959000000	15546000000	1894700000	2384500000	280	313
#2	178	A4SI85	413;6599;16461	461;7461;18917	4239;4240;66051;66052;165291;165292;165293;165294;165295	5636;5637;5638;86853;214180;214181					A4SI85;G7CTS6	A4SI85;G7CTS6	3;3	3;3	3;3	>tr|A4SI85|A4SI85_AERS4 Short-chain dehydrogenase/reductase OS=Aeromonas salmonicida (strain A449) GN=ASA_0429 PE=3 SV=1;>tr|G7CTS6|G7CTS6_AERSA 3-ketoacyl-ACP reductase OS=Aeromonas salmonicida subsp. salmonicida 01-B526 GN=IYQ_09374 PE=4 SV=1	2	3	3	3	2	3	2	3	2	3	14.5	14.5	14.5	25.552	249	3	6	1.3739e-05	11.2	14.5	57047000	16011000	41036000	3752400	4719200	3	3
#2	179	G7CTS2	99;2672;3419;9866;20400;20423	113;3043;3882;11124;23433;23466	1148;1149;1150;1151;1152;27555;27556;27557;27558;27559;27560;35261;35262;35263;35264;98563;98564;98565;98566;206954;206955;206956;207248;207249	1583;37483;47489;47490;128202;128203;128204;128205;270078;270079;270080;270081;270082;270083;270084;270416					G7CTS2;A4SI89	G7CTS2;A4SI89	6;6	6;6	6;6	>tr|G7CTS2|G7CTS2_AERSA FAD binding domain-containing protein OS=Aeromonas salmonicida subsp. salmonicida 01-B526 GN=IYQ_09354 PE=4 SV=1;>tr|A4SI89|A4SI89_AERS4 FAD-dependent oxidoreductase OS=Aeromonas salmonicida (strain A449) GN=ASA_0433 PE=4 SV=1	2	6	6	6	6	6	6	6	6	6	17.2	17.2	17.2	51.994	464	14	10	5.3794e-20	17.2	17.2	235470000	107420000	128040000	5006900	5616900	10	5
#2	180	A4SI90	1693;3825;6659;9042;9564;9930;10873;11712;14549;18135;18694;19997	1947;4341;7529;10215;10790;11197;12298;13233;16772;20812;21468;22978	18004;18005;39246;39247;39248;39249;39250;39251;39252;39253;39254;39255;66629;66630;66631;66632;66633;90342;90343;90344;95683;95684;95685;95686;95687;95688;95689;95690;95691;95692;95693;95694;95695;99166;99167;99168;109661;109662;109663;109664;109665;109666;109667;117758;117759;146607;146608;182236;182237;182238;188566;188567;188568;188569;188570;202961;202962;202963;202964;202965;202966	24301;52725;52726;52727;52728;52729;87646;87647;87648;87649;87650;117594;117595;124584;124585;124586;124587;124588;124589;124590;124591;128796;141676;141677;141678;141679;141680;141681;141682;141683;141684;141685;141686;141687;141688;141689;152911;152912;189708;189709;189710;189711;189712;235980;235981;245093;245094;245095;245096;245097;245098;265193;265194;265195;265196;265197;265198	352		237		A4SI90;G7CTS1	A4SI90;G7CTS1	12;12	12;12	12;12	>tr|A4SI90|A4SI90_AERS4 Putative uncharacterized protein OS=Aeromonas salmonicida (strain A449) GN=ASA_0434 PE=4 SV=1;>tr|G7CTS1|G7CTS1_AERSA Putative uncharacterized protein OS=Aeromonas salmonicida subsp. salmonicida 01-B526 GN=IYQ_09349 PE=4 SV=1	2	12	12	12	12	12	12	12	12	12	44	44	44	40.845	375	30	31	1.1803e-71	44	44	471900000	209240000	262660000	32513000	40512000	22	30
#2	181	A4SI91	881;14159	990;16343	9253;9254;9255;9256;9257;9258;9259;9260;9261;9262;9263;9264;9265;9266;9267;9268;143798;143799;143800;143801;143802;143803	12719;12720;12721;12722;12723;12724;12725;186151					A4SI91;G7CTS0	A4SI91;G7CTS0	2;2	2;2	2;2	>tr|A4SI91|A4SI91_AERS4 Drug resistance transporter, EmrB/QacA family OS=Aeromonas salmonicida (strain A449) GN=ASA_0435 PE=4 SV=1;>tr|G7CTS0|G7CTS0_AERSA EmrB/QacA family drug resistance transporter OS=Aeromonas salmonicida subsp. salmonicida 01-B526 GN=I	2	2	2	2	2	2	2	2	2	2	6.1	6.1	6.1	49.148	462	8	14	0.0021943	6.1	6.1	72360000	32258000	40102000	9378300	9579600	4	4
#2	182	A4SI93	1553;6225;10631	1760;7047;12037	16416;16417;16418;62250;62251;62252;62253;62254;62255;62256;107539;107540;107541;107542;107543	22218;82154;82155;82156;82157;82158;82159;82160;82161;82162;82163;82164;82165;139107;139108;139109					A4SI93;G7CTR8	A4SI93;G7CTR8	3;3	3;3	3;3	>tr|A4SI93|A4SI93_AERS4 7, 8-dihydro-6-hydroxymethylpterin-pyrophosphokinase OS=Aeromonas salmonicida (strain A449) GN=folK PE=4 SV=1;>tr|G7CTR8|G7CTR8_AERSA 7, 8-dihydro-6-hydroxymethylpterin-pyrophosphokinase OS=Aeromonas salmonicida subsp. salmonicida 0	2	3	3	3	3	3	3	3	3	3	30.2	30.2	30.2	19.09	169	7	8	4.1394e-06	30.2	30.2	41086000	17312000	23774000	10327000	13118000	6	10
#2	183	A4SIB2	10076;10869;17154;19653	11367;12293;19697;22599	100557;100558;100559;109643;109644;109645;172194;172195;172196;172197;199232;199233;199234;199235	130253;130254;130255;141657;223164;223165;223166;223167;223168;223169;223170;223171;223172;223173;259783;259784;259785;259786;259787;259788					A4SIB2;G7CTP9	A4SIB2;G7CTP9	4;4	4;4	4;4	>tr|A4SIB2|A4SIB2_AERS4 Two-component system chemotzxis response regulator OS=Aeromonas salmonicida (strain A449) GN=ASA_0462 PE=4 SV=1;>tr|G7CTP9|G7CTP9_AERSA Two-component system chemotzxis response regulator OS=Aeromonas salmonicida subsp. salmonicida 0	2	4	4	4	4	4	4	4	4	4	16	16	16	38.05	337	5	9	3.0469e-12	16	16	38624000	11878000	26746000	1584600	3464000	8	12
#2	184	A4SIB4	11640;16812	13149;19319	117079;117080;117081;117082;117083;168806;168807	152026;152027;152028;219086					A4SIB4;G7CTP7	A4SIB4;G7CTP7	2;2	2;2	2;2	>tr|A4SIB4|A4SIB4_AERS4 tRNA(Met) cytidine acetyltransferase TmcA OS=Aeromonas salmonicida (strain A449) GN=tmcA PE=3 SV=1;>tr|G7CTP7|G7CTP7_AERSA Putative uncharacterized protein OS=Aeromonas salmonicida subsp. salmonicida 01-B526 GN=IYQ_09217 PE=4 SV=1	2	2	2	2	2	2	2	2	2	2	3.3	3.3	3.3	75.768	688	3	4	0.00029204	3.3	3.3	7462800	3353200	4109600	856430	854440	1	3
#2	185	A4SIB7	9287;18437;19082;19169	10481;21164;21917;22013	93295;93296;93297;185399;185400;192459;192460;192461;192462;193494;193495;193496;193497;193498;193499	121786;121787;121788;121789;121790;121791;121792;121793;121794;121795;240398;240399;240400;250301;250302;250303;250304;250305;250306;250307;250308;250309;251573;251574;251575;251576;251577;251578;251579;251580;251581;251582					A4SIB7;G7CTP4	A4SIB7;G7CTP4	4;4	4;4	4;4	>tr|A4SIB7|A4SIB7_AERS4 Bacterioferritin OS=Aeromonas salmonicida (strain A449) GN=bfr PE=3 SV=1;>tr|G7CTP4|G7CTP4_AERSA Bacterioferritin OS=Aeromonas salmonicida subsp. salmonicida 01-B526 GN=IYQ_09202 PE=4 SV=1	2	4	4	4	4	4	4	4	4	4	39.6	39.6	39.6	18.41	159	8	7	2.5205e-41	39.6	39.6	76881000	20071000	56810000	11544000	38399000	13	19
#2	186	A4SIB8	171;1076;2009;3577;7783;8710;17902;18565;18731;20067	192;1216;2294;4059;8816;9851;20552;21327;21508;23062	1699;1700;1701;1702;10981;10982;10983;10984;20945;20946;20947;20948;20949;20950;36960;36961;36962;36963;78473;78474;78475;78476;87277;87278;87279;87280;180009;180010;180011;187510;187511;187512;187513;187514;187515;187516;187517;187518;187519;188907;188908;188909;188910;203708;203709;203710;203711	2289;15197;28351;28352;49867;102263;113937;233307;233308;243932;243933;243934;243935;243936;243937;245522;266102;266103					A4SIB8;G7CTP3	A4SIB8;G7CTP3	10;10	10;10	10;10	>tr|A4SIB8|A4SIB8_AERS4 Putative uncharacterized protein OS=Aeromonas salmonicida (strain A449) GN=ASA_0468 PE=4 SV=1;>tr|G7CTP3|G7CTP3_AERSA Putative uncharacterized protein OS=Aeromonas salmonicida subsp. salmonicida 01-B526 GN=IYQ_09197 PE=4 SV=1	2	10	10	10	10	10	10	10	10	10	23	23	23	78.041	701	21	26	1.3576e-68	23	23	241390000	76518000	164870000	8025100	25378000	2	16
#2	187	A4SIC2	14055;17887	16225;20534	142581;179830;179831	185004;233075					A4SIC2;G7CTN9	A4SIC2;G7CTN9	2;2	2;2	2;2	>tr|A4SIC2|A4SIC2_AERS4 L-asparaginase II OS=Aeromonas salmonicida (strain A449) GN=ansB PE=3 SV=1;>tr|G7CTN9|G7CTN9_AERSA L-asparaginase II OS=Aeromonas salmonicida subsp. salmonicida 01-B526 GN=IYQ_09177 PE=4 SV=1	2	2	2	2	1	2	1	2	1	2	10.2	10.2	10.2	37.432	352	1	2	1.0958e-06	6.8	10.2	16284000	5258500	11025000	0	835710	0	2
#2	188	A4SIC4	8404;19346	9508;22212	84576;84577;84578;195718;195719	110643;110644;110645;110646;110647;110648;254855;254856;254857					A4SIC4;G7CTN7	A4SIC4;G7CTN7	2;2	2;2	2;2	>tr|A4SIC4|A4SIC4_AERS4 Transcriptional regulator, LacI family OS=Aeromonas salmonicida (strain A449) GN=ASA_0474 PE=4 SV=1;>tr|G7CTN7|G7CTN7_AERSA LacI family transcription regulator OS=Aeromonas salmonicida subsp. salmonicida 01-B526 GN=IYQ_09167 PE=4 SV	2	2	2	2	2	2	2	2	2	2	11.6	11.6	11.6	34.878	320	3	2	1.0318e-07	11.6	11.6	40999000	18110000	22889000	1485800	1786100	5	4
#2	189	A4SID3	8689;11490;14752	9829;12986;16994	87094;115447;115448;115449;148348;148349	113726;113727;149731;191941;191942;191943					A4SID3;G7CTM8	A4SID3;G7CTM8	3;3	3;3	3;3	>tr|A4SID3|A4SID3_AERS4 Trehalose operon repressor OS=Aeromonas salmonicida (strain A449) GN=treR PE=4 SV=1;>tr|G7CTM8|G7CTM8_AERSA Trehalose repressor OS=Aeromonas salmonicida subsp. salmonicida 01-B526 GN=treR PE=4 SV=1	2	3	3	3	2	3	2	3	2	3	9.2	9.2	9.2	34.087	315	3	3	5.5478e-05	5.7	9.2	13937000	7201000	6735700	2330400	1860600	4	2
#2	190	A4SIE1	9811;9956;11363;16402;16993;20394	11060;11226;12843;18857;19521;23427	98031;98032;98033;99376;99377;99378;114219;114220;114221;164684;164685;164686;164687;164688;170695;170696;170697;170698;206911;206912;206913;206914;206915	127698;127699;127700;127701;127702;127703;127704;128999;129000;129001;129002;129003;129004;148152;148153;213519;213520;213521;213522;213523;213524;221398;221399;270046					A4SIE1;G7CTM1	A4SIE1;G7CTM1	6;6	6;6	6;6	>sp|A4SIE1|GLGA_AERS4 Glycogen synthase OS=Aeromonas salmonicida (strain A449) GN=glgA PE=3 SV=1;>tr|G7CTM1|G7CTM1_AERSA Glycogen synthase OS=Aeromonas salmonicida subsp. salmonicida 01-B526 GN=glgA PE=4 SV=1	2	6	6	6	6	6	6	6	6	6	15	15	15	54.92	486	9	14	8.1891e-29	15	15	229830000	94394000	135430000	16184000	26661000	13	11
#2	191	A4SIE2	1751;2467;2513;5825;7680	2009;2809;2860;6585;8698	18572;18573;18574;18575;18576;18577;18578;25751;25752;25753;26015;26016;26017;26018;58247;58248;58249;58250;58251;58252;58253;58254;77425;77426;77427;77428	25193;25194;25195;25196;25197;25198;35218;35516;35517;35518;35519;35520;35521;76564;76565;76566;76567;76568;76569;101032;101033;101034;101035;101036;101037;101038;101039;101040;101041					A4SIE2;G7CTM0	A4SIE2;G7CTM0	5;5	5;5	5;5	>tr|A4SIE2|A4SIE2_AERS4 Glucose-1-phosphate adenylyltransferase 1 OS=Aeromonas salmonicida (strain A449) GN=glgC PE=3 SV=1;>tr|G7CTM0|G7CTM0_AERSA Glucose-1-phosphate adenylyltransferase OS=Aeromonas salmonicida subsp. salmonicida 01-B526 GN=glgC PE=4 SV=1	2	5	5	5	5	5	5	5	5	5	21	21	21	45.325	405	10	16	1.8654e-43	21	21	379100000	152260000	226830000	6079400	12683000	17	12
#2	192	A4SIE3	5113;16737	5778;19237	50873;50874;168063;168064	66771;66772;66773;66774;66775;66776;66777;218065;218066					A4SIE3;G7CTL9	A4SIE3;G7CTL9	2;2	2;2	2;2	>sp|A4SIE3|RSMC_AERS4 Ribosomal RNA small subunit methyltransferase C OS=Aeromonas salmonicida (strain A449) GN=rsmC PE=3 SV=1;>tr|G7CTL9|G7CTL9_AERSA Ribosomal RNA small subunit methyltransferase C OS=Aeromonas salmonicida subsp. salmonicida 01-B526 GN=IY	2	2	2	2	2	2	2	2	2	2	9.1	9.1	9.1	37.056	342	2	2	2.5895e-14	9.1	9.1	28648000	15306000	13342000	1215300	948480	5	4
#2	193	A4SIE4	1445;2212;2613;4316;7448;10069;10867;11627;11709;12802;14568;15860;19710;20078;20572;20573	1630;2533;2975;4885;8444;11359;11360;12291;13135;13230;14528;14529;16792;18250;18251;22665;23075;23629;23630;23631	14996;14997;14998;14999;15000;15001;15002;15003;15004;15005;15006;15007;15008;23411;23412;23413;23414;23415;23416;23417;23418;23419;23420;23421;23422;23423;23424;23425;27034;27035;27036;27037;27038;27039;27040;27041;27042;27043;27044;27045;27046;43690;43691;43692;43693;75147;75148;75149;75150;75151;75152;75153;75154;100461;100462;100463;100464;100465;100466;100467;100468;100469;100470;100471;1004…	20319;20320;20321;20322;20323;20324;20325;20326;20327;20328;20329;20330;20331;20332;20333;20334;20335;20336;20337;20338;20339;20340;20341;20342;31757;31758;31759;31760;31761;31762;31763;31764;31765;31766;31767;31768;31769;31770;31771;31772;31773;31774;31775;31776;31777;31778;31779;31780;31781;31782;31783;31784;31785;31786;31787;31788;31789;31790;31791;31792;31793;31794;31795;31796;31797;31798;317…	353;354;355;356		1;242;270;284		A4SIE4;G7CTL8	A4SIE4;G7CTL8	16;16	16;16	16;16	>tr|A4SIE4|A4SIE4_AERS4 Dihydrodipicolinate synthase OS=Aeromonas salmonicida (strain A449) GN=dapA PE=3 SV=1;>tr|G7CTL8|G7CTL8_AERSA Dihydrodipicolinate synthase OS=Aeromonas salmonicida subsp. salmonicida 01-B526 GN=IYQ_09062 PE=4 SV=1	2	16	16	16	16	16	16	16	16	16	78.3	78.3	78.3	31.394	290	78	83	8.9918e-153	78.3	78.3	2788600000	1376500000	1412100000	225450000	213230000	136	120
#2	194	A4SIE7	2811;18541;20749	3194;21299;21300;23818	28858;187280;187281;187282;187283;187284;187285;209866;209867;209868	39166;243597;243598;243599;243600;243601;243602;273356;273357;273358	357;358		93;106		A4SIE7;G7CTL5	A4SIE7;G7CTL5	3;3	3;3	3;3	>tr|A4SIE7|A4SIE7_AERS4 Predicted phosphatase/phosphohexomutase OS=Aeromonas salmonicida (strain A449) GN=ASA_0502 PE=4 SV=1;>tr|G7CTL5|G7CTL5_AERSA Phosphatase/phosphohexomutase OS=Aeromonas salmonicida subsp. salmonicida 01-B526 GN=IYQ_09037 PE=4 SV=1	2	3	3	3	2	3	2	3	2	3	18.9	18.9	18.9	21.608	196	6	4	1.6007e-06	14.3	18.9	0	0	0	0	0	0	0
#2	195	A4SIE8	11336;14193;18118;19885;19886	12813;16380;20793;22850;22851;22852	114047;114048;114049;143980;143981;182119;182120;201631;201632;201633;201634;201635;201636;201637;201638;201639;201640;201641;201642	147864;147865;147866;186328;186329;186330;186331;186332;186333;235822;235823;235824;235825;235826;235827;235828;235829;235830;235831;262911;262912;262913;262914;262915;262916;262917;262918;262919;262920;262921;262922;262923;262924;262925;262926;262927;262928;262929;262930;262931;262932;262933;262934;262935;262936;262937;262938;262939;262940	359		98		A4SIE8;G7CTL4	A4SIE8;G7CTL4	5;5	5;5	5;5	>tr|A4SIE8|A4SIE8_AERS4 Putative Hfq family protein OS=Aeromonas salmonicida (strain A449) GN=ASA_0503 PE=3 SV=1;>tr|G7CTL4|G7CTL4_AERSA Hfq family protein OS=Aeromonas salmonicida subsp. salmonicida 01-B526 GN=IYQ_09032 PE=4 SV=1	2	5	5	5	5	5	5	5	5	5	58.8	58.8	58.8	13.022	119	9	10	1.6774e-56	58.8	58.8	330240000	134160000	196080000	30036000	35587000	10	18
#2	196	A4SIF0	1184;3382;4027;4326;5789;5840;8163;11515;14818;15124;16454;17765;19004;20069	1336;3838;4564;4895;6545;6600;9240;13015;17072;17423;18910;20384;21830;23064	12286;12287;12288;12289;12290;34973;34974;34975;34976;41217;41218;41219;41220;41221;43776;43777;43778;57847;57848;57849;57850;58327;58328;82153;82154;82155;82156;82157;115830;115831;115832;148918;148919;148920;152101;152102;152103;152104;165241;165242;165243;165244;165245;178433;178434;178435;178436;178437;178438;178439;178440;191725;191726;191727;191728;203719;203720;203721	16984;47184;55195;55196;55197;55198;58375;58376;58377;58378;58379;76066;76067;76068;76633;76634;76635;76636;107210;107211;107212;150445;150446;192484;192485;197278;197279;214130;214131;214132;214133;214134;214135;214136;214137;214138;214139;214140;231211;231212;231213;231214;231215;231216;249273;249274;249275;266110;266111	360		99		A4SIF0;G7CTL2	A4SIF0;G7CTL2	14;14	14;14	14;14	>tr|A4SIF0|A4SIF0_AERS4 Paraquat-inducible protein B OS=Aeromonas salmonicida (strain A449) GN=pqiB PE=4 SV=1;>tr|G7CTL2|G7CTL2_AERSA Paraquat-inducible protein B OS=Aeromonas salmonicida subsp. salmonicida 01-B526 GN=IYQ_09022 PE=4 SV=1	2	14	14	14	14	14	14	14	14	14	39.4	39.4	39.4	60.646	548	29	29	1.9687e-127	39.4	39.4	375350000	171940000	203410000	32159000	35500000	32	15
#2	197	A4SIF1	2240;10776;12281;19882;20292	2562;12190;13868;22847;23316	23740;23741;23742;23743;23744;23745;108823;108824;108825;108826;123195;123196;123197;123198;123199;201619;201620;206002;206003	32345;140765;140766;140767;140768;140769;140770;159965;159966;262903;269111					A4SIF1;G7CTL1	A4SIF1;G7CTL1	5;5	5;5	5;5	>tr|A4SIF1|A4SIF1_AERS4 Lipoprotein OS=Aeromonas salmonicida (strain A449) GN=ASA_0506 PE=4 SV=1;>tr|G7CTL1|G7CTL1_AERSA Lipoprotein OS=Aeromonas salmonicida subsp. salmonicida 01-B526 GN=IYQ_09017 PE=4 SV=1	2	5	5	5	5	5	5	5	5	5	34.2	34.2	34.2	20.936	190	10	9	4.4842e-07	34.2	34.2	63332000	30955000	32377000	13192000	10504000	7	4
#2	198	A4SIF2	1878;2096;5337;7149;8966;8967;9232;9247;9248;9388;12730;14505;16095;16526;16527;18734	2148;2395;6033;6034;8101;10132;10133;10423;10439;10440;10600;14419;16724;18515;18991;18992;21511	19703;19704;19705;19706;19707;19708;19709;19710;19711;19712;22018;22019;22020;22021;22022;22023;22024;22025;22026;22027;22028;22029;22030;53181;53182;53183;53184;53185;53186;53187;53188;53189;53190;53191;53192;53193;53194;53195;53196;53197;71498;89697;89698;89699;89700;89701;89702;89703;89704;89705;89706;89707;89708;92831;92832;92833;92834;92835;92836;92837;92838;92839;92840;92963;92964;92965;929…	26860;26861;26862;26863;26864;26865;26866;26867;26868;29737;29738;29739;29740;29741;29742;29743;29744;29745;29746;29747;29748;29749;29750;29751;29752;29753;29754;29755;29756;69656;69657;69658;69659;69660;69661;69662;69663;69664;69665;69666;69667;69668;69669;69670;69671;69672;69673;69674;69675;69676;69677;69678;69679;69680;69681;69682;69683;69684;93723;116798;116799;116800;116801;116802;116803;116…	361;362		179;212		A4SIF2;G7CTL0	A4SIF2;G7CTL0	16;16	16;16	16;16	>tr|A4SIF2|A4SIF2_AERS4 Outer membrane protein A OS=Aeromonas salmonicida (strain A449) GN=ompA PE=3 SV=1;>tr|G7CTL0|G7CTL0_AERSA Outer membrane protein A OS=Aeromonas salmonicida subsp. salmonicida 01-B526 GN=IYQ_09012 PE=4 SV=1	2	16	16	16	15	15	15	15	15	15	61.5	61.5	61.5	36.767	343	58	58	5.0141e-132	57.4	58	1850900000	576090000	1274800000	120410000	308170000	55	101
#2	199	A4SIF7	3999;4000	4534;4535	40833;40834;40835;40836;40837	54641;54642;54643;54644;54645;54646;54647;54648;54649;54650;54651;54652;54653;54654;54655;54656;54657					A4SIF7;G7CTK5	A4SIF7;G7CTK5	2;2	2;2	2;2	>sp|A4SIF7|FETP_AERS4 Probable Fe(2+)-trafficking protein OS=Aeromonas salmonicida (strain A449) GN=ASA_0512 PE=3 SV=1;>tr|G7CTK5|G7CTK5_AERSA Oxidative damage protection protein OS=Aeromonas salmonicida subsp. salmonicida 01-B526 GN=IYQ_08987 PE=4 SV=1	2	2	2	2	2	2	2	2	2	2	18.9	18.9	18.9	10.581	90	3	2	6.4159e-19	18.9	18.9	180830000	73726000	107100000	15640000	20163000	8	9
#2	200	A4SIF8	2478;5634	2821;6368	25802;25803;56325;56326;56327	35291;73832;73833;73834					A4SIF8;G7CTK4	A4SIF8;G7CTK4	2;2	2;2	2;2	>tr|A4SIF8|A4SIF8_AERS4 A/G-specific adenine glycosylase OS=Aeromonas salmonicida (strain A449) GN=mutY PE=4 SV=1;>tr|G7CTK4|G7CTK4_AERSA A/G-specific adenine glycosylase OS=Aeromonas salmonicida subsp. salmonicida 01-B526 GN=IYQ_08982 PE=4 SV=1	2	2	2	2	2	2	2	2	2	2	14.4	14.4	14.4	39.79	353	2	3	2.6683e-06	14.4	14.4	28548000	12559000	15990000	3445000	4440200	2	2
#2	201	A4SIF9	2262;4927;10477;10699;10700;14221;17894	2589;5578;11844;12108;12109;16411;20542	24040;24041;24042;24043;24044;24045;24046;49218;49219;49220;105416;105417;105418;108089;108090;108091;108092;108093;108094;108095;108096;108097;144157;144158;144159;144160;144161;144162;179942;179943;179944;179945;179946;179947	32703;32704;32705;32706;32707;32708;32709;32710;32711;32712;32713;65014;65015;65016;65017;65018;65019;65020;65021;65022;136432;136433;139904;139905;186479;186480;186481;186482;233163;233164;233165;233166;233167;233168;233169;233170;233171;233172;233173;233174;233175;233176;233177;233178;233179;233180;233181;233182;233183;233184;233185;233186;233187;233188;233189;233190;233191;233192;233193;233194…					A4SIF9;G7CTK3	A4SIF9;G7CTK3	7;7	7;7	7;7	>tr|A4SIF9|A4SIF9_AERS4 General secretion pathway protein B OS=Aeromonas salmonicida (strain A449) GN=exeB PE=4 SV=1;>tr|G7CTK3|G7CTK3_AERSA General secretion pathway protein B OS=Aeromonas salmonicida subsp. salmonicida 01-B526 GN=IYQ_08977 PE=4 SV=1	2	7	7	7	7	7	7	7	7	7	44.2	44.2	44.2	25.041	226	18	16	8.194e-43	44.2	44.2	213230000	99293000	113930000	29242000	31533000	32	31
#2	202	A4SIG0	1337;4592;10144;10209;10673;15411;17021;18594;18803	1512;5206;11444;11517;12081;17743;19555;21360;21591	13697;13698;13699;13700;13701;13702;13703;13704;46382;46383;46384;46385;46386;46387;46388;46389;46390;101316;101317;101318;101319;102521;102522;102523;102524;102525;107912;107913;107914;155023;155024;155025;155026;155027;171012;171013;171014;171015;187751;187752;187753;187754;189649;189650;189651;189652;189653;189654;189655;189656;189657;189658;189659;189660	18732;18733;18734;61613;61614;131122;131123;131124;131125;132850;132851;139657;139658;139659;139660;139661;200884;200885;200886;200887;200888;221939;221940;221941;221942;221943;221944;221945;221946;221947;221948;244130;244131;244132;244133;244134;244135;246422;246423;246424	363;364		510;515		A4SIG0;G7CTK2	A4SIG0;G7CTK2	9;9	9;9	9;9	>tr|A4SIG0|A4SIG0_AERS4 General secretion pathway protein A OS=Aeromonas salmonicida (strain A449) GN=exeA PE=4 SV=1;>tr|G7CTK2|G7CTK2_AERSA General secretion pathway protein A OS=Aeromonas salmonicida subsp. salmonicida 01-B526 GN=IYQ_08972 PE=4 SV=1	2	9	9	9	9	9	9	9	9	9	21.8	21.8	21.8	60.729	547	24	30	8.2231e-55	21.8	21.8	379050000	154910000	224140000	31381000	40102000	23	12
#2	203	A4SIG3	796;1158;1159;2444;4057;4851;6593;8835;9795;11068;12746;14257;15598;17261;20914	888;1309;1310;2784;4602;5495;5496;7455;9986;9987;11044;12510;14439;14440;16452;17950;17951;17952;19821;24006;24007	8361;8362;12099;12100;12101;12102;12103;12104;12105;12106;12107;12108;12109;12110;12111;12112;12113;12114;12115;25607;41495;41496;41497;41498;41499;48668;48669;48670;48671;48672;48673;48674;48675;48676;48677;48678;48679;66026;66027;66028;66029;88322;88323;88324;88325;88326;88327;88328;88329;88330;88331;88332;88333;88334;88335;88336;97817;97818;97819;97820;97821;97822;97823;97824;97825;97826;11146…	11538;16714;16715;16716;16717;16718;16719;16720;16721;16722;16723;16724;16725;16726;16727;16728;16729;16730;16731;16732;16733;16734;16735;16736;16737;16738;16739;16740;35019;55522;55523;55524;55525;55526;55527;55528;55529;55530;55531;55532;64320;64321;64322;64323;64324;64325;64326;64327;64328;64329;64330;86795;86796;86797;86798;86799;86800;86801;86802;86803;86804;86805;86806;86807;86808;86809;868…	365;366;367;368		111;175;196;222		A4SIG3;G7CTJ8	A4SIG3;G7CTJ8	15;15	15;15	15;15	>tr|A4SIG3|A4SIG3_AERS4 Putative phosphate transport regulator OS=Aeromonas salmonicida (strain A449) GN=ASA_0518 PE=4 SV=1;>tr|G7CTJ8|G7CTJ8_AERSA Phosphate transport regulator OS=Aeromonas salmonicida subsp. salmonicida 01-B526 GN=IYQ_08952 PE=4 SV=1	2	15	15	15	15	14	15	14	15	14	63.3	63.3	63.3	25.956	226	59	58	5.009e-83	63.3	58.8	829090000	376530000	452560000	95624000	88323000	64	63
#2	204	A4SIG4	12817;15909;18788	14555;18312;21574	128638;128639;159620;159621;159622;159623;159624;159625;159626;159627;189433;189434;189435;189436;189437;189438;189439;189440;189441	167185;167186;206617;206618;206619;206620;206621;206622;206623;206624;246261;246262;246263;246264;246265					A4SIG4;G7CTJ7	A4SIG4;G7CTJ7	3;3	3;3	3;3	>tr|A4SIG4|A4SIG4_AERS4 TonB domain protein OS=Aeromonas salmonicida (strain A449) GN=ASA_0520 PE=4 SV=1;>tr|G7CTJ7|G7CTJ7_AERSA TonB domain-containing protein OS=Aeromonas salmonicida subsp. salmonicida 01-B526 GN=IYQ_08937 PE=4 SV=1	2	3	3	3	3	3	3	3	3	3	37.4	37.4	37.4	17.183	155	11	8	4.6425e-51	37.4	37.4	149770000	89921000	59854000	35843000	4495400	8	7
#2	205	A4SIG5	14051;14719;17794;18035	16220;16959;20417;20703	142524;142525;142526;142527;142528;142529;142530;142531;142532;142533;148130;178685;178686;178687;178688;178689;178690;178691;181305;181306;181307;181308;181309;181310;181311;181312	184904;184905;191732;231528;231529;234843;234844;234845;234846;234847;234848;234849;234850;234851					A4SIG5;G7CTJ6	A4SIG5;G7CTJ6	4;4	4;4	4;4	>tr|A4SIG5|A4SIG5_AERS4 Lipid A biosynthesis lauroyl acyltransferase OS=Aeromonas salmonicida (strain A449) GN=htrB PE=4 SV=1;>tr|G7CTJ6|G7CTJ6_AERSA Lipid A biosynthesis lauroyl acyltransferase OS=Aeromonas salmonicida subsp. salmonicida 01-B526 GN=IYQ_08	2	4	4	4	4	3	4	3	4	3	18.2	18.2	18.2	35.304	307	15	11	2.2031e-09	18.2	16	68165000	31956000	36209000	17115000	16154000	8	6
#2	206	A4SIG6	90;2901;5190;6014;8042;8517;9416;9587;10228;10229;10356;11281;11498;12698;15418;16006;18367;18771;19309;19438;19471;20150;21159	103;3296;5866;6806;6807;9108;9634;9635;10630;10814;11537;11538;11679;12754;12996;14374;17750;18417;21080;21554;21555;22172;22321;22359;23159;24277	1041;1042;1043;1044;1045;1046;30226;30227;30228;30229;30230;51667;51668;51669;51670;51671;60215;60216;60217;60218;60219;60220;60221;60222;80948;80949;80950;85692;85693;85694;85695;85696;85697;85698;85699;85700;85701;85702;94485;94486;94487;95893;95894;95895;95896;95897;95898;95899;95900;95901;95902;95903;95904;95905;95906;102687;102688;102689;102690;102691;102692;102693;102694;103923;103924;10392…	1483;41039;41040;41041;41042;41043;41044;41045;41046;41047;41048;41049;41050;41051;67812;79228;79229;79230;79231;79232;79233;79234;79235;79236;105613;105614;105615;105616;105617;105618;105619;105620;105621;105622;105623;105624;111917;111918;111919;111920;111921;111922;111923;111924;111925;123281;124895;124896;124897;124898;124899;124900;124901;124902;124903;124904;124905;124906;124907;124908;1249…	369;370;371		134;147;163		A4SIG6;G7CTJ5	A4SIG6;G7CTJ5	23;23	23;23	23;23	>sp|A4SIG6|HLDE_AERS4 Bifunctional protein hldE OS=Aeromonas salmonicida (strain A449) GN=hldE PE=3 SV=1;>tr|G7CTJ5|G7CTJ5_AERSA Bifunctional heptose 7-phosphate kinase/heptose 1-phosphate adenyltransferase OS=Aeromonas salmonicida subsp. salmonicida 01-B5	2	23	23	23	23	23	23	23	23	23	61.3	61.3	61.3	50.481	475	73	70	3.2969e-132	61.3	61.3	1663300000	687770000	975570000	96595000	76376000	103	100
#2	207	A4SIG7	2061;2355;2906;2946;4606;10809;13884;14669;15108;16635;16846;17774;17775;17913;20925	2356;2686;3301;3347;5223;12226;16024;16908;17406;19126;19356;20393;20394;20566;24020	21626;21627;21628;21629;21630;21631;25032;25033;25034;30256;30257;30615;30616;46522;46523;46524;46525;46526;46527;109119;109120;109121;109122;109123;140785;140786;147585;147586;147587;147588;147589;147590;151832;151833;151834;151835;151836;151837;151838;167342;169078;169079;169080;178516;178517;178518;178519;178520;178521;178522;178523;178524;180161;180162;180163;211600;211601;211602;211603;211604	29276;29277;29278;29279;29280;29281;29282;29283;29284;29285;29286;29287;29288;29289;29290;29291;29292;29293;29294;29295;29296;29297;29298;29299;29300;29301;29302;29303;29304;29305;29306;29307;29308;34172;34173;34174;34175;34176;34177;34178;41063;41536;41537;41538;41539;41540;41541;41542;41543;61722;61723;61724;61725;61726;61727;61728;61729;61730;61731;61732;61733;61734;61735;61736;61737;61738;617…					A4SIG7;G7CTJ4	A4SIG7;G7CTJ4	15;15	15;15	15;15	>tr|A4SIG7|A4SIG7_AERS4 Outer membrane protein TolC OS=Aeromonas salmonicida (strain A449) GN=tolC PE=4 SV=1;>tr|G7CTJ4|G7CTJ4_AERSA Outer membrane channel protein TolC OS=Aeromonas salmonicida subsp. salmonicida 01-B526 GN=IYQ_08922 PE=4 SV=1	2	15	15	15	14	15	14	15	14	15	39.9	39.9	39.9	48.895	441	32	28	1.2271e-89	37.4	39.9	2689200000	842150000	1847100000	30233000	66085000	65	58
#2	208	A4SIH2	1057;20929	1194;24024	10787;10788;10789;211619;211620	14955;275381;275382					A4SIH2;G7CTJ0	A4SIH2;G7CTJ0	2;2	2;2	2;2	>tr|A4SIH2|A4SIH2_AERS4 Predicted esterase OS=Aeromonas salmonicida (strain A449) GN=ASA_0528 PE=4 SV=1;>tr|G7CTJ0|G7CTJ0_AERSA Esterase OS=Aeromonas salmonicida subsp. salmonicida 01-B526 GN=IYQ_08902 PE=4 SV=1	2	2	2	2	2	2	2	2	2	2	11.3	11.3	11.3	21.607	195	3	2	0.00043531	11.3	11.3	19788000	8652600	11135000	3246900	3890100	2	1
#2	209	A4SIH5	2216;2839;3325;4930;10049;11549;13154;15113;16914	2537;3229;3780;5581;11336;13052;15080;17411;19432	23476;23477;23478;23479;29712;29713;29714;29715;29716;29717;34342;34343;34344;34345;34346;34347;34348;34349;34350;49229;49230;49231;100196;100197;100198;100199;100200;100201;100202;100203;100204;100205;116150;116151;116152;116153;116154;116155;132021;132022;151878;151879;151880;151881;169919;169920;169921;169922;169923;169924	31887;40151;46228;46229;65026;65027;129928;129929;129930;150888;150889;171638;171639;197130;197131;197132;220474;220475;220476;220477;220478	372		324		A4SIH5;G7CTI7	A4SIH5;G7CTI7	9;9	9;9	9;9	>tr|A4SIH5|A4SIH5_AERS4 DNA topoisomerase IV, B subunit OS=Aeromonas salmonicida (strain A449) GN=parE PE=3 SV=1;>tr|G7CTI7|G7CTI7_AERSA DNA topoisomerase IV subunit B OS=Aeromonas salmonicida subsp. salmonicida 01-B526 GN=IYQ_08887 PE=4 SV=1	2	9	9	9	9	9	9	9	9	9	21.9	21.9	21.9	70.186	631	25	25	5.0865e-41	21.9	21.9	349560000	168710000	180850000	25171000	28003000	11	8
#2	210	A4SIH6	552;735;1284;1349;2300;5027;5596;10175;10440;12933;16616;16621;18292;18639;19609	615;818;1445;1526;2630;5684;6324;11480;11785;14733;19105;19111;20995;21407;22543	5772;5773;5774;5775;5776;5777;7712;7713;7714;7715;7716;7717;13168;13169;13170;13171;13172;13864;13865;13866;13867;13868;24522;24523;24524;24525;24526;24527;50045;50046;50047;50048;50049;50050;50051;55885;55886;55887;55888;55889;55890;55891;55892;55893;55894;102017;102018;102019;102020;102021;102022;102023;102024;102025;102026;102027;102028;102029;102030;102031;102032;104942;104943;104944;129852;1…	7780;7781;10570;10571;10572;18008;18009;18890;18891;33299;33300;33301;33302;65944;65945;65946;65947;65948;65949;73253;73254;73255;132184;132185;132186;132187;132188;132189;132190;135908;168821;168822;168823;168824;168825;168826;216946;216947;216980;238484;238485;244540;258999;259000;259001;259002	373		281		A4SIH6;G7CTI6	A4SIH6;G7CTI6	15;15	15;15	15;15	>tr|A4SIH6|A4SIH6_AERS4 Topoisomerase IV subunit A OS=Aeromonas salmonicida (strain A449) GN=parC PE=4 SV=1;>tr|G7CTI6|G7CTI6_AERSA DNA topoisomerase IV subunit A OS=Aeromonas salmonicida subsp. salmonicida 01-B526 GN=IYQ_08882 PE=4 SV=1	2	15	15	15	15	15	15	15	15	15	25.7	25.7	25.7	84.826	764	47	46	1.4883e-43	25.7	25.7	837390000	403930000	433460000	71190000	63308000	22	23
#2	211	A4SII1	4114;5193;13490;15060;16389	4660;5869;15550;17356;18842	41935;41936;41937;51688;51689;135978;135979;151482;151483;164600;164601	56107;56108;56109;56110;56111;56112;56113;56114;56115;56116;56117;56118;56119;67824;67825;176805;196572;196573;196574;196575;196576;196577;196578;196579;196580;196581;196582;196583;196584;213331;213332;213333;213334;213335;213336;213337;213338					A4SII1;G7CTI1	A4SII1;G7CTI1	5;5	5;5	5;5	>tr|A4SII1|A4SII1_AERS4 Putative uncharacterized protein OS=Aeromonas salmonicida (strain A449) GN=ASA_0537 PE=4 SV=1;>tr|G7CTI1|G7CTI1_AERSA Putative uncharacterized protein OS=Aeromonas salmonicida subsp. salmonicida 01-B526 GN=IYQ_08851 PE=4 SV=1	2	5	5	5	5	5	5	5	5	5	19	19	19	29.238	253	6	5	1.5071e-07	19	19	59841000	28919000	30922000	8250500	9415100	20	17
#2	212	A4SII2	1315;20385	1486;1487;23418	13521;13522;13523;13524;13525;206874;206875;206876	18488;18489;18490;18491;18492;18493;270004;270005;270006;270007	374		14		A4SII2;G7CTI0	A4SII2;G7CTI0	2;2	2;2	2;2	>tr|A4SII2|A4SII2_AERS4 Putative uncharacterized protein OS=Aeromonas salmonicida (strain A449) GN=ASA_0538 PE=4 SV=1;>tr|G7CTI0|G7CTI0_AERSA Putative uncharacterized protein OS=Aeromonas salmonicida subsp. salmonicida 01-B526 GN=IYQ_08846 PE=4 SV=1	2	2	2	2	2	2	2	2	2	2	19.4	19.4	19.4	19.953	175	4	4	1.5781e-09	19.4	19.4	8233900	3331800	4902200	0	2688700	2	2
#2	213	G7CTH5	211;6940;9410;9677;11509;14561	240;7869;10624;10914;13008;16785	2062;2063;2064;2065;69649;69650;69651;69652;69653;94449;94450;96572;96573;96574;96575;115791;115792;115793;115794;115795;146675;146676;146677	2710;2711;2712;2713;91457;91458;91459;91460;91461;91462;91463;91464;91465;123245;123246;125699;125700;125701;125702;125703;150396;150397;150398;150399;189817	375		169		G7CTH5;A4SII7	G7CTH5;A4SII7	6;6	6;6	6;6	>tr|G7CTH5|G7CTH5_AERSA Secreted protein, suppressor for copper-sensitivity C OS=Aeromonas salmonicida subsp. salmonicida 01-B526 GN=IYQ_08821 PE=4 SV=1;>tr|A4SII7|A4SII7_AERS4 Copper-sensitivity suppressor C protein OS=Aeromonas salmonicida (strain A449)	2	6	6	6	6	6	6	6	6	6	47.3	47.3	47.3	26.469	243	11	12	9.199e-74	47.3	47.3	99992000	43504000	56488000	19473000	27179000	11	13
#2	214	A4SIJ0	1181;11693;19980	1333;13213;22959	12272;12273;12274;12275;117632;117633;117634;202753;202754;202755;202756	16949;16950;16951;16952;16953;16954;16955;16956;152713;152714;152715;152716;152717;152718;152719;264790;264791;264792;264793;264794					A4SIJ0;G7CTH2	A4SIJ0;G7CTH2	3;3	3;3	3;3	>tr|A4SIJ0|A4SIJ0_AERS4 1-acyl-sn-glycerol-3-phosphate acyltransferase OS=Aeromonas salmonicida (strain A449) GN=plsC PE=4 SV=1;>tr|G7CTH2|G7CTH2_AERSA 1-acyl-sn-glycerol-3-phosphate acyltransferase OS=Aeromonas salmonicida subsp. salmonicida 01-B526 GN=IY	2	3	3	3	3	3	3	3	3	3	10.7	10.7	10.7	26.696	242	5	6	1.4189e-12	10.7	10.7	31475000	15943000	15532000	8694000	6914900	13	7
#2	215	A4SIK7	785;3592;4782;5409;5410;6899;11970;14806;17653	874;4079;5418;6117;6118;7816;13520;17059;20254	8249;8250;37228;37229;37230;48005;48006;53765;53766;53767;53768;69273;69274;69275;69276;120122;120123;148798;177370;177371;177372;177373	11374;11375;11376;11377;50096;50097;50098;50099;50100;50101;50102;50103;50104;50105;63557;63558;63559;63560;63561;63562;63563;63564;63565;63566;63567;63568;63569;63570;63571;63572;63573;63574;70422;70423;70424;70425;70426;70427;70428;70429;70430;70431;70432;70433;70434;70435;90923;90924;155818;155819;155820;155821;192363;230108;230109;230110;230111;230112;230113					A4SIK7;G7CTF5	A4SIK7;G7CTF5	9;9	9;9	9;9	>tr|A4SIK7|A4SIK7_AERS4 D-isomer specific 2-hydroxyacid dehydrogenase family protein OS=Aeromonas salmonicida (strain A449) GN=ASA_0563 PE=1 SV=1;>tr|G7CTF5|G7CTF5_AERSA D-isomer specific 2-hydroxyacid dehydrogenase family protein OS=Aeromonas salmonicida	2	9	9	9	8	9	8	9	8	9	29.9	29.9	29.9	35.251	314	12	10	2.3024e-34	28	29.9	269610000	122690000	146920000	38416000	42219000	29	30
#2	216	A4SIK8	7454;8083;13359;18807;18917;19604	8451;8452;9152;15405;15406;21595;21721;21722;22538	75205;75206;75207;75208;75209;75210;75211;75212;75213;75214;75215;75216;75217;75218;75219;75220;75221;75222;81371;81372;81373;81374;81375;81376;81377;81378;81379;81380;81381;81382;81383;134750;134751;134752;134753;134754;134755;134756;134757;134758;134759;134760;189683;189684;190739;190740;190741;190742;190743;190744;190745;190746;198673;198674;198675;198676	98396;98397;98398;98399;98400;98401;98402;98403;98404;98405;98406;98407;98408;98409;98410;98411;98412;106096;106097;106098;106099;106100;106101;106102;106103;106104;106105;106106;175237;175238;175239;175240;175241;175242;175243;175244;175245;175246;175247;175248;175249;175250;175251;175252;175253;246457;246458;247861;247862;247863;247864;247865;247866;247867;247868;247869;247870;247871;247872;247…	376;377;378		29;55;132		A4SIK8;G7CTF4	A4SIK8;G7CTF4	6;6	6;6	6;6	>tr|A4SIK8|A4SIK8_AERS4 Putative uncharacterized protein OS=Aeromonas salmonicida (strain A449) GN=ASA_0564 PE=4 SV=1;>tr|G7CTF4|G7CTF4_AERSA Putative uncharacterized protein OS=Aeromonas salmonicida subsp. salmonicida 01-B526 GN=IYQ_08716 PE=4 SV=1	2	6	6	6	5	6	5	6	5	6	58	58	58	21.695	193	25	31	4.437e-91	49.2	58	303190000	127700000	175490000	24606000	39592000	6	10
#2	217	A4SIK9	1201;3649;5662;11326	1356;4143;6402;12802	12481;12482;12483;12484;37736;37737;37738;37739;56649;56650;56651;113956;113957;113958	17217;17218;17219;50645;50646;50647;50648;50649;74192;147266;147267;147268;147269					A4SIK9;G7CTF3	A4SIK9;G7CTF3	4;4	4;4	4;4	>tr|A4SIK9|A4SIK9_AERS4 Transcriptional regulator, MarR family OS=Aeromonas salmonicida (strain A449) GN=ASA_0565 PE=4 SV=1;>tr|G7CTF3|G7CTF3_AERSA MarR family transcriptional regulator OS=Aeromonas salmonicida subsp. salmonicida 01-B526 GN=IYQ_08711 PE=4	2	4	4	4	4	4	4	4	4	4	44	44	44	17.932	159	6	8	9.3832e-18	44	44	57458000	25742000	31716000	8431300	11917000	7	6
#2	218	A4SIL0	1162;7484;13068;16485;19826;20993	1313;8483;14952;18946;22788;24092	12127;12128;12129;12130;12131;75550;75551;75552;75553;75554;75555;75556;75557;75558;131114;131115;131116;131117;165595;165596;165597;165598;201216;201217;201218;201219;201220;212049;212050;212051;212052;212053	16778;16779;16780;16781;16782;16783;16784;16785;16786;16787;16788;16789;16790;98776;98777;98778;98779;98780;98781;98782;170522;170523;170524;214516;214517;214518;214519;214520;214521;214522;214523;262238;262239;262240;262241;262242;262243;275865;275866;275867;275868;275869;275870;275871;275872;275873;275874;275875;275876;275877;275878;275879;275880;275881;275882;275883;275884					A4SIL0;G7CTF2;REV__G7D0E5;REV__A4STH1	A4SIL0;G7CTF2	6;6;1;1	6;6;1;1	6;6;1;1	>tr|A4SIL0|A4SIL0_AERS4 Putative uncharacterized protein OS=Aeromonas salmonicida (strain A449) GN=ASA_0566 PE=4 SV=1;>tr|G7CTF2|G7CTF2_AERSA Putative uncharacterized protein OS=Aeromonas salmonicida subsp. salmonicida 01-B526 GN=IYQ_08706 PE=4 SV=1	4	6	6	6	6	6	6	6	6	6	41.7	41.7	41.7	19.635	175	16	16	1.1872e-48	41.7	41.7	133000000	63916000	69085000	40366000	40057000	32	25
#2	219	A4SIL2	1666;2017;2780;4221;5238;7050;8073;8901;9574;10210;17066;17875;19387	1916;2302;3161;4775;5916;7990;9142;10060;10801;11518;19605;20522;22263	17770;17771;17772;17773;17774;20987;20988;20989;20990;20991;28498;28499;28500;28501;42885;42886;42887;42888;42889;42890;42891;42892;42893;42894;42895;52098;52099;52100;52101;52102;52103;70568;70569;70570;70571;81276;81277;81278;81279;81280;89035;89036;89037;89038;95765;95766;95767;95768;95769;95770;95771;95772;95773;95774;95775;95776;102526;102527;102528;102529;171410;171411;171412;171413;179744;…	24014;24015;28414;28415;38651;38652;38653;38654;57220;57221;57222;57223;57224;57225;57226;57227;57228;68367;68368;68369;68370;92722;105978;116009;116010;124720;124721;124722;124723;124724;124725;132852;132853;132854;222375;232909;232910;232911;232912;232913;255369					A4SIL2;G7CTF0	A4SIL2;G7CTF0	13;13	13;13	13;13	>sp|A4SIL2|MUTS_AERS4 DNA mismatch repair protein mutS OS=Aeromonas salmonicida (strain A449) GN=mutS PE=3 SV=1;>tr|G7CTF0|G7CTF0_AERSA DNA mismatch repair protein MutS OS=Aeromonas salmonicida subsp. salmonicida 01-B526 GN=IYQ_08696 PE=4 SV=1	2	13	13	13	13	13	13	13	13	13	29	29	29	95.069	851	40	36	1.3401e-99	29	29	1049900000	491110000	558780000	81496000	79003000	19	22
#2	220	A4SIM0	233;234;235;392;682;683;1362;1674;2004;2253;2416;2555;2887;3038;3164;3700;4129;4130;4360;4639;4691;4738;4808;5537;5810;5811;6373;6489;6570;7594;7865;7979;8859;8896;9789;10044;10181;10302;10462;10782;11003;11845;12306;12491;13147;13920;14438;14821;15288;15328;15366;15595;15640;15641;16244;16403;16404;16983;17735;18027;18452;19756;19928;19956;20348;20417;20815	264;265;266;267;439;755;756;1539;1924;1925;2289;2577;2578;2756;2906;2907;2908;3280;3449;3589;4197;4675;4676;4932;4933;5259;5319;5370;5447;6249;6568;6569;6570;7206;7342;7432;8605;8906;9040;10014;10055;11036;11331;11486;11620;11820;11821;12199;12438;13381;13899;14108;15071;15072;16064;16651;17075;17611;17655;17656;17696;17946;17999;18000;18685;18686;18858;18859;19509;20351;20694;20695;21182;22714;2…	2271;2272;2273;2274;2275;2276;2277;2278;2279;2280;2281;2282;2283;2284;2285;2286;2287;2288;2289;2290;2291;4045;4046;4047;4048;4049;4050;4051;4052;4053;4054;4055;7004;7005;7006;7007;7008;7009;7010;7011;7012;7013;7014;7015;7016;7017;7018;7019;7020;7021;7022;7023;7024;7025;7026;7027;7028;7029;7030;7031;7032;13958;13959;13960;13961;13962;13963;13964;13965;13966;13967;13968;13969;13970;13971;13972;1782…	3027;3028;3029;3030;3031;3032;3033;3034;3035;3036;3037;3038;5398;5399;5400;5401;5402;5403;5404;5405;5406;5407;5408;5409;9368;9369;9370;9371;9372;9373;9374;9375;9376;9377;9378;9379;9380;9381;18987;18988;18989;18990;18991;18992;18993;18994;18995;18996;18997;18998;18999;19000;24074;24075;24076;24077;24078;24079;24080;24081;24082;24083;24084;24085;24086;24087;24088;24089;24090;24091;24092;24093;24094…	379;380;381;382;383;384;385;386;387;388;389;390;391;392;393;394		14;221;249;274;292;412;509;535;558;613;654;686;724;763;766;863		A4SIM0;G7CTE2	A4SIM0;G7CTE2	67;67	67;67	67;67	>sp|A4SIM0|CAPP_AERS4 Phosphoenolpyruvate carboxylase OS=Aeromonas salmonicida (strain A449) GN=ppc PE=3 SV=1;>tr|G7CTE2|G7CTE2_AERSA Phosphoenolpyruvate carboxylase OS=Aeromonas salmonicida subsp. salmonicida 01-B526 GN=IYQ_08656 PE=4 SV=1	2	67	67	67	66	67	66	67	66	67	81.9	81.9	81.9	99.047	877	385	427	0	80.6	81.9	13059000000	5957700000	7101500000	1054200000	972430000	208	205
#2	221	A4SIM5	1592;2178;5182;6276;8591;9136;12093;16771;17433;19084	1821;2494;5857;7102;9719;10317;13655;19276;20013;21919	16874;16875;23032;23033;23034;23035;23036;23037;23038;23039;23040;51596;51597;51598;51599;51600;51601;51602;51603;51604;62795;62796;62797;62798;62799;62800;86353;86354;86355;86356;86357;86358;91589;91590;91591;91592;91593;121183;121184;121185;168506;168507;168508;168509;168510;168511;168512;175196;175197;175198;192469;192470;192471;192472;192473	22767;31261;31262;31263;67741;67742;67743;67744;67745;67746;67747;82742;82743;82744;82745;82746;82747;82748;82749;82750;82751;112836;112837;112838;112839;112840;112841;112842;112843;112844;119250;156978;156979;156980;156981;218766;218767;218768;218769;218770;227327;250313;250314;250315;250316;250317;250318					A4SIM5;G7CTD7	A4SIM5;G7CTD7	10;10	10;10	10;10	>sp|A4SIM5|ASSY_AERS4 Argininosuccinate synthase OS=Aeromonas salmonicida (strain A449) GN=argG PE=3 SV=1;>tr|G7CTD7|G7CTD7_AERSA Argininosuccinate synthase OS=Aeromonas salmonicida subsp. salmonicida 01-B526 GN=IYQ_08631 PE=4 SV=1	2	10	10	10	10	9	10	9	10	9	32.7	32.7	32.7	45.832	416	27	28	2.4508e-33	32.7	31	1257600000	508440000	749150000	34615000	44735000	27	18
#2	222	A4SIM6	20;1350;1651;19010	24;1527;1893;21837	397;398;13869;13870;13871;13872;13873;13874;17600;17601;17602;17603;17604;17605;17606;17607;191784;191785	546;547;18892;23788;23789;23790;249350;249351;249352;249353;249354;249355;249356;249357					A4SIM6;G7CTD6	A4SIM6;G7CTD6	4;4	4;4	4;4	>sp|A4SIM6|ARLY_AERS4 Argininosuccinate lyase OS=Aeromonas salmonicida (strain A449) GN=argH PE=3 SV=1;>tr|G7CTD6|G7CTD6_AERSA Argininosuccinate lyase OS=Aeromonas salmonicida subsp. salmonicida 01-B526 GN=IYQ_08626 PE=4 SV=1	2	4	4	4	4	4	4	4	4	4	11.7	11.7	11.7	50.21	461	9	9	1.2089e-27	11.7	11.7	265880000	114440000	151450000	10586000	11431000	8	6
#2	223	A4SIN5	3063;7011;9595;9596;16466	3479;7942;10823;10824;18922	31578;31579;31580;31581;31582;31583;31584;70285;70286;70287;70288;70289;95946;95947;95948;95949;95950;95951;95952;95953;95954;165364;165365;165366;165367	42676;42677;42678;42679;42680;42681;42682;42683;42684;42685;42686;42687;92339;92340;92341;92342;92343;92344;124942;124943;124944;124945;124946;124947;124948;124949;124950;214245;214246;214247;214248;214249					A4SIN5;G7CTC7	A4SIN5;G7CTC7	5;5	5;5	5;5	>tr|A4SIN5|A4SIN5_AERS4 Maltose O-acetyltransferase OS=Aeromonas salmonicida (strain A449) GN=maa PE=4 SV=1;>tr|G7CTC7|G7CTC7_AERSA Maltose O-acetyltransferase OS=Aeromonas salmonicida subsp. salmonicida 01-B526 GN=IYQ_08581 PE=4 SV=1	2	5	5	5	5	5	5	5	5	5	31.1	31.1	31.1	21.085	196	14	11	2.0616e-38	31.1	31.1	116410000	48820000	67587000	25587000	34804000	11	19
#2	224	A4SIP7	3014;3165;3168;4915;6086;6603;7171;7172;9133;9134;10248;10754;10755;11118;12002;14018;18549	3422;3590;3594;5566;6890;7465;8124;8125;10314;10315;11560;12166;12167;12168;12563;13553;16179;21309	31168;31169;31170;31171;31172;31173;32451;32452;32453;32454;32455;32456;32487;32488;32489;32490;32491;49140;49141;49142;49143;49144;49145;49146;49147;61035;61036;61037;61038;61039;61040;66078;66079;71746;71747;71748;71749;71750;71751;71752;71753;91570;91571;91572;91573;91574;102856;102857;108574;108575;108576;108577;108578;108579;108580;108581;108582;108583;108584;108585;108586;112085;112086;1120…	42136;42137;42138;42139;42140;43687;43688;43689;43690;43691;43692;43693;43694;43695;43713;43714;43715;43716;43717;43718;43719;43720;43721;43722;43723;43724;64951;64952;64953;64954;64955;64956;64957;64958;64959;64960;64961;80319;80320;80321;80322;86945;93928;93929;93930;93931;93932;93933;93934;93935;93936;93937;93938;119234;119235;119236;119237;119238;119239;133274;133275;140383;140384;140385;1403…	395		106		A4SIP7;G7CTB5	A4SIP7;G7CTB5	17;17	17;17	17;17	>tr|A4SIP7|A4SIP7_AERS4 ABC-type glutamine/glutamate transporter, periplasmic binding protein OS=Aeromonas salmonicida (strain A449) GN=glnH PE=4 SV=1;>tr|G7CTB5|G7CTB5_AERSA ABC-type glutamine/glutamate transporter, periplasmic binding protein OS=Aeromona	2	17	17	17	17	17	17	17	17	17	68.3	68.3	68.3	30.587	278	33	47	2.5628e-115	68.3	68.3	520840000	159820000	361020000	95742000	447060000	31	69
#2	225	A4SIP8	10522;15266;20463	11909;17589;23507	105931;105932;153609;153610;153611;153612;207490;207491	137031;137032;199046;199047;199048;199049;199050;199051;199052;199053;199054;199055;199056;199057;199058;270664					A4SIP8;G7CTB4	A4SIP8;G7CTB4	3;3	3;3	3;3	>tr|A4SIP8|A4SIP8_AERS4 Chitin-binding protein, carbohydrate-binding module family 33 OS=Aeromonas salmonicida (strain A449) GN=ASA_0604 PE=4 SV=1;>tr|G7CTB4|G7CTB4_AERSA N-acetylglucosamine-binding protein A OS=Aeromonas salmonicida subsp. salmonicida 01-	2	3	3	3	3	3	3	3	3	3	6.4	6.4	6.4	52.748	485	4	4	7.2022e-10	6.4	6.4	13859000	2316600	11542000	267250	1747900	1	15
#2	226	A4SIP9	2280;3425;6282;8099;8362;9406;11016	2608;3892;7110;9170;9462;10619;12451	24274;24275;24276;35314;35315;35316;35317;62857;62858;62859;62860;62861;62862;62863;62864;62865;62866;62867;62868;62869;62870;62871;81501;81502;84178;84179;84180;84181;84182;84183;84184;94427;94428;94429;94430;110912;110913;110914;110915	33051;33052;33053;47581;47582;47583;47584;47585;47586;47587;47588;82801;82802;82803;82804;82805;82806;82807;82808;82809;82810;82811;106276;106277;106278;110081;110082;110083;110084;110085;110086;110087;110088;110089;110090;110091;110092;123201;123202;143459;143460					A4SIP9;G7CTB2	A4SIP9;G7CTB2	7;7	6;6	6;6	>tr|A4SIP9|A4SIP9_AERS4 Methyl-accepting chemotaxis protein OS=Aeromonas salmonicida (strain A449) GN=ASA_0605 PE=4 SV=1;>tr|G7CTB2|G7CTB2_AERSA Methyl-accepting chemotaxis protein OS=Aeromonas salmonicida subsp. salmonicida 01-B526 GN=IYQ_08506 PE=4 SV=1	2	7	6	6	6	7	5	6	5	6	16.5	14.7	14.7	60.559	565	10	14	7.5392e-62	14.5	16.5	28375000	9001700	19373000	1540300	4936300	1	29
#2	227	A4SIQ0	1296;1564;2349;2616;2869;3138;6166;9321;9357;11113;11247;12465;12869;12870;13368;14116;14627;14664;15858;19778;20116;20694	1459;1777;2680;2978;3260;3561;3562;6978;10522;10567;12558;12715;14079;14638;14639;14640;15417;16294;16860;16903;18248;22738;23121;23759	13306;13307;13308;13309;16545;16546;24969;24970;24971;24972;27057;27058;29985;29986;29987;29988;32214;32215;32216;32217;32218;32219;32220;32221;32222;32223;32224;32225;32226;32227;32228;32229;61609;61610;61611;61612;61613;61614;61615;93635;93636;93637;93638;93639;93640;93641;93642;93643;93644;93645;93646;93647;93648;94023;94024;94025;94026;112046;112047;112048;112049;113321;113322;113323;113324;1…	18171;18172;22322;34127;34128;36842;36843;40643;40644;40645;40646;40647;40648;40649;40650;40651;40652;40653;40654;40655;40656;40657;43413;43414;43415;43416;43417;43418;43419;43420;43421;80962;80963;80964;80965;80966;80967;80968;80969;80970;80971;80972;80973;80974;80975;80976;122205;122206;122207;122208;122209;122210;122211;122212;122708;122709;122710;122711;145106;145107;145108;145109;146513;1465…	396;397		430;596		A4SIQ0;G7CTB0	A4SIQ0;G7CTB0	22;22	22;22	22;22	>tr|A4SIQ0|A4SIQ0_AERS4 Oligoendopeptidase F OS=Aeromonas salmonicida (strain A449) GN=ASA_0606 PE=3 SV=1;>tr|G7CTB0|G7CTB0_AERSA Oligoendopeptidase F OS=Aeromonas salmonicida subsp. salmonicida 01-B526 GN=IYQ_08496 PE=4 SV=1	2	22	22	22	22	22	22	22	22	22	42.4	42.4	42.4	68.805	616	70	72	4.2251e-181	42.4	42.4	1653300000	789100000	864180000	155690000	123010000	55	104
#2	228	A4SIQ1	1233;9816;13148;14155;20505	1389;11065;15073;16339;23553	12728;12729;12730;12731;12732;12733;98059;98060;98061;98062;98063;131992;131993;131994;131995;143785;207778;207779;207780;207781	17517;127754;171608;186144;270961					A4SIQ1;G7CTA9	A4SIQ1;G7CTA9	5;5	5;5	5;5	>tr|A4SIQ1|A4SIQ1_AERS4 Putative uncharacterized protein OS=Aeromonas salmonicida (strain A449) GN=ASA_0607 PE=4 SV=1;>tr|G7CTA9|G7CTA9_AERSA Putative uncharacterized protein OS=Aeromonas salmonicida subsp. salmonicida 01-B526 GN=IYQ_08491 PE=4 SV=1	2	5	5	5	4	5	4	5	4	5	9.7	9.7	9.7	80.935	729	8	12	8.4322e-06	8.1	9.7	108980000	36667000	72315000	15246000	19105000	1	4
#2	229	A4SIR1	7871;8562;11134;11865	8913;9686;12584;13402	79291;79292;79293;79294;79295;86095;86096;112286;112287;119193;119194;119195	103291;103292;112435;145332;145333;154650;154651;154652					A4SIR1;G7CTA0	A4SIR1;G7CTA0	4;4	4;4	4;4	>tr|A4SIR1|A4SIR1_AERS4 Putative uncharacterized protein OS=Aeromonas salmonicida (strain A449) GN=ASA_0620 PE=4 SV=1;>tr|G7CTA0|G7CTA0_AERSA Putative uncharacterized protein OS=Aeromonas salmonicida subsp. salmonicida 01-B526 GN=IYQ_08416 PE=4 SV=1	2	4	4	4	4	4	4	4	4	4	10.2	10.2	10.2	56.249	508	6	6	0.00010836	10.2	10.2	40098000	10659000	29439000	1573900	5318700	0	8
#2	230	A4SIR5	18;2723;6655;6873;8382;9014;9129;10791;11064;12703;12790;13763;14067;14124;14265;16494;17222;19080;19605;20681	21;22;3098;7525;7779;7780;9485;10185;10310;12208;12506;14381;14382;14507;14508;15869;16240;16302;16461;16462;18956;19772;21915;22539;23746	376;377;378;379;380;381;382;383;384;385;386;387;388;389;390;391;392;393;27978;27979;27980;27981;27982;66595;66596;66597;66598;66599;66600;66601;66602;66603;66604;66605;69056;69057;69058;69059;69060;69061;69062;69063;84447;84448;84449;84450;84451;84452;84453;84454;84455;84456;90110;90111;90112;90113;90114;90115;90116;90117;91550;108949;108950;108951;111392;111393;111394;111395;111396;111397;127409…	501;502;503;504;505;506;507;508;509;510;511;512;513;514;515;516;517;518;519;520;521;522;523;524;525;526;527;528;38049;38050;38051;38052;38053;38054;87605;87606;87607;87608;87609;87610;87611;87612;87613;87614;87615;87616;87617;87618;87619;87620;87621;87622;87623;87624;87625;90648;90649;90650;90651;90652;90653;90654;90655;90656;90657;90658;90659;90660;90661;110424;110425;110426;110427;110428;110429…	398;399;400;401		1;68;347;375		A4SIR5;G7CT96	A4SIR5;G7CT96	20;20	20;20	20;20	>tr|A4SIR5|A4SIR5_AERS4 Aromatic-amino-acid aminotransferase OS=Aeromonas salmonicida (strain A449) GN=tyrB PE=4 SV=1;>tr|G7CT96|G7CT96_AERSA Aromatic amino acid aminotransferase OS=Aeromonas salmonicida subsp. salmonicida 01-B526 GN=IYQ_08396 PE=4 SV=1	2	20	20	20	19	19	19	19	19	19	72.9	72.9	72.9	43.598	398	80	72	1.2842e-145	71.1	69.3	1397500000	646530000	751000000	116420000	92731000	58	61
#2	231	A4SIR9	8792;18483;20599	9940;21221;23661	87923;186060;208641;208642;208643;208644	114614;241284;271927					A4SIR9;G7CT91	A4SIR9;G7CT91	3;3	3;3	3;3	>tr|A4SIR9|A4SIR9_AERS4 Pullulanase OS=Aeromonas salmonicida (strain A449) GN=pulA PE=4 SV=1;>tr|G7CT91|G7CT91_AERSA Pullulanase OS=Aeromonas salmonicida subsp. salmonicida 01-B526 GN=IYQ_08371 PE=4 SV=1	2	3	3	3	3	1	3	1	3	1	2.3	2.3	2.3	144.4	1344	4	2	0.00010445	2.3	0.8	26522000	22907000	3614400	13368000	0	2	1
#2	232	A4SIS1	1481;1482;3088;3089;5094;5095;5585;5948;10036;10037;12226;12379;14176;16622;16623;16624;19223;20191	1670;1671;1672;3506;3507;5757;5758;6311;6727;6728;11323;11324;13803;13980;16361;19112;19113;19114;19115;22073;22074;23207	15613;15614;15615;15616;15617;15618;15619;15620;15621;15622;15623;15624;15625;15626;15627;15628;15629;15630;15631;15632;15633;15634;15635;15636;15637;15638;15639;15640;15641;15642;15643;15644;31782;31783;31784;31785;31786;31787;31788;31789;31790;31791;31792;31793;31794;31795;31796;31797;31798;31799;31800;31801;31802;31803;31804;31805;31806;31807;31808;31809;31810;31811;31812;31813;31814;31815;507…	21008;21009;21010;21011;21012;21013;21014;21015;21016;21017;21018;21019;21020;21021;21022;21023;21024;21025;21026;21027;21028;21029;21030;21031;21032;21033;21034;21035;21036;21037;21038;21039;21040;21041;21042;21043;21044;21045;21046;21047;21048;21049;21050;21051;21052;21053;21054;21055;21056;21057;21058;21059;21060;21061;21062;21063;21064;21065;42945;42946;42947;42948;42949;42950;42951;42952;429…	402;403		115;149		A4SIS1;G7CT89	A4SIS1;G7CT89	18;18	18;18	18;18	>tr|A4SIS1|A4SIS1_AERS4 Peroxiredoxin OS=Aeromonas salmonicida (strain A449) GN=tpx PE=3 SV=1;>tr|G7CT89|G7CT89_AERSA Peroxiredoxin OS=Aeromonas salmonicida subsp. salmonicida 01-B526 GN=IYQ_08361 PE=4 SV=1	2	18	18	18	18	17	18	17	18	17	99.4	99.4	99.4	17.304	166	149	147	0	99.4	99.4	17007000000	10333000000	6673400000	5421300000	3318900000	162	158
#2	233	A4SIS9	839;10577;15240	938;11973;17560	8746;8747;8748;106495;106496;153350;153351;153352	12050;137595;198740;198741;198742;198743					A4SIS9;G7CT81	A4SIS9;G7CT81	3;3	3;3	3;3	>tr|A4SIS9|A4SIS9_AERS4 Putative uncharacterized protein OS=Aeromonas salmonicida (strain A449) GN=ASA_0638 PE=4 SV=1;>tr|G7CT81|G7CT81_AERSA Putative uncharacterized protein OS=Aeromonas salmonicida subsp. salmonicida 01-B526 GN=IYQ_08321 PE=4 SV=1	2	3	3	3	3	3	3	3	3	3	44.4	44.4	44.4	10.859	99	3	5	4.2024e-11	44.4	44.4	115870000	48326000	67540000	9772000	13266000	2	4
#2	234	A4SIU1	1295;2576;5995;6795;8696;10109;10110;10431;11277;11409;14386;15943;17031;18284;19007;19637;20329;20622	1458;2931;6784;7687;9836;11402;11403;11773;12749;12893;16597;18352;18353;19566;20986;21833;21834;22580;23357;23685	13303;13304;13305;26609;26610;26611;26612;26613;60037;60038;60039;60040;60041;60042;60043;60044;60045;68074;68075;87158;87159;87160;87161;87162;87163;100904;100905;100906;100907;100908;100909;100910;100911;100912;100913;104828;104829;104830;104831;104832;104833;113518;113519;113520;113521;114555;114556;114557;114558;114559;114560;114561;114562;114563;114564;114565;114566;145250;145251;145252;1452…	18170;36226;36227;36228;36229;36230;36231;78994;78995;78996;78997;78998;78999;79000;79001;79002;79003;79004;79005;79006;79007;79008;79009;79010;79011;79012;79013;79014;89395;89396;89397;89398;113805;113806;113807;113808;113809;113810;130680;130681;130682;130683;130684;135779;135780;135781;135782;135783;146798;146799;146800;146801;146802;146803;146804;146805;146806;146807;148525;148526;148527;1485…	404;405		301;313		A4SIU1;G7CT69	A4SIU1;G7CT69	18;18	18;18	18;18	>tr|A4SIU1|A4SIU1_AERS4 ABC-type iron(III) transporter, periplasmic component OS=Aeromonas salmonicida (strain A449) GN=fbpA PE=4 SV=1;>tr|G7CT69|G7CT69_AERSA ABC-type iron(III) transporter, periplasmic component OS=Aeromonas salmonicida subsp. salmonicida	2	18	18	18	18	16	18	16	18	16	62.5	62.5	62.5	37.448	336	56	48	7.5513e-91	62.5	60.4	1254700000	415510000	839220000	60294000	52720000	51	60
#2	235	A4SIU2	6585;9821;11292	7447;11072;12766	65978;65979;65980;65981;98131;98132;98133;98134;98135;98136;98137;113647;113648;113649;113650;113651	86730;127798;127799;147015	406;407		474;481		A4SIU2;G7CT68	A4SIU2;G7CT68	3;3	3;3	3;3	>tr|A4SIU2|A4SIU2_AERS4 ABC-type iron(III) transporter, permease protein OS=Aeromonas salmonicida (strain A449) GN=fbpB PE=3 SV=1;>tr|G7CT68|G7CT68_AERSA ABC-type iron(III) transporter, permease protein OS=Aeromonas salmonicida subsp. salmonicida 01-B526 G	2	3	3	3	2	3	2	3	2	3	6.7	6.7	6.7	58.976	541	4	12	0.0006173	3.9	6.7	8393800	2721700	5672100	2459200	3115000	1	2
#2	236	A4SIU4	3223;3224;5812;6247;6339;8211;17439;17924;18668;19514;20492	3663;3664;6571;7072;7171;9290;20020;20579;21439;22406;23539;23540	33497;33498;33499;33500;33501;33502;33503;33504;33505;33506;33507;58118;58119;58120;58121;62444;62445;62446;62447;63280;63281;63282;63283;82897;82898;82899;82900;175267;175268;175269;175270;180359;180360;180361;180362;188370;188371;188372;197398;197399;197400;197401;197402;207722;207723;207724;207725;207726;207727;207728	45289;45290;45291;45292;45293;45294;45295;45296;45297;45298;45299;45300;45301;45302;45303;45304;45305;76348;82316;83507;83508;83509;108153;108154;108155;108156;108157;108158;108159;108160;108161;108162;108163;108164;108165;227430;227431;227432;227433;227434;227435;227436;227437;227438;227439;227440;227441;227442;227443;227444;227445;227446;227447;227448;233700;244790;244791;244792;244793;244794;2…	408;409		115;180		A4SIU4;G7CT66	A4SIU4;G7CT66	11;11	11;11	11;11	>tr|A4SIU4|A4SIU4_AERS4 Dyp-type peroxidase OS=Aeromonas salmonicida (strain A449) GN=ASA_0653 PE=4 SV=1;>tr|G7CT66|G7CT66_AERSA Dyp-type peroxidase OS=Aeromonas salmonicida subsp. salmonicida 01-B526 GN=IYQ_08246 PE=4 SV=1	2	11	11	11	11	11	11	11	11	11	48.2	48.2	48.2	33.243	301	26	24	5.3633e-45	48.2	48.2	301920000	130340000	171580000	58848000	47622000	37	35
#2	237	A4SIU5	5342;9715;12766;13782	6039;6040;10954;14467;14468;15893	53220;53221;53222;53223;53224;53225;53226;53227;53228;53229;96845;127921;127922;127923;127924;138833;138834;138835	69752;69753;69754;69755;69756;69757;69758;69759;69760;69761;69762;69763;69764;69765;69766;69767;69768;69769;126032;126033;166189;166190;180389;180390;180391	410;411;412		36;63;65		A4SIU5;G7CT65	A4SIU5;G7CT65	4;4	4;4	4;4	>sp|A4SIU5|ARGR_AERS4 Arginine repressor OS=Aeromonas salmonicida (strain A449) GN=argR PE=3 SV=1;>tr|G7CT65|G7CT65_AERSA Arginine repressor OS=Aeromonas salmonicida subsp. salmonicida 01-B526 GN=IYQ_08241 PE=4 SV=1	2	4	4	4	3	4	3	4	3	4	50	50	50	17.073	156	10	8	6.5874e-92	45.5	50	22121000	7798400	14323000	3905900	0	1	4
#2	238	A4SIU7	4985;5079;6921;6975;8744;14604;15756;18220;20663	5641;5742;7843;7906;9887;16835;18131;20908;23728	49666;49667;49668;49669;50649;50650;50651;50652;69452;69453;69454;69455;69456;69457;69917;69918;87538;87539;87540;147058;147059;158125;158126;183257;183258;183259;183260;183261;209177;209178;209179	65466;65467;65468;65469;65470;65471;66501;66502;66503;66504;91253;91254;91952;114191;114192;190407;190408;190409;190410;190411;204765;204766;204767;204768;237604;237605;237606;237607;237608;237609;272518;272519;272520;272521					A4SIU7;G7CT63	A4SIU7;G7CT63	9;9	9;9	9;9	>tr|A4SIU7|A4SIU7_AERS4 ABC-type arginine transporter, periplasmic binding protein OS=Aeromonas salmonicida (strain A449) GN=artI PE=4 SV=1;>tr|G7CT63|G7CT63_AERSA ABC-type arginine transporter, periplasmic binding protein OS=Aeromonas salmonicida subsp. s	2	9	9	9	9	9	9	9	9	9	52.7	52.7	52.7	27.03	245	16	15	3.0259e-56	52.7	52.7	242330000	108980000	133360000	43040000	45066000	17	17
#2	239	A4SIV0	386;572;805;1231;1232;5325;6283;6702;6730;7482;9031;10988;11123;13046;13616;13969;15521;15554;15922;18544;19472;19635;19636	432;637;897;898;1387;1388;6019;7111;7582;7613;8481;10203;12422;12568;12569;12570;14909;14910;15702;16120;17867;17902;18327;21303;22360;22576;22577;22578;22579	4002;4003;4004;4005;4006;4007;4008;4009;5965;5966;5967;5968;5969;5970;8425;8426;8427;8428;8429;8430;8431;8432;8433;8434;8435;8436;8437;8438;8439;8440;8441;8442;8443;8444;8445;12688;12689;12690;12691;12692;12693;12694;12695;12696;12697;12698;12699;12700;12701;12702;12703;12704;12705;12706;12707;12708;12709;12710;12711;12712;12713;12714;12715;12716;12717;12718;12719;12720;12721;12722;12723;12724;12…	5335;5336;5337;5338;5339;5340;5341;5342;5343;5344;5345;5346;5347;5348;5349;5350;5351;8042;8043;8044;8045;8046;8047;8048;8049;8050;8051;8052;8053;8054;8055;8056;8057;8058;8059;8060;8061;8062;8063;8064;8065;8066;8067;8068;8069;8070;8071;8072;8073;11627;11628;11629;11630;11631;11632;11633;11634;11635;11636;11637;11638;11639;11640;11641;11642;11643;11644;11645;11646;11647;11648;11649;11650;11651;1165…	413;414;415;416		1;202;227;292		A4SIV0;G7CT58	A4SIV0;G7CT58	23;23	23;23	23;23	>sp|A4SIV0|MDH_AERS4 Malate dehydrogenase OS=Aeromonas salmonicida (strain A449) GN=mdh PE=3 SV=1;>tr|G7CT58|G7CT58_AERSA Malate dehydrogenase OS=Aeromonas salmonicida subsp. salmonicida 01-B526 GN=IYQ_08206 PE=4 SV=1	2	23	23	23	23	23	23	23	23	23	92	92	92	32.139	311	175	154	0	92	92	6440300000	2654100000	3786300000	769910000	1219900000	209	210
#2	240	A4SIV2	12806;13670;15323;17974	14535;15763;17649;20636	128385;128386;128387;137762;137763;154147;154148;154149;154150;180818;180819	166859;179202;199794;199795;234276;234277;234278;234279					A4SIV2;G7CT56	A4SIV2;G7CT56	4;4	4;4	4;4	>tr|A4SIV2|A4SIV2_AERS4 Flavohemoprotein OS=Aeromonas salmonicida (strain A449) GN=hmp PE=3 SV=1;>tr|G7CT56|G7CT56_AERSA Flavohemoprotein OS=Aeromonas salmonicida subsp. salmonicida 01-B526 GN=IYQ_08196 PE=4 SV=1	2	4	4	4	4	3	4	3	4	3	14.6	14.6	14.6	44.305	397	6	5	9.7335e-23	14.6	11.1	52043000	23713000	28330000	3117800	3332200	5	3
#2	241	A4SIV3	1292;19834;20155	1455;22796;23165	13280;13281;13282;13283;201258;204518;204519;204520;204521;204522;204523;204524;204525	18159;262311;267233					A4SIV3;G7CT55	A4SIV3	3;1	3;1	3;1	>tr|A4SIV3|A4SIV3_AERS4 Transcriptional regulator, Rrf2 family OS=Aeromonas salmonicida (strain A449) GN=ASA_0662 PE=4 SV=1	2	3	3	3	2	3	2	3	2	3	21.7	21.7	21.7	17.271	157	6	7	0.00087176	15.9	21.7	45457000	20361000	25096000	10784000	11025000	1	2
#2	242	A4SIV4	3222;4841;8162;17783;18556;18774;20010	3662;5485;9239;20403;21317;21558;22994	33490;33491;33492;33493;33494;33495;33496;48579;48580;48581;48582;82140;82141;82142;82143;82144;82145;82146;82147;82148;82149;82150;82151;82152;178566;178567;178568;178569;178570;178571;178572;178573;187451;187452;187453;187454;187455;187456;187457;187458;189320;189321;189322;189323;189324;189325;203122;203123;203124;203125;203126;203127;203128;203129;203130;203131	45285;45286;45287;45288;64194;64195;64196;64197;64198;64199;107200;107201;107202;107203;107204;107205;107206;107207;107208;107209;231371;231372;231373;231374;231375;231376;243874;243875;243876;243877;243878;243879;246092;246093;265361;265362;265363;265364;265365;265366;265367					A4SIV4;G7CT54	A4SIV4;G7CT54	7;7	7;7	7;7	>tr|A4SIV4|A4SIV4_AERS4 Putative magnesium and cobalt efflux protein CorB OS=Aeromonas salmonicida (strain A449) GN=ASA_0663 PE=4 SV=1;>tr|G7CT54|G7CT54_AERSA Magnesium and cobalt efflux protein CorB OS=Aeromonas salmonicida subsp. salmonicida 01-B526 GN=I	2	7	7	7	7	7	7	7	7	7	23	23	23	47.877	426	28	28	1.1618e-35	23	23	117330000	48369000	68960000	39522000	40050000	18	23
#2	243	A4SIV6	668;2203;7938;9856;11429;12792;14502;14692;16467;17236;19441	740;2524;8992;8993;11110;11111;12917;14510;14511;16721;16932;18923;19789;22324	6889;6890;6891;6892;6893;6894;6895;6896;6897;6898;23306;23307;79986;79987;79988;79989;79990;79991;79992;79993;98436;98437;98438;98439;98440;98441;98442;98443;98444;114818;114819;114820;114821;128185;128186;128187;146299;146300;146301;146302;146303;146304;146305;146306;146307;147867;147868;147869;147870;147871;165368;165369;165370;165371;165372;165373;173185;173186;173187;173188;173189;196571;1965…	9180;9181;9182;9183;9184;9185;9186;9187;9188;9189;9190;9191;9192;31608;31609;104391;104392;104393;104394;104395;104396;104397;104398;104399;104400;104401;104402;104403;104404;104405;104406;104407;104408;104409;104410;104411;104412;104413;104414;104415;104416;104417;104418;104419;104420;104421;104422;104423;104424;128108;128109;128110;128111;148862;148863;166515;166516;166517;166518;189312;189313;…	417;418;419		1;297;408		A4SIV6;G7CT52	A4SIV6;G7CT52	11;11	11;11	11;11	>tr|A4SIV6|A4SIV6_AERS4 Signal recognition particle protein OS=Aeromonas salmonicida (strain A449) GN=ffh PE=4 SV=1;>tr|G7CT52|G7CT52_AERSA Signal recognition particle protein OS=Aeromonas salmonicida subsp. salmonicida 01-B526 GN=IYQ_08176 PE=4 SV=1	2	11	11	11	11	11	11	11	11	11	32.5	32.5	32.5	49.973	459	36	30	4.26e-135	32.5	32.5	853550000	375890000	477660000	31159000	33734000	32	28
#2	244	A4SIV7	8810;12526;18929;18930;18931	9958;14149;21739;21740;21741	88148;88149;88150;88151;88152;88153;88154;88155;88156;88157;88158;125430;125431;125432;125433;125434;125435;125436;125437;125438;125439;125440;125441;125442;125443;125444;190977;190978;190979;190980;190981;190982;190983;190984;190985;190986;190987;190988;190989;190990;190991;190992;190993;190994;190995;190996;190997;190998;190999;191000;191001;191002;191003;191004;191005;191006;191007;191008;1910…	114969;114970;114971;114972;114973;114974;114975;114976;114977;114978;114979;114980;114981;114982;114983;162811;162812;162813;162814;162815;162816;162817;162818;162819;162820;162821;162822;162823;162824;162825;162826;162827;162828;162829;162830;162831;162832;162833;162834;162835;162836;162837;162838;248066;248067;248068;248069;248070;248071;248072;248073;248074;248075;248076;248077;248078;248079;…					A4SIV7;G7CT51	A4SIV7;G7CT51	5;5	5;5	5;5	>sp|A4SIV7|RS16_AERS4 30S ribosomal protein S16 OS=Aeromonas salmonicida (strain A449) GN=rpsP PE=3 SV=1;>tr|G7CT51|G7CT51_AERSA 30S ribosomal protein S16 OS=Aeromonas salmonicida subsp. salmonicida 01-B526 GN=rpsP PE=4 SV=1	2	5	5	5	5	5	5	5	5	5	62.2	62.2	62.2	8.9612	82	30	31	2.201e-72	62.2	62.2	3224900000	1577400000	1647500000	352910000	298570000	64	86
#2	245	A4SIV8	3013;3776;7630;8537;10065;12764;17596;19952;19953	3421;4287;8645;9659;11355;14464;14465;20194;22927;22928;22929	31164;31165;31166;31167;38820;38821;38822;38823;38824;77066;77067;77068;77069;77070;77071;77072;77073;85871;85872;85873;85874;85875;100415;100416;100417;100418;100419;100420;127911;127912;127913;127914;127915;127916;127917;127918;127919;176844;176845;176846;176847;202375;202376;202377;202378;202379;202380;202381;202382;202383;202384;202385;202386;202387;202388;202389;202390;202391;202392;202393;2…	42120;42121;42122;42123;42124;42125;42126;42127;42128;42129;42130;42131;42132;42133;42134;42135;52220;52221;52222;52223;52224;52225;52226;52227;52228;100457;100458;100459;100460;100461;100462;100463;100464;100465;100466;100467;100468;100469;100470;100471;100472;100473;100474;100475;100476;100477;100478;100479;100480;100481;100482;100483;100484;100485;100486;100487;100488;100489;100490;100491;1120…	420;421		1;122		A4SIV8;G7CT50	A4SIV8;G7CT50	9;9	9;9	9;9	>sp|A4SIV8|RIMM_AERS4 Ribosome maturation factor rimM OS=Aeromonas salmonicida (strain A449) GN=rimM PE=3 SV=1;>tr|G7CT50|G7CT50_AERSA 16S rRNA-processing protein RimM OS=Aeromonas salmonicida subsp. salmonicida 01-B526 GN=rimM PE=4 SV=1	2	9	9	9	9	9	9	9	9	9	68.2	68.2	68.2	19.337	173	32	32	1.2056e-122	68.2	68.2	201750000	93127000	108620000	54053000	51900000	46	59
#2	246	A4SIV9	9981;11545;12424;13350;15629;19450;20631	11255;13047;14029;15388;17987;22338;23694	99580;99581;116127;116128;116129;124511;124512;124513;124514;124515;134641;134642;134643;156876;156877;156878;156879;196766;196767;196768;196769;196770;208903;208904;208905	129214;129215;129216;129217;129218;150871;150872;150873;150874;161533;161534;161535;161536;175125;203205;203206;203207;203208;203209;256199;256200;256201;256202;256203;256204;256205;256206;256207;256208;256209;256210;256211;256212;256213;256214;256215;272228					A4SIV9;G7CT49	A4SIV9;G7CT49	7;7	7;7	7;7	>sp|A4SIV9|TRMD_AERS4 tRNA (guanine-N(1)-)-methyltransferase OS=Aeromonas salmonicida (strain A449) GN=trmD PE=3 SV=1;>tr|G7CT49|G7CT49_AERSA tRNA (Guanine-N(1)-)-methyltransferase OS=Aeromonas salmonicida subsp. salmonicida 01-B526 GN=trmD PE=4 SV=1	2	7	7	7	7	7	7	7	7	7	30.1	30.1	30.1	27.703	249	11	14	1.2798e-41	30.1	30.1	137660000	67854000	69805000	67949000	60113000	19	15
#2	247	A4SIW0	1524;6624;10127;10128;10895;10896;12419;13968;16529;16530;17262;18854;18855	1723;7490;11423;11424;12320;12321;14024;16119;18994;18995;19822;21650;21651	16170;16171;66243;66244;66245;66246;66247;101179;101180;101181;101182;101183;101184;101185;101186;109876;109877;109878;109879;109880;109881;109882;109883;109884;109885;109886;124480;124481;124482;124483;141572;141573;141574;141575;141576;141577;166187;166188;166189;166190;166191;166192;166193;166194;173428;173429;173430;173431;173432;173433;190067;190068;190069;190070;190071;190072;190073;190074;…	21712;21713;21714;21715;21716;21717;21718;21719;87125;87126;87127;130906;130907;130908;130909;130910;130911;130912;130913;130914;130915;130916;130917;130918;130919;130920;130921;130922;130923;130924;130925;130926;130927;130928;130929;130930;130931;130932;130933;130934;130935;130936;130937;142031;142032;142033;142034;142035;142036;142037;142038;142039;142040;142041;142042;142043;142044;142045;1420…					A4SIW0;G7CT48	A4SIW0;G7CT48	13;13	13;13	13;13	>sp|A4SIW0|RL19_AERS4 50S ribosomal protein L19 OS=Aeromonas salmonicida (strain A449) GN=rplS PE=3 SV=1;>tr|G7CT48|G7CT48_AERSA 50S ribosomal protein L19 OS=Aeromonas salmonicida subsp. salmonicida 01-B526 GN=rplS PE=4 SV=1	2	13	13	13	13	13	13	13	13	13	71.3	71.3	71.3	13.164	115	33	35	2.4917e-163	71.3	71.3	6419600000	2879100000	3540500000	699730000	584880000	80	103
#2	248	A4SIW1	3610;19958;19959	4100;22935;22936	37390;37391;202433;202434;202435;202436;202437;202438	50293;50294;50295;50296;50297;264459;264460;264461;264462;264463;264464;264465;264466;264467;264468;264469;264470					A4SIW1;G7CT47	A4SIW1;G7CT47	3;3	3;3	3;3	>tr|A4SIW1|A4SIW1_AERS4 Putative uncharacterized protein OS=Aeromonas salmonicida (strain A449) GN=ASA_0670 PE=4 SV=1;>tr|G7CT47|G7CT47_AERSA Putative uncharacterized protein OS=Aeromonas salmonicida subsp. salmonicida 01-B526 GN=IYQ_08151 PE=4 SV=1	2	3	3	3	3	3	3	3	3	3	29.9	29.9	29.9	12.281	107	4	4	5.0574e-58	29.9	29.9	310960000	113270000	197700000	22636000	38466000	7	10
#2	249	A4SIW4	2838;19560;20337;20501	3228;22488;23365;23549	29710;29711;198239;198240;206466;206467;206468;206469;207765;207766;207767;207768	40150;258329;269623;269624;269625;269626;270949;270950					A4SIW4;G7CT45	A4SIW4;G7CT45	4;4	4;4	4;4	>sp|A4SIW4|RPPH_AERS4 RNA pyrophosphohydrolase OS=Aeromonas salmonicida (strain A449) GN=rppH PE=3 SV=1;>tr|G7CT45|G7CT45_AERSA RNA pyrophosphohydrolase OS=Aeromonas salmonicida subsp. salmonicida 01-B526 GN=IYQ_08141 PE=4 SV=1	2	4	4	4	4	4	4	4	4	4	26.3	26.3	26.3	20.757	175	6	6	3.9743e-23	26.3	26.3	13631000	5863200	7767600	4835100	4634300	5	3
#2	250	A4SIW5	1091;1958;3836;3898;5482;5728;7502;7975;11476;11704;11705;11861;14812;16856;17322;17574;18484;20790	1234;2236;4352;4419;6193;6476;8503;9035;12972;13225;13226;13398;17065;19367;19892;20170;21222;23861	11188;11189;20392;20393;20394;20395;20396;20397;20398;39303;39304;39305;39306;39863;39864;39865;54714;54715;54716;54717;57231;57232;57233;75661;75662;75663;75664;75665;80358;80359;80360;80361;80362;115327;115328;115329;115330;115331;115332;115333;115334;115335;115336;115337;117724;117725;117726;117727;117728;117729;117730;119166;119167;119168;119169;119170;119171;119172;119173;119174;119175;14886…	15400;27719;27720;27721;52805;53399;71806;71807;71808;71809;74867;74868;98915;98916;98917;104874;104875;149573;149574;149575;149576;149577;152871;152872;154602;154603;154604;154605;192460;192461;219608;219609;219610;225633;225634;229220;229221;241285;273761;273762					A4SIW5;G7CT44	A4SIW5;G7CT44	18;18	18;18	18;18	>tr|A4SIW5|A4SIW5_AERS4 Phosphoenolpyruvate-protein phosphotransferase OS=Aeromonas salmonicida (strain A449) GN=ptsI PE=3 SV=1;>tr|G7CT44|G7CT44_AERSA Phosphoenolpyruvate-protein phosphotransferase OS=Aeromonas salmonicida subsp. salmonicida 01-B526 GN=IY	2	18	18	18	18	17	18	17	18	17	32.9	32.9	32.9	84.49	759	46	40	2.9367e-105	32.9	32	895960000	416060000	479900000	69887000	62145000	21	19
#2	251	A4SIW6	7542;9349;15339;19945	8549;10559;17667;22920	76024;76025;76026;76027;76028;76029;76030;76031;76032;76033;76034;93970;93971;93972;93973;93974;93975;93976;93977;93978;93979;93980;93981;93982;154294;154295;154296;154297;154298;202289;202290;202291;202292;202293;202294;202295;202296;202297;202298;202299;202300;202301;202302;202303;202304;202305;202306;202307;202308;202309;202310;202311;202312;202313	99298;99299;99300;99301;99302;99303;122631;122632;122633;122634;122635;122636;122637;122638;122639;122640;122641;122642;122643;122644;199924;264296;264297;264298;264299;264300;264301;264302;264303;264304;264305;264306;264307;264308;264309;264310;264311;264312;264313;264314;264315;264316;264317;264318;264319;264320;264321;264322;264323;264324;264325;264326;264327;264328;264329;264330;264331;264332…					A4SIW6;G7CT43	A4SIW6;G7CT43	4;4	4;4	4;4	>sp|A4SIW6|LGT_AERS4 Prolipoprotein diacylglyceryl transferase OS=Aeromonas salmonicida (strain A449) GN=lgt PE=3 SV=1;>tr|G7CT43|G7CT43_AERSA Prolipoprotein diacylglyceryl transferase OS=Aeromonas salmonicida subsp. salmonicida 01-B526 GN=IYQ_08131 PE=4 S	2	4	4	4	4	4	4	4	4	4	22.5	22.5	22.5	31.186	275	25	29	1.097e-41	22.5	22.5	350060000	157250000	192810000	87561000	88646000	28	35
#2	252	A4SIW7	4562;4597;5175;5591;5592;9672;9673;10262;15542;15593;16382;17043;17498;20253	5170;5212;5850;6317;6318;10908;10909;11577;17889;17943;18834;19579;20090;20091;23273	46144;46145;46146;46147;46148;46149;46150;46151;46152;46435;46436;51549;51550;51551;51552;55853;55854;55855;55856;55857;55858;55859;55860;55861;55862;55863;96533;96534;96535;96536;96537;96538;96539;102952;102953;102954;102955;102956;156149;156150;156550;156551;156552;156553;156554;164570;164571;171184;171185;171186;171187;171188;171189;171190;171191;175797;175798;175799;175800;175801;175802;17580…	61299;61300;61301;61302;61303;61304;61305;61306;61307;61645;67661;67662;67663;67664;67665;67666;67667;67668;67669;67670;73207;73208;73209;73210;73211;73212;73213;73214;73215;73216;73217;73218;73219;73220;73221;73222;125643;125644;125645;125646;125647;125648;125649;125650;125651;125652;125653;125654;125655;125656;125657;125658;125659;125660;125661;125662;133375;133376;133377;133378;133379;133380;1…	422		34		A4SIW7;G7CT42	A4SIW7;G7CT42	14;14	14;14	14;14	>sp|A4SIW7|TYSY_AERS4 Thymidylate synthase OS=Aeromonas salmonicida (strain A449) GN=thyA PE=3 SV=1;>tr|G7CT42|G7CT42_AERSA Thymidylate synthase OS=Aeromonas salmonicida subsp. salmonicida 01-B526 GN=thyA PE=4 SV=1	2	14	14	14	14	14	14	14	14	14	60.2	60.2	60.2	29.95	264	32	36	6.9248e-91	60.2	60.2	471820000	217780000	254040000	191110000	290420000	42	47
#2	253	A4SIX0	672;13228	745;15198	6929;132786	9264;172684	423		1		A4SIX0;G7CT39	A4SIX0;G7CT39	2;2	2;2	2;2	>tr|A4SIX0|A4SIX0_AERS4 Transcriptional activator protein NhaR OS=Aeromonas salmonicida (strain A449) GN=nhaR PE=4 SV=1;>tr|G7CT39|G7CT39_AERSA Transcriptional activator NhaR OS=Aeromonas salmonicida subsp. salmonicida 01-B526 GN=nhaR PE=4 SV=1	2	2	2	2	1	1	1	1	1	1	8.4	8.4	8.4	35.18	310	1	1	24.939	2.9	5.5	0	0	0	0	0	0	0	+
#2	254	A4SIX2	25;12579;19056;19057	30;31;14209;21886;21887	442;443;444;445;446;447;126023;126024;192140;192141;192142;192143;192144;192145;192146	637;638;639;640;641;642;643;644;645;646;647;648;649;650;163849;249845;249846;249847;249848;249849;249850;249851;249852;249853;249854;249855;249856;249857;249858;249859;249860;249861;249862;249863;249864;249865;249866;249867;249868;249869;249870;249871;249872	424		58		A4SIX2;G7CT37	A4SIX2;G7CT37	4;4	4;4	4;4	>sp|A4SIX2|RS20_AERS4 30S ribosomal protein S20 OS=Aeromonas salmonicida (strain A449) GN=rpsT PE=3 SV=1;>tr|G7CT37|G7CT37_AERSA 30S ribosomal protein S20 OS=Aeromonas salmonicida subsp. salmonicida 01-B526 GN=rpsT PE=4 SV=1	2	4	4	4	4	4	4	4	4	4	31	31	31	9.5302	87	6	9	1.0158e-42	31	31	306610000	127470000	179130000	26382000	35147000	13	16
#2	255	A4SIX4	2308;17616	2638;20215	24587;24588;176985;176986	33384;33385;33386;33387;229517					A4SIX4;G7CT35	A4SIX4;G7CT35	2;2	2;2	2;2	>tr|A4SIX4|A4SIX4_AERS4 Riboflavin kinase/FMN adenylyltransferase OS=Aeromonas salmonicida (strain A449) GN=ribF PE=4 SV=1;>tr|G7CT35|G7CT35_AERSA Riboflavin kinase/FMN adenylyltransferase OS=Aeromonas salmonicida subsp. salmonicida 01-B526 GN=IYQ_08091 PE	2	2	2	2	2	2	2	2	2	2	9.3	9.3	9.3	36.202	324	2	2	2.2179e-12	9.3	9.3	53700000	25190000	28510000	1942700	2115000	3	2
#2	256	A4SIX5	199;393;871;1036;1110;1111;1494;1542;1596;1755;1756;2110;2169;2400;2506;2806;3151;3152;4809;5118;5375;5456;5526;5590;5872;6743;6992;7142;7143;7242;7819;7820;8851;9130;9260;9435;9907;9908;9990;10524;10903;11976;14164;15898;15971;15972;16344;16522;17925;17973;18282;18283;18728;18780;19828;20182;20183;20416;20506;20507;20718	227;440;975;1169;1170;1255;1256;1686;1745;1828;2013;2014;2412;2413;2484;2736;2852;3188;3576;3577;5448;5783;6079;6165;6166;6167;6238;6316;6639;7627;7923;8092;8093;8206;8853;8854;8855;10005;10311;10452;10649;10650;11172;11173;11264;11911;12329;12330;13526;13527;16348;18297;18298;18381;18382;18794;18795;18985;20580;20635;20984;20985;21505;21564;22790;23198;23199;23449;23450;23451;23554;23555;23784	1972;1973;1974;1975;1976;1977;1978;1979;1980;1981;1982;1983;1984;1985;1986;1987;1988;1989;1990;1991;1992;1993;1994;1995;1996;1997;1998;4056;4057;4058;4059;4060;4061;4062;4063;4064;4065;4066;4067;4068;4069;4070;9164;9165;9166;9167;9168;9169;9170;9171;9172;9173;9174;9175;9176;9177;9178;9179;9180;10565;10566;10567;10568;10569;10570;10571;10572;10573;10574;10575;10576;10577;10578;10579;10580;10581;10…	2565;2566;2567;2568;2569;2570;2571;2572;2573;2574;2575;2576;2577;2578;2579;2580;2581;2582;2583;2584;2585;2586;2587;2588;2589;2590;2591;2592;2593;5410;5411;5412;5413;5414;5415;5416;5417;5418;5419;5420;5421;5422;5423;5424;12580;12581;12582;12583;12584;12585;12586;12587;12588;14467;14468;14469;14470;14471;14472;14473;14474;14475;14476;14477;14478;14479;14480;14481;14482;14483;14484;14485;14486;14487…	425;426;427;428;429;430;431;432;433;434		17;157;258;430;471;633;654;697;775;779		A4SIX5;G7CT34	A4SIX5;G7CT34	61;61	61;61	61;61	>sp|A4SIX5|SYI_AERS4 Isoleucine--tRNA ligase OS=Aeromonas salmonicida (strain A449) GN=ileS PE=3 SV=1;>tr|G7CT34|G7CT34_AERSA Isoleucyl-tRNA synthetase OS=Aeromonas salmonicida subsp. salmonicida 01-B526 GN=ileS PE=4 SV=1	2	61	61	61	61	61	61	61	61	61	75.8	75.8	75.8	106.24	953	495	503	0	75.8	75.8	19897000000	9702200000	10195000000	2853500000	1992600000	367	361
#2	257	A4SIX7	8747;9411;16082	9890;10625;18501	87550;87551;87552;94451;94452;94453;161351;161352;161353	114208;114209;114210;123247;123248;123249;123250;209002;209003;209004;209005					A4SIX7;G7CT32	A4SIX7;G7CT32	3;3	3;3	3;3	>tr|A4SIX7|A4SIX7_AERS4 Peptidyl-prolyl cis-trans isomerase OS=Aeromonas salmonicida (strain A449) GN=fkpB PE=3 SV=1;>tr|G7CT32|G7CT32_AERSA FKBP-type peptidyl-prolyl cis-trans isomerase OS=Aeromonas salmonicida subsp. salmonicida 01-B526 GN=IYQ_08076 PE=4	2	3	3	3	3	3	3	3	3	3	40.7	40.7	40.7	16.119	150	3	6	4.4389e-44	40.7	40.7	196040000	79815000	116230000	13281000	26851000	0	11
#2	258	A4SIX8	1186;1403;2362;3642;3967;5267;12162;12282;12720;18819	1338;1586;2693;4135;4495;4496;5947;13729;13869;14403;21609	12293;12294;12295;12296;12297;12298;12299;12300;12301;14442;14443;14444;14445;14446;14447;14448;25071;25072;25073;25074;25075;25076;37695;37696;37697;37698;37699;40527;40528;40529;40530;40531;40532;40533;40534;40535;40536;40537;40538;40539;40540;52390;52391;52392;52393;52394;52395;122097;122098;122099;122100;122101;123200;123201;123202;123203;127515;127516;127517;127518;127519;189763;189764;18976…	16986;16987;16988;16989;16990;16991;16992;16993;16994;16995;16996;16997;16998;16999;17000;17001;17002;17003;17004;19453;19454;19455;19456;19457;19458;19459;19460;19461;19462;19463;19464;19465;34254;34255;34256;34257;34258;34259;34260;50612;50613;54273;54274;54275;54276;54277;54278;54279;54280;54281;68736;68737;68738;68739;68740;68741;68742;68743;68744;68745;158182;158183;159967;159968;159969;1599…	435;436		1;141		A4SIX8;G7CT31	A4SIX8;G7CT31	10;10	10;10	10;10	>sp|A4SIX8|ISPH_AERS4 4-hydroxy-3-methylbut-2-enyl diphosphate reductase OS=Aeromonas salmonicida (strain A449) GN=ispH PE=3 SV=1;>tr|G7CT31|G7CT31_AERSA 4-hydroxy-3-methylbut-2-enyl diphosphate reductase OS=Aeromonas salmonicida subsp. salmonicida 01-B526	2	10	10	10	10	10	10	10	10	10	51.1	51.1	51.1	34.111	311	35	30	8.2693e-96	51.1	51.1	354370000	181500000	172880000	35780000	29761000	34	26
#2	259	A4SIY5	72;3429;3930;4543;8285;11666;11795;18849;19123;19124;20672;21056	80;3896;4454;5147;9377;13180;13325;21644;21963;21964;23737;24159;24160	867;868;35345;35346;35347;35348;40211;40212;46007;46008;46009;83507;83508;83509;83510;83511;117384;117385;117386;117387;117388;118504;118505;118506;190042;190043;190044;190045;190046;190047;193031;193032;193033;193034;193035;193036;193037;193038;193039;209228;209229;209230;212667;212668;212669;212670;212671;212672;212673	1214;1215;1216;47611;47612;47613;47614;47615;47616;47617;47618;47619;47620;47621;47622;47623;47624;47625;47626;47627;47628;47629;47630;47631;47632;47633;47634;47635;47636;53799;53800;53801;53802;61186;61187;108870;108871;108872;108873;108874;152388;153787;153788;153789;153790;153791;153792;153793;153794;153795;246886;246887;246888;246889;246890;246891;251120;251121;251122;251123;251124;251125;272…	437		322		A4SIY5;G7CT23	A4SIY5;G7CT23	12;12	12;12	12;12	>tr|A4SIY5|A4SIY5_AERS4 NH(3)-dependent NAD+ synthetase OS=Aeromonas salmonicida (strain A449) GN=nadE PE=3 SV=1;>tr|G7CT23|G7CT23_AERSA NAD synthetase OS=Aeromonas salmonicida subsp. salmonicida 01-B526 GN=IYQ_08031 PE=4 SV=1	2	12	12	12	12	12	12	12	12	12	34.4	34.4	34.4	59.524	540	29	20	5.6156e-37	34.4	34.4	362920000	176280000	186640000	39242000	31910000	32	29
#2	260	A4SIY6	5982;11110;19505	6768;12555;22395	59948;59949;112024;112025;197316;197317	78876;145083;145084;145085;145086;145087;145088;145089;145090;145091;145092;257033					A4SIY6;G7CT22	A4SIY6;G7CT22	3;3	3;3	3;3	>tr|A4SIY6|A4SIY6_AERS4 Nitrogen regulatory protein PII OS=Aeromonas salmonicida (strain A449) GN=glnB PE=3 SV=1;>tr|G7CT22|G7CT22_AERSA Nitrogen regulatory protein PII OS=Aeromonas salmonicida subsp. salmonicida 01-B526 GN=IYQ_08026 PE=4 SV=1	2	3	3	3	3	3	3	3	3	3	41.1	41.1	41.1	12.553	112	3	3	2.6911e-08	41.1	41.1	119380000	50927000	68455000	10426000	13298000	4	8
#2	261	A4SIY8	2882;3417;5110;6618;6619;6625;10734;12741;14204;17450;17844;18872	3273;3880;5775;7483;7484;7491;7492;12145;12146;14434;16391;20033;20034;20483;20484;21670;21671	30091;30092;30093;30094;35257;35258;35259;50862;50863;50864;50865;66196;66197;66198;66199;66200;66201;66202;66203;66204;66205;66206;66207;66208;66209;66210;66211;66248;66249;66250;66251;66252;66253;66254;66255;66256;66257;66258;66259;66260;66261;66262;108400;108401;108402;108403;108404;108405;108406;108407;127695;127696;127697;127698;144029;144030;144031;144032;144033;144034;144035;144036;144037;…	40860;40861;40862;40863;40864;40865;47487;66764;66765;66766;87060;87061;87062;87063;87064;87065;87066;87067;87068;87069;87070;87071;87072;87073;87074;87075;87076;87077;87078;87079;87080;87081;87082;87083;87084;87085;87086;87087;87088;87089;87090;87091;87092;87093;87094;87095;87128;87129;87130;87131;87132;87133;87134;87135;87136;87137;87138;87139;87140;87141;87142;87143;87144;87145;87146;87147;871…	438;439;440;441;442		25;64;89;108;133		A4SIY8;G7CT20	A4SIY8;G7CT20	12;12	12;12	12;12	>sp|A4SIY8|LUXS_AERS4 S-ribosylhomocysteine lyase OS=Aeromonas salmonicida (strain A449) GN=luxS PE=3 SV=1;>tr|G7CT20|G7CT20_AERSA S-ribosylhomocysteinase OS=Aeromonas salmonicida subsp. salmonicida 01-B526 GN=IYQ_08016 PE=4 SV=1	2	12	12	12	12	12	12	12	12	12	93.5	93.5	93.5	18.791	169	55	62	3.6407e-114	93.5	93.5	694690000	283260000	411430000	180480000	253620000	63	64
#2	262	A4SIY9	618;9244;11246;12037;14363	686;10436;12714;13591;16573	6482;6483;6484;92928;92929;92930;92931;92932;113317;113318;113319;113320;120684;120685;120686;145121;145122;145123	8639;121299;121300;121301;121302;146511;146512;156383;187804;187805;187806;187807;187808	443		81		A4SIY9;G7CT19	A4SIY9;G7CT19	5;5	5;5	5;5	>tr|A4SIY9|A4SIY9_AERS4 GGDEF domain protein OS=Aeromonas salmonicida (strain A449) GN=ASA_0698 PE=4 SV=1;>tr|G7CT19|G7CT19_AERSA Putative uncharacterized protein OS=Aeromonas salmonicida subsp. salmonicida 01-B526 GN=IYQ_08011 PE=4 SV=1	2	5	5	5	5	5	5	5	5	5	20.3	20.3	20.3	38.751	340	7	11	2.3569e-12	20.3	20.3	80102000	34474000	45628000	8641700	12239000	6	6
#2	263	A4SIZ0	1299;1357;1358;2421;2709;2724;2779;2832;3447;3631;4464;4826;4827;5184;5440;5920;6055;6056;6406;6479;6944;8441;8525;8665;9192;9193;9743;10453;10454;10534;11398;11399;11446;11447;11974;12322;12327;13481;13925;13926;14370;15065;15112;15334;15770;16724;17055;17056;17516;18348;19506;19528;19529;20693;20795;20934;20970	1462;1534;1535;2761;3083;3099;3160;3221;3917;4124;5056;5057;5469;5470;5859;5860;6149;6691;6692;6852;6853;7245;7330;7873;7874;9550;9644;9645;9803;10374;10375;10983;11806;11807;11808;11809;11923;11924;11925;12880;12881;12939;12940;13524;13916;13917;13922;15541;16069;16070;16580;17362;17410;17662;18147;19220;19592;19593;20110;21060;22396;22431;22432;23758;23866;24029;24067	13324;13325;13326;13327;13328;13329;13330;13331;13332;13906;13907;13908;13909;13910;13911;13912;13913;13914;13915;13916;13917;13918;13919;13920;13921;13922;13923;13924;13925;13926;13927;13928;13929;13930;13931;13932;13933;13934;13935;13936;13937;25476;25477;25478;25479;25480;25481;27858;27859;27860;27861;27862;27863;27864;27865;27866;27867;27868;27869;27870;27871;27872;27983;27984;27985;27986;279…	18194;18195;18196;18197;18910;18911;18912;18913;18914;18915;18916;18917;18918;18919;18920;18921;18922;18923;18924;18925;18926;18927;18928;18929;18930;18931;18932;18933;18934;18935;18936;18937;18938;18939;18940;18941;18942;18943;18944;34843;37922;37923;37924;37925;37926;37927;37928;37929;37930;37931;37932;38055;38056;38057;38058;38059;38060;38061;38062;38063;38064;38065;38066;38067;38068;38069;380…	444;445;446;447;448;449;450;451;452		24;120;223;333;354;358;376;539;727		A4SIZ0;G7CT18	A4SIZ0;G7CT18	57;57	57;57	57;57	>tr|A4SIZ0|A4SIZ0_AERS4 Ribonuclease R OS=Aeromonas salmonicida (strain A449) GN=rnr PE=3 SV=1;>tr|G7CT18|G7CT18_AERSA Ribonuclease R OS=Aeromonas salmonicida subsp. salmonicida 01-B526 GN=IYQ_08006 PE=4 SV=1	2	57	57	57	57	57	57	57	57	57	70.5	70.5	70.5	90.447	797	552	558	0	70.5	70.5	12635000000	5750600000	6884500000	1227800000	1125200000	291	305
#2	264	A4SIZ1	1851;2645;3153;5432;7069;7355;8062;11463;15787;16857;17567	2117;3013;3578;6140;8013;8342;9131;12958;12959;18165;19368;20162;20163	19439;19440;19441;19442;19443;19444;19445;27356;27357;27358;27359;27360;27361;27362;27363;32334;32335;32336;32337;53938;53939;53940;53941;70880;70881;70882;70883;74062;74063;74064;74065;74066;74067;74068;74069;81135;81136;81137;81138;81139;81140;115178;115179;115180;115181;115182;115183;115184;115185;158381;158382;158383;158384;158385;158386;158387;158388;158389;158390;169257;169258;169259;169260…	26537;26538;26539;26540;26541;26542;26543;26544;37174;37175;37176;37177;43485;43486;43487;43488;43489;43490;43491;43492;43493;43494;43495;43496;70743;70744;70745;70746;70747;70748;70749;70750;70751;70752;70753;70754;70755;70756;70757;70758;92988;96675;96676;96677;96678;96679;96680;96681;96682;96683;96684;96685;105825;105826;105827;105828;105829;105830;105831;105832;105833;105834;105835;105836;105…	453;454;455		72;196;200		A4SIZ1;G7CT17	A4SIZ1;G7CT17	11;11	11;11	11;11	>tr|A4SIZ1|A4SIZ1_AERS4 23S rRNA (guanosine-2-O-)-methyltransferase RlmB OS=Aeromonas salmonicida (strain A449) GN=rlmB PE=3 SV=1;>tr|G7CT17|G7CT17_AERSA 23S rRNA (Guanosine-2-O-)-methyltransferase OS=Aeromonas salmonicida subsp. salmonicida 01-B526 GN=I	2	11	11	11	11	11	11	11	11	11	63.9	63.9	63.9	26.805	249	41	37	1.0457e-72	63.9	63.9	551900000	258840000	293060000	51946000	45770000	56	44
#2	265	A4SIZ3	7575;16054	8583;18470	76344;76345;161075;161076;161077;161078;161079	99709;208700;208701;208702					A4SIZ3;G7CT15	A4SIZ3;G7CT15	2;2	2;2	2;2	>tr|A4SIZ3|A4SIZ3_AERS4 Acetyltransferase, gnat family OS=Aeromonas salmonicida (strain A449) GN=ASA_0702 PE=4 SV=1;>tr|G7CT15|G7CT15_AERSA Acetyltransferase OS=Aeromonas salmonicida subsp. salmonicida 01-B526 GN=IYQ_07991 PE=4 SV=1	2	2	2	2	2	2	2	2	2	2	26.8	26.8	26.8	16.524	149	4	3	1.9186e-15	26.8	26.8	19791000	10611000	9180300	3244900	2001900	1	3
#2	266	A4SIZ7	989;990;2649;5579;7487;7887;12743;12744;13207;14641;14642;15393;15669;15670;17802;21066;21067	1114;1115;1116;1117;3018;6304;8486;8487;8929;8930;8931;14436;14437;15164;15165;15166;16875;16876;17725;18031;18032;20427;24172;24173	10138;10139;10140;10141;10142;10143;10144;10145;10146;10147;10148;10149;10150;10151;10152;10153;10154;10155;10156;10157;10158;10159;10160;10161;10162;10163;10164;10165;10166;10167;10168;10169;10170;10171;10172;10173;10174;27415;27416;27417;27418;27419;27420;27421;55636;55637;55638;55639;55640;75565;75566;75567;75568;75569;75570;75571;79471;79472;79473;79474;79475;79476;79477;79478;79479;79480;794…	13826;13827;13828;13829;13830;13831;13832;13833;13834;13835;13836;13837;13838;13839;13840;13841;13842;13843;13844;13845;13846;13847;13848;13849;13850;13851;13852;13853;13854;13855;13856;13857;13858;13859;13860;13861;13862;13863;13864;13865;13866;13867;13868;13869;13870;13871;13872;13873;13874;13875;13876;13877;13878;13879;13880;13881;13882;13883;13884;13885;13886;13887;13888;13889;13890;13891;138…	456;457;458;459		1;39;62;102		A4SIZ7;G7CT10	A4SIZ7;G7CT10	17;17	17;17	17;17	>sp|A4SIZ7|RS6_AERS4 30S ribosomal protein S6 OS=Aeromonas salmonicida (strain A449) GN=rpsF PE=3 SV=1;>tr|G7CT10|G7CT10_AERSA 30S ribosomal protein S6 OS=Aeromonas salmonicida subsp. salmonicida 01-B526 GN=rpsF PE=4 SV=1	2	17	17	17	17	17	17	17	17	17	89.1	89.1	89.1	15.077	129	60	85	4.0471e-187	89.1	89.1	2552900000	1136100000	1416800000	239900000	292400000	93	159
#2	267	A4SIZ8	1920;5762;14129;20774	2193;6516;16308;23845	20106;20107;20108;20109;57556;57557;57558;57559;57560;57561;57562;57563;57564;57565;57566;57567;57568;57569;57570;57571;57572;57573;57574;57575;57576;143627;143628;143629;143630;210079;210080;210081;210082;210083;210084;210085;210086;210087;210088;210089;210090;210091	27464;27465;27466;27467;27468;27469;27470;27471;27472;27473;75487;75488;75489;75490;75491;75492;75493;75494;75495;75496;75497;75498;75499;75500;75501;75502;75503;75504;75505;75506;75507;75508;75509;75510;75511;75512;75513;75514;75515;75516;75517;75518;75519;75520;75521;75522;75523;75524;75525;75526;75527;75528;75529;75530;75531;75532;75533;75534;75535;75536;75537;75538;75539;75540;75541;75542;755…					A4SIZ8;G7CT09	A4SIZ8;G7CT09	4;4	4;4	4;4	>sp|A4SIZ8|RS18_AERS4 30S ribosomal protein S18 OS=Aeromonas salmonicida (strain A449) GN=rpsR PE=3 SV=1;>tr|G7CT09|G7CT09_AERSA 30S ribosomal protein S18 OS=Aeromonas salmonicida subsp. salmonicida 01-B526 GN=rpsR PE=4 SV=1	2	4	4	4	4	4	4	4	4	4	60.5	60.5	60.5	9.0855	76	22	20	8.1241e-33	60.5	60.5	2443100000	953380000	1489700000	190780000	295430000	79	92
#2	268	A4SIZ9	730;1627;1628;2134;3445;3446;9030;9204;9250;13200;13201;14024;14115	813;1863;1864;2440;3915;3916;10202;10386;10442;15154;15155;15156;15157;16187;16293	7645;7646;7647;7648;7649;7650;7651;7652;7653;7654;7655;7656;7657;7658;7659;7660;7661;7662;7663;7664;7665;7666;7667;7668;7669;7670;7671;7672;7673;7674;7675;7676;7677;7678;7679;7680;7681;7682;7683;7684;7685;7686;7687;7688;7689;7690;7691;7692;7693;7694;7695;7696;17323;17324;17325;17326;17327;17328;17329;17330;17331;17332;17333;17334;17335;17336;17337;17338;17339;17340;17341;17342;17343;17344;17345;1…	10451;10452;10453;10454;10455;10456;10457;10458;10459;10460;10461;10462;10463;10464;10465;10466;10467;10468;10469;10470;10471;10472;10473;10474;10475;10476;10477;10478;10479;10480;10481;10482;10483;10484;10485;10486;10487;10488;10489;10490;10491;10492;10493;10494;10495;10496;10497;10498;10499;10500;10501;10502;10503;10504;10505;10506;10507;10508;10509;10510;10511;10512;10513;10514;10515;10516;105…	460		1		A4SIZ9;G7CT08	A4SIZ9;G7CT08	13;13	13;13	13;13	>sp|A4SIZ9|RL9_AERS4 50S ribosomal protein L9 OS=Aeromonas salmonicida (strain A449) GN=rplI PE=3 SV=1;>tr|G7CT08|G7CT08_AERSA 50S ribosomal protein L9 OS=Aeromonas salmonicida subsp. salmonicida 01-B526 GN=rplI PE=4 SV=1	2	13	13	13	13	13	13	13	13	13	75	75	75	15.329	148	262	267	1.4201e-98	75	75	8740300000	4256000000	4484300000	1918100000	1474100000	427	381
#2	269	A4SJ00	4031;4810;5380;8960;15352;15448;18337	4569;5449;6084;10126;17682;17783;21044	41245;41246;48279;48280;48281;48282;53552;53553;89656;89657;89658;154492;154493;155333;155334;155335;155336;155337;184318;184319;184320	55208;55209;55210;55211;55212;55213;55214;63876;70183;116676;116677;116678;116679;116680;116681;116682;116683;116684;116685;200117;200118;200119;200120;201419;201420;201421;201422;201423;239048;239049					A4SJ00;G7CT07	A4SJ00;G7CT07	7;7	7;7	7;7	>tr|A4SJ00|A4SJ00_AERS4 Ferredoxin--NADP reductase OS=Aeromonas salmonicida (strain A449) GN=fnr PE=4 SV=1;>tr|G7CT07|G7CT07_AERSA Ferredoxin--NADP reductase OS=Aeromonas salmonicida subsp. salmonicida 01-B526 GN=IYQ_07941 PE=4 SV=1	2	7	7	7	7	7	7	7	7	7	34.4	34.4	34.4	27.147	247	11	10	1.2663e-23	34.4	34.4	193450000	83851000	109600000	53301000	65646000	14	16
#2	270	A4SJ06	268;312;313;505;794;1095;1844;1929;1955;3796;3895;4207;4857;4867;5467;5935;6221;6235;6264;6683;6836;6973;7428;8603;8856;9318;9374;9375;9376;9403;9995;10021;10022;10560;10644;12827;13506;13678;14302;15084;15888;16133;16177;17284;17528;17529;17530;17674;17891;18261;18916;19189;19330;19444;19445;19460;19897;20209;20374;20375;20509;21144	303;349;350;566;567;884;885;886;1238;2105;2203;2233;4310;4416;4760;5503;5504;5514;6178;6712;7043;7057;7090;7558;7729;7904;8422;9732;10011;10519;10585;10586;10587;10616;11269;11306;11307;11308;11309;11952;12050;14573;14574;15569;15772;16502;17381;18282;18560;18609;18610;19848;20122;20123;20124;20276;20539;20960;21720;22034;22195;22328;22329;22330;22348;22865;22866;23226;23405;23406;23557;24259	2701;2702;2703;2704;2705;2706;2707;2708;2709;2710;2711;2712;2713;2714;2715;2716;2717;2718;3003;3004;3005;3006;3007;3008;3009;3010;3011;3012;3013;3014;3015;3016;3017;3018;3019;3020;5162;5163;5164;5165;5166;5167;5168;5169;5170;5171;5172;5173;5174;5175;8326;8327;8328;8329;8330;8331;8332;8333;8334;8335;8336;8337;8338;8339;8340;11201;11202;11203;11204;19364;19365;19366;20162;20163;20164;20165;20166;20…	3830;3831;3832;3833;3834;3835;3836;3837;3838;3839;3840;4201;4202;4203;4204;4205;4206;4207;4208;4209;4210;4211;4212;4213;4214;6777;6778;6779;6780;6781;6782;6783;6784;6785;11512;11513;11514;11515;11516;11517;11518;11519;11520;11521;11522;11523;11524;11525;11526;11527;11528;15408;15409;15410;26317;27531;27532;27533;27534;27713;52514;52515;52516;52517;53392;56932;56933;56934;56935;64485;64486;64487;6…	461;462;463;464;465;466;467		111;142;404;557;617;846;871		A4SJ06;G7CT00	A4SJ06;G7CT00	62;62	62;62	62;62	>tr|A4SJ06|A4SJ06_AERS4 Peptidase family M16 OS=Aeromonas salmonicida (strain A449) GN=ASA_0716 PE=3 SV=1;>tr|G7CT00|G7CT00_AERSA M16 family peptidase OS=Aeromonas salmonicida subsp. salmonicida 01-B526 GN=IYQ_07906 PE=4 SV=1	2	62	62	62	62	62	62	62	62	62	73.4	73.4	73.4	102.85	937	300	282	0	73.4	73.4	9575100000	4475200000	5099900000	815670000	750210000	124	131
#2	271	A4SJ07	1339;6583;7208;8337;8746;10042;11155;11222;11541;13289;14787;15951;16127;18199	1514;7445;8166;9434;9889;11329;12612;12684;13043;15289;17039;18361;18553;20883	13710;13711;13712;13713;13714;13715;13716;65967;65968;65969;65970;65971;65972;65973;65974;65975;72164;83953;83954;83955;83956;87544;87545;87546;87547;87548;87549;100154;100155;100156;100157;100158;100159;100160;100161;100162;112542;112543;112544;112545;112546;112547;112548;113098;113099;113100;113101;113102;113103;113104;113105;116087;116088;133620;133621;148655;148656;148657;148658;148659;148660…	18743;18744;18745;18746;18747;18748;18749;18750;18751;18752;18753;86728;94444;109403;109404;109405;109406;109407;109408;109409;109410;109411;109412;109413;109414;109415;109416;109417;114195;114196;114197;114198;114199;114200;114201;114202;114203;114204;114205;114206;114207;129865;129866;129867;129868;129869;145544;145545;145546;145547;146282;146283;146284;150809;173619;192236;192237;192238;192239…					A4SJ07;G7CSZ9	A4SJ07;G7CSZ9	14;14	14;14	14;14	>tr|A4SJ07|A4SJ07_AERS4 Glutamate--cysteine ligase OS=Aeromonas salmonicida (strain A449) GN=gshA PE=3 SV=1;>tr|G7CSZ9|G7CSZ9_AERSA Glutamate--cysteine ligase OS=Aeromonas salmonicida subsp. salmonicida 01-B526 GN=IYQ_07901 PE=4 SV=1	2	14	14	14	14	13	14	13	14	13	36.8	36.8	36.8	60.377	532	45	39	1.9887e-91	36.8	34.6	659850000	295010000	364830000	61181000	64051000	68	55
#2	272	A4SJ08	836;1804;2438;2439;4922;6285;9456;10937;11507;11517;13222;14300;14437;14574;14834;16682;17047;17369;19770;20999	935;2064;2778;2779;5573;7113;7114;10673;12368;13006;13017;15190;16500;16649;16650;16798;17089;19176;19583;19942;22728;24098	8725;8726;8727;8728;8729;19030;19031;19032;19033;19034;19035;19036;19037;19038;19039;19040;19041;25580;25581;25582;25583;25584;25585;25586;25587;25588;25589;49186;49187;49188;49189;49190;49191;49192;49193;49194;49195;49196;62882;62883;62884;62885;62886;62887;62888;62889;62890;94799;110264;110265;110266;115782;115783;115784;115785;115786;115787;115868;115869;115870;115871;115872;115873;115874;1158…	12010;12011;12012;12013;12014;12015;12016;12017;12018;12019;12020;12021;12022;12023;12024;12025;25725;25726;25727;25728;25729;25730;25731;25732;25733;25734;25735;25736;25737;25738;25739;25740;34970;34971;34972;34973;34974;34975;34976;34977;34978;64987;64988;64989;64990;64991;64992;64993;64994;82835;82836;82837;82838;82839;82840;82841;82842;82843;123667;123668;123669;123670;142480;142481;142482;14…	468;469		77;278		A4SJ08;G7CSZ8	A4SJ08;G7CSZ8	20;20	20;20	20;20	>tr|A4SJ08|A4SJ08_AERS4 Putative uncharacterized protein OS=Aeromonas salmonicida (strain A449) GN=ASA_0718 PE=4 SV=1;>tr|G7CSZ8|G7CSZ8_AERSA Putative uncharacterized protein OS=Aeromonas salmonicida subsp. salmonicida 01-B526 GN=IYQ_07896 PE=4 SV=1	2	20	20	20	19	20	19	20	19	20	72.3	72.3	72.3	44.453	404	72	81	1.3931e-148	70.3	72.3	4456100000	1559900000	2896200000	55322000	146370000	77	123
#2	273	A4SJ09	816;6070;7339;7991;9209;13831;16413	909;6872;8318;9053;10394;15956;18868	8528;8529;8530;8531;60894;60895;60896;60897;60898;73788;73789;73790;73791;73792;73793;73794;80482;80483;80484;80485;92468;92469;92470;92471;92472;92473;92474;92475;92476;92477;92478;92479;92480;139838;139839;139840;139841;139842;164766;164767;164768;164769	11742;80146;96381;96382;96383;104971;104972;120802;120803;181805;213594					A4SJ09;G7CSZ7	A4SJ09;G7CSZ7	7;7	7;7	7;7	>tr|A4SJ09|A4SJ09_AERS4 Long-chain-fatty-acid--CoA ligase, putative OS=Aeromonas salmonicida (strain A449) GN=faa1 PE=4 SV=1;>tr|G7CSZ7|G7CSZ7_AERSA Long-chain-fatty-acid--CoA ligase, putative OS=Aeromonas salmonicida subsp. salmonicida 01-B526 GN=IYQ_0789	2	7	7	7	7	7	7	7	7	7	18	18	18	67.179	596	18	24	2.0043e-31	18	18	134610000	63051000	71561000	13021000	12756000	7	4
#2	274	A4SJ10	7425;11912;13014	8419;13455;13456;14860;14861	74971;74972;74973;74974;119716;119717;119718;119719;119720;119721;119722;119723;119724;130610;130611;130612;130613;130614;130615	97988;97989;97990;97991;97992;97993;155300;155301;155302;155303;155304;155305;169839;169840;169841;169842;169843;169844	470;471		83;142		A4SJ10;G7CSZ6	A4SJ10;G7CSZ6	3;3	3;3	3;3	>tr|A4SJ10|A4SJ10_AERS4 Putative uncharacterized protein OS=Aeromonas salmonicida (strain A449) GN=ASA_0720 PE=4 SV=1;>tr|G7CSZ6|G7CSZ6_AERSA Putative uncharacterized protein OS=Aeromonas salmonicida subsp. salmonicida 01-B526 GN=IYQ_07886 PE=4 SV=1	2	3	3	3	3	3	3	3	3	3	23.8	23.8	23.8	20.056	181	11	8	4.7989e-24	23.8	23.8	13663000	6872400	6790600	0	4071600	3	3
#2	275	A4SJ13	894;7729;8684;10814;11378	1008;8750;9824;12233;12859	9408;9409;9410;9411;77927;77928;77929;77930;77931;87071;109159;109160;114333;114334;114335;114336	12952;12953;12954;12955;12956;101665;101666;101667;101668;113701;141106;148294					A4SJ13;G7CSZ3	A4SJ13;G7CSZ3	5;5	5;5	5;5	>tr|A4SJ13|A4SJ13_AERS4 Regulatory ATPAse variant A OS=Aeromonas salmonicida (strain A449) GN=ravA PE=4 SV=1;>tr|G7CSZ3|G7CSZ3_AERSA Regulatory ATPase variant A OS=Aeromonas salmonicida subsp. salmonicida 01-B526 GN=IYQ_07871 PE=4 SV=1	2	5	5	5	5	4	5	4	5	4	15.3	15.3	15.3	61.644	541	10	6	1.0106e-18	15.3	12.6	77810000	38064000	39746000	16393000	27110000	6	6
#2	276	A4SJ18	441;442;567;3219;4766;5400;6989;8774;8878;9776	491;492;632;3659;5402;6108;7920;9920;10036;11022	4549;4550;4551;4552;4553;4554;5902;33483;33484;47908;47909;53682;53683;70007;70008;87786;87787;87788;87789;87790;88864;88865;88866;88867;97636;97637;97638	5965;5966;5967;5968;7963;45262;63506;63507;70326;70327;70328;70329;92062;114529;114530;115833;127131;127132					A4SJ18;G7CSY9	A4SJ18;G7CSY9	10;10	10;10	10;10	>tr|A4SJ18|A4SJ18_AERS4 GGDEF domain protein OS=Aeromonas salmonicida (strain A449) GN=ASA_0728 PE=4 SV=1;>tr|G7CSY9|G7CSY9_AERSA Putative uncharacterized protein OS=Aeromonas salmonicida subsp. salmonicida 01-B526 GN=IYQ_07841 PE=4 SV=1	2	10	10	10	9	10	9	10	9	10	22	22	22	71.625	626	12	15	3.5712e-24	20.1	22	193040000	66758000	126280000	15881000	19951000	6	12
#2	277	A4SJ19	5711;5782;6623;7358;10443;10904;11059;12464;15803;17363;19244;20491	6454;6538;7489;8345;11789;12331;12501;14078;18186;19935;22096;23538	57028;57029;57030;57031;57781;57782;57783;57784;57785;66237;66238;66239;66240;66241;66242;74076;74077;74078;74079;74080;74081;104968;109961;109962;109963;111367;111368;111369;111370;124845;124846;124847;124848;158525;158526;158527;158528;158529;158530;174674;174675;174676;174677;194280;194281;194282;194283;194284;194285;194286;207716;207717;207718;207719;207720;207721	74682;74683;74684;75967;75968;75969;75970;75971;75972;75973;75974;75975;87116;87117;87118;87119;87120;87121;87122;87123;87124;96691;96692;96693;96694;96695;135931;142153;142154;144081;144082;144083;161949;161950;205207;205208;205209;205210;226575;252701;252702;252703;252704;252705;252706;252707;252708;270879;270880;270881;270882;270883;270884;270885;270886;270887;270888					A4SJ19;G7CSY8	A4SJ19;G7CSY8	12;12	12;12	12;12	>tr|A4SJ19|A4SJ19_AERS4 Peptide chain release factor 3 OS=Aeromonas salmonicida (strain A449) GN=prfC PE=3 SV=1;>tr|G7CSY8|G7CSY8_AERSA Peptide chain release factor 3 OS=Aeromonas salmonicida subsp. salmonicida 01-B526 GN=prfC PE=4 SV=1	2	12	12	12	11	12	11	12	11	12	29.4	29.4	29.4	59.348	528	27	29	5.0095e-40	28.2	29.4	288890000	132450000	156430000	42183000	24069000	38	18
#2	278	A4SJ21	1663;2191;5026;5145;5568;8984;10556;11226;11284;17272;19769	1911;2510;5683;5814;6289;6290;10151;11948;12691;12757;19833;19834;22727	17694;17695;17696;23171;23172;23173;23174;23175;23176;50038;50039;50040;50041;50042;50043;50044;51136;51137;51138;51139;55551;55552;55553;55554;55555;55556;55557;89823;89824;89825;106269;106270;106271;106272;113136;113137;113138;113587;113588;113589;113590;113591;113592;113593;113594;173527;173528;173529;173530;200719;200720;200721;200722	23956;31402;31403;31404;31405;31406;31407;31408;31409;31410;31411;31412;65942;65943;67017;67018;67019;67020;67021;67022;72840;72841;72842;72843;72844;72845;116960;116961;116962;116963;116964;116965;116966;116967;137312;137313;137314;137315;137316;137317;137318;137319;146314;146315;146316;146317;146959;146960;146961;146962;146963;146964;146965;146966;146967;146968;146969;146970;146971;146972;14697…	472;473;474		23;24;203		A4SJ21;G7CSY7	A4SJ21;G7CSY7	11;11	11;11	11;11	>tr|A4SJ21|A4SJ21_AERS4 NADH:flavin oxidoreductase/NADH oxidase OS=Aeromonas salmonicida (strain A449) GN=ASA_0731 PE=4 SV=1;>tr|G7CSY7|G7CSY7_AERSA NADH:flavin oxidoreductase/NADH oxidase OS=Aeromonas salmonicida subsp. salmonicida 01-B526 GN=IYQ_07821 PE	2	11	11	11	11	11	11	11	11	11	42.1	42.1	42.1	38.108	347	23	30	7.5135e-36	42.1	42.1	468690000	207780000	260910000	54034000	64652000	25	33
#2	279	A4SJ22	1209;1485	1364;1675	12535;12536;15652;15653;15654	17269;21074					A4SJ22;G7CSY6	A4SJ22;G7CSY6	2;2	2;2	2;2	>tr|A4SJ22|A4SJ22_AERS4 Transcriptional regulator, TetR family OS=Aeromonas salmonicida (strain A449) GN=ASA_0732 PE=4 SV=1;>tr|G7CSY6|G7CSY6_AERSA TetR family transcriptional regulator OS=Aeromonas salmonicida subsp. salmonicida 01-B526 GN=IYQ_07816 PE=4	2	2	2	2	2	2	2	2	2	2	19.1	19.1	19.1	20.628	188	2	3	1.4508e-13	19.1	19.1	8969200	4728900	4240300	2671400	2425100	2	0
#2	280	A4SJ23	12;104;543;1992;2633;2634;2913;4688;4806;6104;6105;6551;6579;7753;8347;10774;11414;11606;12337;12858;14094;14359;14461;14804;15458;15689;15779;15780;16128;17016;17667;18085;18086;18406;18526;20306;20648	13;118;606;2276;2999;3000;3310;5314;5315;5316;5445;6908;6909;7412;7441;8782;9444;9445;12188;12898;13113;13935;14618;14619;16270;16568;16678;17057;17795;18054;18157;18158;18554;18555;19549;19550;20268;20757;20758;21125;21279;23331;23713	317;318;319;320;321;322;323;324;325;1210;1211;1212;1213;1214;1215;1216;1217;1218;1219;1220;1221;1222;5696;5697;5698;5699;5700;20765;20766;20767;20768;20769;20770;20771;20772;20773;27262;27263;27264;27265;27266;27267;27268;27269;27270;27271;30366;30367;30368;30369;30370;30371;30372;30373;47217;47218;47219;47220;47221;47222;47223;47224;47225;47226;47227;47228;47229;47230;47231;47232;47233;47234;472…	451;452;453;454;455;456;457;458;459;460;1645;1646;1647;1648;1649;1650;1651;1652;1653;1654;1655;1656;1657;1658;7618;7619;7620;7621;28115;28116;28117;37065;37066;37067;37068;37069;37070;37071;37072;37073;37074;41255;62565;62566;62567;62568;62569;62570;62571;62572;62573;62574;62575;62576;62577;62578;62579;62580;62581;62582;62583;62584;62585;62586;62587;63763;63764;63765;63766;63767;63768;80416;80417…	475;476;477;478;479;480;481		39;177;441;443;521;525;567		A4SJ23;G7CSY5	A4SJ23;G7CSY5	37;37	37;37	37;37	>sp|A4SJ23|SYP_AERS4 Proline--tRNA ligase OS=Aeromonas salmonicida (strain A449) GN=proS PE=3 SV=1;>tr|G7CSY5|G7CSY5_AERSA Prolyl-tRNA synthetase OS=Aeromonas salmonicida subsp. salmonicida 01-B526 GN=IYQ_07811 PE=4 SV=1	2	37	37	37	36	37	36	37	36	37	72.3	72.3	72.3	62.722	574	151	155	0	72.1	72.3	6142000000	2489300000	3652700000	395120000	524150000	110	131
#2	281	A4SJ25	1689;3841;3991;4763;7376;10363;11915	1942;4357;4522;4523;5398;8364;11686;13459	17984;17985;17986;17987;17988;17989;17990;17991;17992;39327;39328;39329;40715;40716;40717;40718;40719;40720;47893;47894;74209;74210;74211;104080;104081;104082;104083;104084;119757;119758;119759;119760	24271;24272;24273;24274;24275;24276;24277;24278;24279;24280;24281;24282;24283;24284;24285;24286;24287;24288;24289;52831;54473;54474;54475;54476;54477;54478;54479;54480;54481;54482;54483;54484;54485;54486;54487;54488;63495;96816;96817;96818;96819;96820;96821;96822;134677;155327	482		190		A4SJ25;G7CSY4	A4SJ25;G7CSY4	7;7	7;7	7;7	>sp|A4SJ25|RUVA_AERS4 Holliday junction ATP-dependent DNA helicase RuvA OS=Aeromonas salmonicida (strain A449) GN=ruvA PE=3 SV=1;>tr|G7CSY4|G7CSY4_AERSA Holliday junction DNA helicase RuvA OS=Aeromonas salmonicida subsp. salmonicida 01-B526 GN=ruvA PE=4 SV	2	7	7	7	7	7	7	7	7	7	37.7	37.7	37.7	22.524	204	16	16	4.8577e-75	37.7	37.7	337310000	162930000	174380000	85054000	71763000	17	13
#2	282	A4SJ26	740;2332;3099;3780;5326;8587;8786;10151;16406;18128	823;2662;3517;4291;6020;9715;9934;11452;18861;20804	7807;7808;7809;24723;24724;31856;31857;31858;38865;53066;53067;86290;86291;86292;86293;87874;87875;101487;101488;164731;164732;164733;182200;182201;182202	10666;10667;10668;10669;10670;10671;33683;43081;52305;69532;69533;69534;112699;112700;112701;114591;131202;131203;131204;131205;131206;131207;213548;235941					A4SJ26;G7CSY3	A4SJ26;G7CSY3	10;10	10;10	10;10	>sp|A4SJ26|RUVB_AERS4 Holliday junction ATP-dependent DNA helicase RuvB OS=Aeromonas salmonicida (strain A449) GN=ruvB PE=3 SV=1;>tr|G7CSY3|G7CSY3_AERSA Holliday junction DNA helicase RuvB OS=Aeromonas salmonicida subsp. salmonicida 01-B526 GN=ruvB PE=4 SV	2	10	10	10	9	9	9	9	9	9	32.4	32.4	32.4	37.172	336	11	14	1.0317e-28	30.4	31.5	160470000	66796000	93673000	18325000	25710000	8	16
#2	283	A4SJ27	3046;5124;5125;7947;7948;10877;11013;11014;12765;12872;13594;14393;14394;15772;16287;16288;16289;17285;17472;19475;19817;20747;21081	3459;5790;5791;9002;9003;9004;12302;12448;12449;14466;14643;14644;15675;15676;16604;16605;18149;18733;18734;18735;19849;20057;22363;22778;22779;23816;24188	31483;31484;31485;31486;31487;31488;31489;31490;31491;31492;31493;31494;50954;50955;50956;50957;50958;50959;50960;50961;50962;50963;50964;50965;50966;50967;50968;50969;50970;50971;50972;50973;50974;50975;50976;50977;50978;50979;50980;50981;50982;50983;50984;50985;50986;50987;50988;50989;50990;50991;50992;50993;50994;50995;50996;50997;50998;50999;80054;80055;80056;80057;80058;80059;80060;80061;800…	42497;42498;42499;42500;42501;42502;42503;42504;42505;42506;42507;42508;42509;42510;42511;42512;42513;42514;42515;42516;42517;42518;42519;42520;42521;42522;42523;42524;42525;42526;42527;42528;42529;42530;42531;42532;42533;42534;42535;42536;42537;42538;42539;42540;42541;42542;42543;42544;42545;42546;42547;42548;42549;42550;42551;66844;66845;66846;66847;66848;66849;66850;66851;66852;66853;66854;668…	483;484;485		1;282;324		A4SJ27;G7CSY2	A4SJ27;G7CSY2	23;23	23;23	23;23	>tr|A4SJ27|A4SJ27_AERS4 Cytochrome d ubiquinol oxidase, subunit I OS=Aeromonas salmonicida (strain A449) GN=cydA PE=4 SV=1;>tr|G7CSY2|G7CSY2_AERSA Cytochrome d ubiquinol oxidase, subunit I OS=Aeromonas salmonicida subsp. salmonicida 01-B526 GN=IYQ_07786 PE	2	23	23	23	21	23	21	23	21	23	31.5	31.5	31.5	58.142	518	176	185	5.6608e-240	28	31.5	2501200000	1022900000	1478300000	877980000	883580000	207	211
#2	284	A4SJ28	23;24;7636	27;28;29;8651	409;410;411;412;413;414;415;416;417;418;419;420;421;422;423;424;425;426;427;428;429;430;431;432;433;434;435;436;437;438;439;440;441;77132;77133;77134;77135;77136;77137;77138;77139;77140;77141;77142;77143;77144;77145	563;564;565;566;567;568;569;570;571;572;573;574;575;576;577;578;579;580;581;582;583;584;585;586;587;588;589;590;591;592;593;594;595;596;597;598;599;600;601;602;603;604;605;606;607;608;609;610;611;612;613;614;615;616;617;618;619;620;621;622;623;624;625;626;627;628;629;630;631;632;633;634;635;636;100669;100670;100671;100672;100673;100674;100675;100676;100677;100678;100679;100680;100681;100682;10068…	486		243		A4SJ28;G7CSY1	A4SJ28;G7CSY1	3;3	3;3	3;3	>tr|A4SJ28|A4SJ28_AERS4 Cytochrome d ubiquinol oxidase, subunit II OS=Aeromonas salmonicida (strain A449) GN=cydB PE=4 SV=1;>tr|G7CSY1|G7CSY1_AERSA Cytochrome d ubiquinol oxidase, subunit II OS=Aeromonas salmonicida subsp. salmonicida 01-B526 GN=IYQ_07781	2	3	3	3	3	3	3	3	3	3	7.1	7.1	7.1	41.761	378	23	24	2.4121e-28	7.1	7.1	191920000	73909000	118010000	64403000	63956000	14	17
#2	285	A4SJ32	188;189;5905;7013;8860;15370;15371	216;217;6675;7944;7945;10015;10016;17700;17701	1855;1856;1857;1858;1859;1860;1861;1862;1863;1864;1865;1866;1867;1868;59194;59195;59196;59197;59198;59199;59200;59201;59202;70299;70300;70301;70302;70303;70304;70305;70306;70307;70308;70309;70310;70311;70312;70313;70314;70315;70316;70317;70318;70319;70320;88644;88645;88646;88647;88648;88649;88650;88651;88652;88653;88654;88655;88656;88657;88658;88659;88660;88661;88662;88663;88664;88665;88666;88667…	2454;2455;2456;2457;2458;2459;2460;2461;2462;2463;2464;2465;2466;2467;77815;77816;77817;77818;92364;92365;92366;92367;92368;92369;92370;92371;92372;92373;92374;92375;92376;92377;92378;92379;92380;92381;92382;92383;92384;92385;92386;92387;92388;92389;92390;92391;92392;92393;92394;92395;92396;92397;92398;92399;92400;92401;92402;92403;92404;92405;92406;92407;92408;92409;92410;92411;92412;92413;92414…	487;488		106;211		A4SJ32;G7CSX7	A4SJ32;G7CSX7	7;7	7;7	7;7	>tr|A4SJ32|A4SJ32_AERS4 MotA/TolQ/ExbB proton channel OS=Aeromonas salmonicida (strain A449) GN=tolQ PE=3 SV=1;>tr|G7CSX7|G7CSX7_AERSA MotA/TolQ/ExbB proton channel OS=Aeromonas salmonicida subsp. salmonicida 01-B526 GN=IYQ_07761 PE=4 SV=1	2	7	7	7	7	7	7	7	7	7	30.6	30.6	30.6	25.508	229	55	49	2.7049e-111	30.6	30.6	117250000	65963000	51291000	42317000	22739000	29	17
#2	286	A4SJ33	1563;18630	1776;21397	16542;16543;16544;188092;188093;188094;188095	22319;22320;22321;244509;244510;244511;244512;244513;244514;244515					A4SJ33;G7CSX6	A4SJ33;G7CSX6	2;2	2;2	2;2	>tr|A4SJ33|A4SJ33_AERS4 Biopolymer transport protein OS=Aeromonas salmonicida (strain A449) GN=tolR PE=3 SV=1;>tr|G7CSX6|G7CSX6_AERSA Biopolymer transport protein OS=Aeromonas salmonicida subsp. salmonicida 01-B526 GN=IYQ_07756 PE=4 SV=1	2	2	2	2	2	2	2	2	2	2	34.5	34.5	34.5	16.228	148	4	3	1.3937e-39	34.5	34.5	63668000	35852000	27816000	17881000	10892000	6	4
#2	287	A4SJ35	2236;2833;6417;7044;8233;8425;8426;10570;11159;11171;12529;12692;13294;14198;15602;16000;16263;16399;16571;16773;17967;19125;20319	2557;3222;7258;7980;7981;9315;9533;9534;11966;12616;12630;14153;14364;14365;15297;15298;16385;17957;18410;18705;18854;19054;19278;19279;20628;21965;21966;23345	23713;23714;23715;23716;23717;23718;23719;29639;29640;29641;29642;29643;29644;29645;29646;64136;64137;64138;64139;64140;64141;64142;64143;64144;64145;64146;64147;64148;64149;64150;64151;64152;64153;64154;64155;70490;70491;70492;70493;70494;70495;70496;70497;70498;70499;70500;70501;83079;83080;83081;83082;83083;83084;83085;83086;84868;84869;84870;84871;84872;84873;84874;84875;84876;84877;84878;848…	32307;32308;32309;32310;32311;32312;32313;32314;32315;32316;32317;32318;32319;32320;32321;32322;32323;32324;32325;40075;40076;40077;40078;40079;40080;40081;40082;40083;40084;40085;40086;40087;40088;40089;84271;84272;84273;84274;84275;84276;84277;84278;84279;84280;84281;84282;84283;84284;84285;92650;92651;92652;92653;92654;108308;108309;108310;108311;108312;108313;108314;108315;108316;108317;10831…	489;490;491;492;493		76;143;213;306;337		A4SJ35;G7CSX4	A4SJ35;G7CSX4	23;23	23;23	23;23	>sp|A4SJ35|TOLB_AERS4 Protein tolB OS=Aeromonas salmonicida (strain A449) GN=tolB PE=3 SV=1;>tr|G7CSX4|G7CSX4_AERSA Translocation protein TolB OS=Aeromonas salmonicida subsp. salmonicida 01-B526 GN=tolB PE=4 SV=1	2	23	23	23	23	23	23	23	23	23	66	66	66	48.181	441	117	111	3.7811e-185	66	66	2302000000	1074500000	1227500000	116980000	82681000	128	113
#2	288	A4SJ36	3245;5171;7214;7215;14886;15363;19240;19241;20848	3688;5846;8174;8175;17150;17693;22091;22092;23925	33649;33650;33651;33652;33653;33654;33655;33656;33657;33658;33659;33660;33661;33662;33663;33664;33665;33666;33667;51513;51514;51515;51516;72210;72211;72212;72213;72214;72215;72216;72217;72218;72219;72220;72221;72222;72223;72224;72225;149821;149822;149823;149824;149825;154632;154633;194225;194226;194227;194228;194229;194230;194231;194232;194233;194234;194235;194236;194237;194238;194239;194240;1942…	45427;45428;45429;45430;45431;45432;45433;45434;45435;45436;45437;45438;45439;45440;45441;45442;45443;45444;45445;45446;45447;45448;45449;45450;45451;45452;45453;45454;45455;45456;45457;45458;45459;45460;45461;45462;45463;45464;45465;45466;45467;45468;45469;45470;45471;45472;45473;45474;45475;45476;45477;45478;45479;45480;45481;45482;45483;45484;45485;45486;45487;45488;45489;45490;67536;67537;675…					A4SJ36;G7CSX3	A4SJ36;G7CSX3	9;9	9;9	9;9	>tr|A4SJ36|A4SJ36_AERS4 Peptidoglycan-associated lipoprotein OS=Aeromonas salmonicida (strain A449) GN=pal PE=3 SV=1;>tr|G7CSX3|G7CSX3_AERSA Peptidoglycan-associated lipoprotein OS=Aeromonas salmonicida subsp. salmonicida 01-B526 GN=IYQ_07741 PE=4 SV=1	2	9	9	9	9	9	9	9	9	9	57.5	57.5	57.5	18.931	174	53	56	1.0656e-122	57.5	57.5	5956900000	3309400000	2647500000	1589900000	1070000000	239	182
#2	289	G7CSX2	7034;7418;9340;10893;11093;17425;17426;17427	7969;7970;8412;10545;12318;12537;20005;20006;20007	70443;70444;70445;70446;70447;70448;74804;74805;93882;93883;93884;93885;93886;109868;109869;109870;109871;109872;109873;111768;111769;175149;175150;175151;175152;175153;175154;175155;175156;175157;175158	92576;92577;92578;92579;92580;92581;92582;92583;92584;92585;92586;92587;92588;92589;92590;92591;92592;92593;92594;92595;92596;97776;97777;97778;97779;97780;97781;97782;97783;97784;97785;97786;97787;122525;122526;122527;122528;122529;122530;122531;142018;142019;142020;142021;142022;142023;142024;144649;227248;227249;227250;227251;227252;227253;227254;227255;227256;227257;227258;227259;227260;22726…	494		98		G7CSX2;A4SJ37	G7CSX2;A4SJ37	8;8	8;8	8;8	>tr|G7CSX2|G7CSX2_AERSA Putative uncharacterized protein OS=Aeromonas salmonicida subsp. salmonicida 01-B526 GN=IYQ_07736 PE=4 SV=1;>tr|A4SJ37|A4SJ37_AERS4 Putative uncharacterized protein OS=Aeromonas salmonicida (strain A449) GN=ASA_0747 PE=4 SV=1	2	8	8	8	8	8	8	8	8	8	31.6	31.6	31.6	28.575	266	14	17	2.0314e-88	31.6	31.6	238790000	105700000	133090000	98597000	149950000	24	27
#2	290	A4SJ39	440;4626;7520;7645;10227;10278;12888;14361;16577;18130;20441	490;5245;8522;8661;11536;11594;14669;16570;19060;19061;20806;23485	4547;4548;46686;46687;46688;46689;46690;46691;46692;75797;75798;75799;75800;77210;77211;77212;77213;77214;102683;102684;102685;102686;103075;103076;129332;129333;145105;145106;145107;145108;166829;166830;166831;166832;166833;166834;166835;166836;182207;182208;182209;182210;207359;207360;207361	5964;62060;99046;99047;99048;99049;99050;99051;99052;100755;100756;100757;100758;100759;132963;132964;132965;132966;132967;132968;132969;132970;132971;132972;132973;132974;132975;132976;132977;132978;132979;133526;133527;168204;168205;168206;168207;168208;168209;168210;187763;187764;187765;216418;216419;216420;216421;216422;216423;216424;216425;216426;216427;216428;216429;235945;235946;235947;235…	495		14		A4SJ39;G7CSX1	A4SJ39;G7CSX1	11;11	11;11	11;11	>tr|A4SJ39|A4SJ39_AERS4 Quinolinate synthase A OS=Aeromonas salmonicida (strain A449) GN=nadA PE=3 SV=1;>tr|G7CSX1|G7CSX1_AERSA Quinolinate synthetase OS=Aeromonas salmonicida subsp. salmonicida 01-B526 GN=IYQ_07721 PE=4 SV=1	2	11	11	11	11	11	11	11	11	11	50.1	50.1	50.1	38.913	357	22	23	1.6842e-38	50.1	50.1	334720000	151090000	183630000	25203000	27664000	24	24
#2	291	A4SJ41	219;244;375;824;825;2210;2211;2617;2819;3253;3254;5586;5587;5955;5956;6435;7299;7300;7925;11458;11459;11460;12109;12613;12614;15167;17678;18193;18960;19116;19305;19306;19703;19704;19926;19927;20145;20146;20181;20303;20304;20615;20616	248;249;276;277;419;420;421;919;920;2531;2532;2979;2980;2981;3205;3696;3697;6312;6313;6737;6738;7280;8269;8270;8977;8978;12951;12952;12953;12954;12955;13671;13672;14249;14250;14251;14252;17474;20280;20874;21774;21956;22167;22168;22169;22657;22658;22898;22899;23151;23152;23153;23154;23196;23197;23328;23329;23678;23679	2135;2136;2137;2138;2139;2140;2141;2142;2143;2144;2145;2146;2147;2148;2149;2150;2151;2152;2153;2154;2155;2156;2157;2342;2343;2344;2345;2346;2347;2348;2349;2350;2351;2352;2353;2354;2355;2356;2357;2358;2359;2360;2361;2362;2363;2364;2365;2366;2367;2368;2369;2370;2371;2372;2373;2374;2375;2376;2377;2378;2379;2380;2381;2382;2383;2384;2385;2386;2387;2388;2389;2390;2391;2392;2393;2394;2395;2396;2397;2398…	2825;2826;2827;2828;2829;2830;2831;2832;2833;2834;2835;2836;2837;2838;2839;2840;2841;2842;2843;2844;2845;2846;2847;2848;2849;2850;2851;2852;3127;3128;3129;3130;3131;3132;3133;3134;3135;3136;3137;3138;3139;3140;3141;3142;3143;3144;3145;3146;3147;3148;3149;3150;3151;3152;3153;3154;3155;3156;3157;3158;3159;3160;3161;3162;3163;3164;3165;3166;3167;3168;3169;3170;3171;3172;3173;3174;3175;3176;3177;3178…	496;497;498;499;500;501;502		44;129;173;229;260;268;316		A4SJ41;G7CSW9	A4SJ41;G7CSW9	43;43	43;43	42;42	>tr|A4SJ41|A4SJ41_AERS4 Glyceraldehyde-3-phosphate dehydrogenase OS=Aeromonas salmonicida (strain A449) GN=gap PE=3 SV=1;>tr|G7CSW9|G7CSW9_AERSA Glyceraldehyde-3-phosphate dehydrogenase OS=Aeromonas salmonicida subsp. salmonicida 01-B526 GN=IYQ_07711 PE=4	2	43	43	42	42	43	42	43	41	42	94.6	94.6	94.6	35.035	331	764	736	0	93.7	94.6	43165000000	24149000000	19016000000	4580100000	2080900000	894	768
#2	292	A4SJ42	28;578;1089;4190;6068;6233;6365;7756;11332;12421;14277;15208;16129;16627;18131;18825;20224;20393	34;643;1232;4740;6870;7055;7197;8785;12808;14026;16474;17522;18556;19118;20807;21615;23242;23426	456;457;458;459;6033;6034;6035;6036;6037;6038;11178;11179;11180;11181;42593;42594;42595;42596;60881;60882;60883;60884;60885;60886;60887;60888;60889;60890;62304;62305;62306;62307;62308;62309;62310;63512;63513;63514;63515;63516;63517;78272;78273;78274;78275;78276;78277;114035;114036;124489;124490;124491;124492;124493;124494;124495;144455;144456;144457;144458;144459;144460;152891;152892;152893;15289…	660;661;8140;15391;15392;15393;56805;56806;80123;80124;82198;82199;82200;82201;83740;83741;101984;101985;147843;147844;147845;147846;161490;161491;161492;161493;186932;186933;186934;198179;198180;198181;198182;209610;209611;209612;217078;217079;235951;235952;235953;235954;235955;235956;246613;246614;268239;270043;270044;270045					A4SJ42;G7CSW8	A4SJ42;G7CSW8	18;18	18;18	18;18	>tr|A4SJ42|A4SJ42_AERS4 4-alpha-glucanotransferase OS=Aeromonas salmonicida (strain A449) GN=malQ PE=4 SV=1;>tr|G7CSW8|G7CSW8_AERSA 4-alpha-glucanotransferase OS=Aeromonas salmonicida subsp. salmonicida 01-B526 GN=malQ PE=4 SV=1	2	18	18	18	18	18	18	18	18	18	36.6	36.6	36.6	81.038	729	49	44	1.0679e-89	36.6	36.6	1574600000	765260000	809330000	132940000	97678000	27	23
#2	293	A4SJ43	2389;3055;3306;3307;4449;5084;5085;5135;5136;7366;7510;9446;11393;13123;13391;16691;20061;20371;20692	2724;3470;3760;3761;5031;5747;5748;5802;5803;8354;8511;10663;12875;15036;15037;15445;19186;23055;23402;23757	25249;25250;25251;25252;25253;25254;25255;31527;31528;31529;34167;34168;34169;34170;34171;34172;34173;34174;34175;34176;34177;34178;34179;34180;44889;44890;44891;44892;44893;50701;50702;50703;50704;51065;51066;51067;51068;51069;51070;51071;51072;51073;51074;51075;51076;51077;51078;51079;51080;51081;51082;51083;74174;74175;74176;74177;74178;74179;75704;75705;75706;75707;75708;75709;75710;94749;947…	34489;34490;34491;34492;34493;42616;42617;42618;46063;46064;46065;46066;46067;46068;46069;59755;66566;66567;66568;66949;66950;66951;66952;66953;96781;96782;96783;98949;98950;123602;123603;123604;123605;123606;123607;148411;148412;148413;148414;148415;148416;148417;148418;148419;171364;171365;171366;171367;171368;171369;175890;175891;175892;175893;217637;217638;217639;217640;266048;266049;269883;2…	503		538		A4SJ43;G7CSW7	A4SJ43;G7CSW7	19;19	19;19	19;19	>tr|A4SJ43|A4SJ43_AERS4 1,4-alpha-glucan branching enzyme GlgB OS=Aeromonas salmonicida (strain A449) GN=glgB PE=3 SV=1;>tr|G7CSW7|G7CSW7_AERSA Glycogen branching enzyme OS=Aeromonas salmonicida subsp. salmonicida 01-B526 GN=IYQ_07701 PE=4 SV=1	2	19	19	19	19	18	19	18	19	18	39.4	39.4	39.4	82.939	725	57	62	4.4434e-88	39.4	39.4	1804700000	808750000	995940000	120840000	140740000	28	33
#2	294	A4SJ44	8894;9368;9582;9589;9919;10825;13708	10053;10579;10809;10817;11185;12245;15807	88981;88982;88983;88984;88985;88986;94185;94186;94187;94188;94189;94190;94191;95861;95862;95863;95864;95865;95866;95867;95914;95915;95916;95917;99034;99035;99036;99037;99038;99039;109241;109242;109243;109244;109245;138074;138075;138076;138077	115973;115974;115975;115976;115977;122878;122879;124881;124882;124883;124884;124928;128618;128619;141210;141211;179675	504		515		A4SJ44;G7CSW6	A4SJ44;G7CSW6	7;7	7;7	7;7	>tr|A4SJ44|A4SJ44_AERS4 Glycogen debranching enzyme OS=Aeromonas salmonicida (strain A449) GN=glgX PE=4 SV=1;>tr|G7CSW6|G7CSW6_AERSA Glycogen debranching enzyme OS=Aeromonas salmonicida subsp. salmonicida 01-B526 GN=IYQ_07696 PE=4 SV=1	2	7	7	7	7	7	7	7	7	7	17.5	17.5	17.5	80.016	713	20	19	1.3447e-36	17.5	17.5	239930000	103850000	136080000	16127000	20499000	7	9
#2	295	A4SJ48	775;1812;1813;2258;4138;4679;4680;6372;8095;10836;10837;10991;13385;21141	862;2072;2073;2074;2585;4684;4685;5302;5303;7204;7205;9166;12257;12258;12425;15439;24256	8178;8179;8180;8181;8182;8183;19067;19068;19069;19070;19071;19072;19073;19074;19075;19076;19077;24019;24020;24021;24022;24023;24024;24025;24026;24027;24028;24029;24030;24031;42063;42064;42065;42066;42067;42068;42069;42070;47131;47132;47133;47134;47135;47136;47137;47138;47139;47140;47141;47142;63549;63550;63551;63552;63553;63554;63555;63556;63557;63558;63559;81476;81477;81478;81479;81480;81481;814…	11260;11261;11262;11263;11264;11265;11266;11267;11268;11269;11270;11271;11272;11273;11274;11275;11276;11277;11278;11279;11280;11281;11282;11283;11284;11285;11286;11287;11288;11289;11290;11291;11292;11293;11294;11295;11296;11297;11298;11299;11300;11301;11302;11303;25790;25791;25792;25793;25794;25795;25796;25797;25798;25799;25800;25801;25802;25803;25804;25805;25806;25807;25808;25809;25810;25811;258…	505;506		143;188		A4SJ48;G7CSW2	A4SJ48;G7CSW2	14;14	14;14	14;14	>tr|A4SJ48|A4SJ48_AERS4 Putative uncharacterized protein OS=Aeromonas salmonicida (strain A449) GN=ASA_0766 PE=4 SV=1;>tr|G7CSW2|G7CSW2_AERSA Putative uncharacterized protein OS=Aeromonas salmonicida subsp. salmonicida 01-B526 GN=IYQ_07676 PE=4 SV=1	2	14	14	14	14	14	14	14	14	14	66.7	66.7	66.7	22.626	201	47	48	4.7396e-139	66.7	66.7	466950000	213170000	253770000	138130000	151840000	81	96
#2	296	A4SJ49	1361;2113;9631;11674;18236;18975;19143	1538;2416;10865;13191;20926;21795;21986	13956;13957;22194;22195;22196;96270;96271;96272;96273;117460;117461;117462;117463;117464;117465;183387;183388;183389;183390;191460;191461;191462;191463;193182;193183;193184;193185	18985;18986;29971;29972;29973;125271;125272;152545;152546;152547;237784;237785;248892;248893;248894;251312;251313;251314					A4SJ49;G7CSW1	A4SJ49;G7CSW1	7;7	7;7	7;7	>tr|A4SJ49|A4SJ49_AERS4 Prolinedehydrogenase/delta-1-pyrroline-5-carboxylatedehydrogenase OS=Aeromonas salmonicida (strain A449) GN=putA PE=3 SV=1;>tr|G7CSW1|G7CSW1_AERSA Bifunctional proline dehydrogenase/pyrroline-5-carboxylate dehydrogenase OS=Aeromonas	2	7	7	7	7	7	7	7	7	7	11.7	11.7	11.7	114.31	1054	12	15	5.0247e-57	11.7	11.7	205630000	88003000	117620000	20893000	19717000	11	7
#2	297	G7CSW0	291;781;2324;4856;9778;12279;14783;20343	327;868;2654;5502;11024;13866;17034;23371	2920;2921;8203;8204;8205;24675;24676;24677;24678;48717;48718;48719;48720;48721;48722;48723;48724;48725;48726;48727;48728;48729;48730;48731;48732;48733;48734;48735;48736;48737;48738;48739;48740;48741;48742;48743;48744;48745;48746;97642;97643;123185;123186;148605;148606;148607;206529;206530	4103;4104;4105;4106;4107;11338;11339;11340;11341;11342;11343;33580;64478;64479;64480;64481;64482;64483;64484;127134;127135;159946;159947;159948;159949;159950;159951;159952;192204;192205;192206;192207;192208;192209;269675;269676;269677;269678					G7CSW0;A4SJ50	G7CSW0;A4SJ50	8;8	8;8	8;8	>tr|G7CSW0|G7CSW0_AERSA NADH pyrophosphatase OS=Aeromonas salmonicida subsp. salmonicida 01-B526 GN=IYQ_07666 PE=4 SV=1;>tr|A4SJ50|A4SJ50_AERS4 NADH pyrophosphatase OS=Aeromonas salmonicida (strain A449) GN=nudC PE=3 SV=1	2	8	8	8	8	8	8	8	8	8	36.9	36.9	36.9	31.742	282	22	26	9.8928e-20	36.9	36.9	232620000	107940000	124680000	75632000	90234000	19	19
#2	298	A4SJ51	717;2147;5212;11660;15742;16544;18461;20839	798;2459;5889;13174;18115;19012;21193;23915	7410;7411;7412;7413;7414;7415;22666;22667;51774;51775;117296;117297;158027;158028;158029;166322;166323;185744;185745;210761;210762;210763;210764	9991;9992;9993;9994;30802;30803;67938;67939;152306;152307;152308;152309;152310;204622;204623;215317;240998;240999;241000;241001;241002;241003;274264;274265;274266					A4SJ51;G7CSV9	A4SJ51;G7CSV9	8;8	8;8	8;8	>sp|A4SJ51|DCUP_AERS4 Uroporphyrinogen decarboxylase OS=Aeromonas salmonicida (strain A449) GN=hemE PE=3 SV=1;>tr|G7CSV9|G7CSV9_AERSA Uroporphyrinogen decarboxylase OS=Aeromonas salmonicida subsp. salmonicida 01-B526 GN=hemE PE=4 SV=1	2	8	8	8	8	8	8	8	8	8	28.5	28.5	28.5	39.49	355	12	11	2.8747e-39	28.5	28.5	160300000	70499000	89800000	16999000	28423000	8	17
#2	299	A4SJ52	8;1832;2484;3359;3501;11646;13255;15300;16414;16426;16427;16428;18735;18736;20646;20869	9;2093;2827;3815;3976;13155;15238;15239;17623;18869;18882;18883;18884;21512;21513;23711;23948	285;286;287;288;289;290;291;292;293;294;295;296;297;298;299;19300;19301;19302;19303;19304;19305;19306;19307;19308;19309;19310;25824;25825;25826;25827;34715;34716;34717;34718;36157;36158;36159;36160;117138;117139;117140;133159;133160;133161;133162;133163;133164;133165;133166;133167;133168;133169;133170;133171;133172;133173;133174;133175;133176;133177;133178;133179;133180;133181;133182;133183;13318…	351;352;353;354;355;356;357;358;359;360;361;362;363;364;365;366;367;368;369;370;371;372;373;374;375;376;377;378;379;380;381;382;383;384;385;386;387;388;389;390;391;392;393;394;395;396;397;398;399;400;26219;26220;26221;26222;26223;26224;26225;26226;26227;26228;26229;26230;26231;26232;26233;26234;26235;26236;26237;26238;26239;26240;26241;26242;26243;26244;26245;26246;26247;26248;26249;26250;26251;2…	507		96		A4SJ52;G7CSV8	A4SJ52;G7CSV8	16;16	16;16	16;16	>tr|A4SJ52|A4SJ52_AERS4 Inorganic pyrophosphatase OS=Aeromonas salmonicida (strain A449) GN=ppa PE=3 SV=1;>tr|G7CSV8|G7CSV8_AERSA Inorganic pyrophosphatase OS=Aeromonas salmonicida subsp. salmonicida 01-B526 GN=IYQ_07656 PE=4 SV=1	2	16	16	16	16	16	16	16	16	16	71	71	71	19.546	176	81	74	8.7845e-88	71	71	2040200000	988500000	1051700000	619170000	399620000	162	113
#2	300	A4SJ53	6260;7453;7990;8871;9647;17782;18154;18844	7085;8449;8450;9052;10028;10881;20401;20402;20831;21637	62575;62576;62577;75195;75196;75197;75198;75199;75200;75201;75202;75203;75204;80476;80477;80478;80479;80480;80481;88800;88801;88802;88803;88804;88805;88806;88807;88808;88809;96352;96353;96354;178560;178561;178562;178563;178564;178565;182537;182538;182539;182540;189990;189991;189992;189993;189994	82551;82552;98383;98384;98385;98386;98387;98388;98389;98390;98391;98392;98393;98394;98395;104969;104970;115779;115780;115781;115782;115783;115784;115785;115786;115787;115788;125385;125386;125387;125388;125389;125390;125391;231364;231365;231366;231367;231368;231369;231370;236423;236424;236425;236426;236427;236428;236429;236430;236431;236432;236433;246814;246815;246816;246817;246818	508;509		183;298		A4SJ53;G7CSV7	A4SJ53;G7CSV7	8;8	8;8	8;8	>tr|A4SJ53|A4SJ53_AERS4 UDP-N-acetylmuramate-alanine ligase OS=Aeromonas salmonicida (strain A449) GN=mpl PE=3 SV=1;>tr|G7CSV7|G7CSV7_AERSA UDP-N-acetylmuramate:L-alanyl-gamma-D-glutamyl-meso-diaminopimelate ligase OS=Aeromonas salmonicida subsp. salmonici	2	8	8	8	8	8	8	8	8	8	29.2	29.2	29.2	50.314	456	21	26	2.3971e-70	29.2	29.2	357940000	155430000	202510000	32702000	30449000	19	18
#2	301	A4SJ54	4748;9452;9687;16301;17340	5381;10669;10924;18748;19912	47757;94787;94788;94789;96625;96626;96627;96628;163748;163749;163750;163751;163752;163753;174222;174223;174224;174225	63268;123658;125779;125780;125781;212226;212227;225783;225784					A4SJ54;G7CSV6	A4SJ54;G7CSV6	5;5	5;5	5;5	>tr|A4SJ54|A4SJ54_AERS4 3-polyprenyl-4-hydroxybenzoate decarboxylase OS=Aeromonas salmonicida (strain A449) GN=ubiX PE=4 SV=1;>tr|G7CSV6|G7CSV6_AERSA 3-polyprenyl-4-hydroxybenzoate decarboxylase OS=Aeromonas salmonicida subsp. salmonicida 01-B526 GN=IYQ_07	2	5	5	5	4	5	4	5	4	5	34	34	34	22.058	203	8	10	1.0724e-14	27.1	34	47888000	19850000	28038000	9821900	10099000	4	5
#2	302	A4SJ55	3805;3842;5864;8289;9113;13941;15615;19907;19908;20559;21143	4319;4358;6627;6628;9381;9382;10291;16088;16089;17971;22876;22877;23614;24258	39066;39067;39068;39069;39070;39330;39331;39332;39333;39334;39335;39336;39337;58750;58751;58752;58753;58754;58755;58756;58757;58758;83547;83548;83549;83550;83551;83552;83553;83554;83555;83556;83557;83558;83559;91042;91043;91044;141379;141380;141381;141382;141383;156745;156746;156747;156748;156749;156750;201782;201783;201784;201785;201786;201787;201788;201789;201790;201791;201792;208289;213530;213…	52560;52561;52562;52563;52564;52565;52566;52567;52568;52569;52570;52571;52572;52573;52574;52575;52576;52832;52833;52834;52835;52836;52837;52838;52839;52840;52841;52842;52843;52844;52845;52846;52847;52848;52849;52850;52851;52852;52853;52854;77117;77118;77119;77120;77121;77122;77123;77124;77125;77126;77127;77128;77129;77130;108904;108905;108906;108907;108908;108909;108910;108911;108912;108913;10891…	510;511;512		23;79;149		A4SJ55;G7CSV5	A4SJ55;G7CSV5	11;9	11;9	11;9	>tr|A4SJ55|A4SJ55_AERS4 Transcriptional regulator, TetR family OS=Aeromonas salmonicida (strain A449) GN=ASA_0773 PE=4 SV=1;>tr|G7CSV5|G7CSV5_AERSA TetR family transcriptional regulator OS=Aeromonas salmonicida subsp. salmonicida 01-B526 GN=IYQ_07641 PE=4	2	11	11	11	10	11	10	11	10	11	64.2	64.2	64.2	23.428	204	35	37	4.286e-105	60.8	64.2	452140000	223310000	228830000	90836000	66578000	42	42
#2	303	A4SJ56	2927;3538;4256;4257;4896;6812;7099;9989;13031;13751;15159;16259;16260;20981	3325;4017;4811;4812;5545;7704;8045;11263;14886;15856;17463;17464;17465;18701;18702;24079;24080	30458;30459;30460;30461;30462;30463;36639;36640;36641;36642;36643;36644;36645;36646;43141;43142;43143;43144;43145;43146;43147;49025;49026;49027;49028;49029;49030;68239;68240;71102;71103;71104;71105;99641;99642;99643;130751;130752;130753;130754;138537;138538;138539;138540;138541;152373;152374;152375;152376;152377;152378;152379;152380;152381;152382;152383;152384;152385;152386;152387;152388;152389;1…	41391;41392;41393;41394;41395;41396;49495;49496;49497;49498;49499;49500;49501;49502;49503;49504;49505;49506;49507;49508;57497;57498;57499;57500;57501;57502;57503;57504;57505;57506;57507;57508;57509;57510;57511;64774;64775;64776;64777;64778;64779;64780;64781;64782;64783;64784;89588;89589;89590;93364;93365;93366;129274;129275;170039;180074;180075;180076;180077;180078;180079;180080;180081;180082;180…	513;514;515;516;517		1;8;37;64;73		A4SJ56;G7CSV4	A4SJ56;G7CSV4	14;14	14;14	13;13	>tr|A4SJ56|A4SJ56_AERS4 Hypoxanthine phosphoribosyltransferase OS=Aeromonas salmonicida (strain A449) GN=hpt PE=4 SV=1;>tr|G7CSV4|G7CSV4_AERSA Hypoxanthine phosphoribosyltransferase OS=Aeromonas salmonicida subsp. salmonicida 01-B526 GN=IYQ_07636 PE=4 SV=1	2	14	14	13	14	13	14	13	13	13	85.2	85.2	85.2	19.623	176	52	46	2.5085e-107	85.2	85.2	382100000	183060000	199050000	81226000	86132000	42	42
#2	304	A4SJ57	1816;4776;6547;8767;9771;13064;14521;16745;16921;18830;19898	2077;5412;7407;9912;11016;14947;16741;19246;19439;21621;22867	19126;19127;47963;47964;47965;47966;47967;47968;47969;47970;65680;65681;65682;65683;87753;87754;87755;87756;97577;97578;97579;131095;131096;131097;131098;131099;146438;146439;146440;146441;146442;146443;168135;168136;168137;168138;169955;169956;169957;169958;169959;189842;189843;189844;189845;201721;201722;201723	25940;63546;63547;63548;63549;86414;86415;86416;114472;114473;114474;114475;114476;114477;127079;127080;127081;127082;127083;127084;127085;127086;170488;170489;170490;170491;170492;170493;170494;189431;189432;189433;189434;189435;218153;218154;220533;220534;220535;220536;220537;220538;220539;220540;220541;220542;220543;220544;246654;246655;246656;263008;263009;263010;263011;263012;263013;263014;2…					A4SJ57;G7CSV3	A4SJ57;G7CSV3	11;11	11;11	11;11	>tr|A4SJ57|A4SJ57_AERS4 ABC-type multidrug transporter, ATP binding component OS=Aeromonas salmonicida (strain A449) GN=ASA_0775 PE=3 SV=1;>tr|G7CSV3|G7CSV3_AERSA ABC-type multidrug transporter, ATP binding component OS=Aeromonas salmonicida subsp. salmoni	2	11	11	11	10	11	10	11	10	11	51.8	51.8	51.8	34.144	305	22	26	4.8244e-64	46.2	51.8	310150000	119810000	190350000	71560000	95262000	27	34
#2	305	A4SJ60	473;474;3594;4622;9064;13623;16255;17234;17235;17838;20203;20204	529;530;4082;5241;10238;15710;18697;19787;19788;20474;23220;23221	4896;4897;4898;4899;37247;37248;37249;37250;46675;46676;46677;46678;90517;90518;90519;90520;90521;90522;137273;137274;163184;163185;163186;163187;173177;173178;173179;173180;173181;173182;173183;173184;179106;179107;179108;179109;205201;205202;205203;205204	6488;6489;6490;6491;6492;6493;6494;6495;6496;6497;6498;6499;50133;50134;50135;50136;50137;50138;50139;50140;62021;62022;62023;62024;117785;117786;117787;117788;178484;178485;178486;178487;178488;178489;178490;178491;178492;178493;211466;211467;211468;211469;211470;211471;211472;211473;224491;224492;224493;224494;224495;224496;224497;224498;224499;232163;232164;232165;232166;232167;232168;232169;2…					A4SJ60;G7CSV0	A4SJ60;G7CSV0	12;12	12;12	12;12	>sp|A4SJ60|PANC_AERS4 Pantothenate synthetase OS=Aeromonas salmonicida (strain A449) GN=panC PE=3 SV=1;>tr|G7CSV0|G7CSV0_AERSA Pantoate--beta-alanine ligase OS=Aeromonas salmonicida subsp. salmonicida 01-B526 GN=panC PE=4 SV=1	2	12	12	12	12	11	12	11	12	11	50	50	50	31.052	284	24	16	5.0333e-100	50	50	462010000	245930000	216080000	26138000	22885000	48	21
#2	306	A4SJ61	1383;2707;6045;10865;11385;11565;12100;12749;13529;14303;16533;19757	1565;3081;6841;6842;12288;12289;12866;13068;13662;14444;15597;15598;16503;18999;22715	14211;14212;14213;14214;14215;27776;27777;27778;27779;60541;60542;60543;60544;60545;60546;60547;109594;109595;109596;109597;109598;109599;109600;109601;109602;109603;109604;114380;114381;114382;114383;114384;114385;116340;116341;116342;116343;116344;116345;121256;121257;121258;121259;121260;121261;121262;121263;121264;121265;121266;127807;127808;127809;127810;127811;136399;136400;136401;136402;13…	19231;19232;19233;37744;37745;37746;37747;37748;37749;37750;37751;37752;37753;37754;37755;37756;37757;37758;37759;37760;37761;79617;79618;79619;79620;79621;79622;79623;79624;79625;79626;79627;79628;79629;141601;141602;141603;141604;141605;141606;141607;141608;141609;141610;141611;141612;141613;141614;141615;141616;148328;148329;148330;148331;148332;148333;148334;148335;151197;157064;157065;157066…	518;519;520;521;522		85;88;113;215;240		A4SJ61;G7CSU9	A4SJ61;G7CSU9	12;12	12;12	12;12	>sp|A4SJ61|PANB_AERS4 3-methyl-2-oxobutanoate hydroxymethyltransferase OS=Aeromonas salmonicida (strain A449) GN=panB PE=3 SV=1;>tr|G7CSU9|G7CSU9_AERSA 3-methyl-2-oxobutanoate hydroxymethyltransferase OS=Aeromonas salmonicida subsp. salmonicida 01-B526 GN=	2	12	12	12	12	12	12	12	12	12	64.4	64.4	64.4	28.551	264	41	35	3.0899e-191	64.4	64.4	481470000	242500000	238970000	50518000	28548000	39	35
#2	307	G7CSU8	2166;8823;9363;10999;17572	2481;9972;10573;12433;12434;20168	22942;22943;22944;22945;88250;88251;94107;94108;94109;94110;110742;110743;110744;110745;110746;110747;176714;176715;176716;176717	31168;115094;122785;122786;122787;122788;122789;122790;122791;122792;122793;122794;143204;143205;143206;143207;143208;229215;229216;229217;229218	523		51		G7CSU8;A4SJ62	G7CSU8;A4SJ62	5;5	5;5	5;5	>tr|G7CSU8|G7CSU8_AERSA 7, 8-dihydro-6-hydroxymethylpterin-pyrophosphokinase OS=Aeromonas salmonicida subsp. salmonicida 01-B526 GN=IYQ_07606 PE=4 SV=1;>tr|A4SJ62|A4SJ62_AERS4 7, 8-dihydro-6-hydroxymethylpterin-pyrophosphokinase OS=Aeromonas salmonicida (s	2	5	5	5	5	5	5	5	5	5	44.7	44.7	44.7	18.48	170	11	9	1.1166e-58	44.7	44.7	41261000	20221000	21041000	10808000	9105000	9	7
#2	308	A4SJ65	202;4684;8737;12530;13942;14244;15507;16345;18196	231;5308;9880;14154;14155;16090;16091;16438;17852;18796;18797;20878;20879	2015;2016;2017;2018;47168;87512;87513;87514;87515;125485;125486;125487;125488;125489;125490;125491;141384;141385;141386;141387;141388;141389;141390;144256;144257;144258;155952;155953;155954;155955;164187;164188;164189;164190;164191;164192;164193;164194;164195;164196;164197;164198;164199;164200;164201;164202;183000;183001;183002;183003;183004;183005;183006;183007;183008;183009;183010;183011;183012…	2628;2629;2630;2631;2632;2633;2634;2635;2636;2637;2638;2639;2640;2641;62537;62538;114151;114152;114153;114154;114155;162878;162879;162880;162881;162882;162883;162884;162885;183460;183461;183462;183463;183464;183465;183466;183467;183468;183469;183470;183471;183472;183473;183474;183475;183476;183477;183478;183479;183480;183481;183482;183483;183484;183485;183486;183487;183488;183489;183490;186634;18…	524;525;526		30;50;60		A4SJ65;G7CSU5	A4SJ65;G7CSU5	9;9	9;9	9;9	>tr|A4SJ65|A4SJ65_AERS4 DnaK suppressor protein OS=Aeromonas salmonicida (strain A449) GN=dksA PE=4 SV=1;>tr|G7CSU5|G7CSU5_AERSA DnaK suppressor protein OS=Aeromonas salmonicida subsp. salmonicida 01-B526 GN=IYQ_07591 PE=4 SV=1	2	9	9	9	8	9	8	9	8	9	59.1	59.1	59.1	17.072	149	28	32	2.8623e-114	55	59.1	267140000	133230000	133920000	70953000	60523000	20	24
#2	309	A4SJ69	2297;8800;9107;14971;15632;18257;18510	2627;9948;10283;17252;17990;20954;21256	24514;24515;24516;24517;87962;87963;87964;87965;87966;87967;87968;87969;87970;90946;90947;90948;90949;90950;90951;90952;90953;90954;90955;150555;150556;150557;150558;150559;150560;150561;150562;150563;150564;156901;156902;156903;156904;183614;183615;183616;183617;183618;183619;183620;183621;183622;186282;186283;186284;186285;186286;186287;186288;186289	33293;33294;114693;114694;118406;118407;118408;118409;118410;118411;118412;118413;118414;118415;194843;194844;194845;194846;194847;194848;194849;194850;203228;203229;238074;238075;238076;238077;238078;238079;241495;241496;241497;241498;241499					A4SJ69;G7CSU1	A4SJ69;G7CSU1	7;7	7;7	7;7	>tr|A4SJ69|A4SJ69_AERS4 Penicillin-binding protein 1B OS=Aeromonas salmonicida (strain A449) GN=mrcB PE=4 SV=1;>tr|G7CSU1|G7CSU1_AERSA Penicillin-binding protein 1B OS=Aeromonas salmonicida subsp. salmonicida 01-B526 GN=IYQ_07571 PE=4 SV=1	2	7	7	7	7	7	7	7	7	7	14.3	14.3	14.3	85.552	771	23	31	2.2383e-43	14.3	14.3	322550000	150510000	172040000	23769000	25644000	20	15
#2	310	A4SJ74	11114;11648	12559;13159	112050;112051;112052;117198;117199;117200;117201;117202;117203;117204	145110;152137					A4SJ74;G7CST6	A4SJ74;G7CST6	2;2	2;2	2;2	>tr|A4SJ74|A4SJ74_AERS4 Response regulator OS=Aeromonas salmonicida (strain A449) GN=ASA_0792 PE=4 SV=1;>tr|G7CST6|G7CST6_AERSA Response regulator OS=Aeromonas salmonicida subsp. salmonicida 01-B526 GN=IYQ_07546 PE=4 SV=1	2	2	2	2	2	2	2	2	2	2	5.7	5.7	5.7	58.416	526	6	4	3.6592e-09	5.7	5.7	30945000	15194000	15752000	4070900	3139100	0	2
#2	311	A4SJ79	914;6038;9814;13323;14863;15153	1032;6833;11063;15346;15347;17122;17123;17457	9537;9538;9539;9540;9541;60495;60496;60497;60498;60499;60500;60501;60502;60503;98042;98043;98044;98045;98046;98047;134058;134059;134060;134061;134062;134063;134064;149633;149634;149635;149636;149637;149638;149639;149640;152351;152352;152353;152354;152355	13129;13130;13131;13132;13133;79568;79569;79570;79571;79572;79573;79574;79575;127742;127743;127744;127745;127746;174327;174328;174329;174330;174331;193540;193541;193542;193543;193544;193545;193546;193547;197531;197532;197533;197534;197535	527;528		106;120		A4SJ79;G7CST0	A4SJ79;G7CST0	6;6	6;6	6;6	>sp|A4SJ79|GSA_AERS4 Glutamate-1-semialdehyde 2,1-aminomutase OS=Aeromonas salmonicida (strain A449) GN=hemL PE=3 SV=1;>tr|G7CST0|G7CST0_AERSA Glutamate-1-semialdehyde aminotransferase OS=Aeromonas salmonicida subsp. salmonicida 01-B526 GN=IYQ_07516 PE=4 S	2	6	6	6	6	6	6	6	6	6	20.8	20.8	20.8	45.935	428	22	18	3.0002e-65	20.8	20.8	167160000	77300000	89861000	14208000	8202700	12	11
#2	312	A4SJ82	10561;13726;15882;15883;16213	11953;15826;18276;18277;18653	106292;106293;138233;138234;159414;159415;159416;159417;159418;159419;162818;162819	137335;137336;137337;137338;137339;137340;137341;137342;137343;137344;137345;137346;137347;137348;137349;137350;179853;179854;179855;179856;179857;206353;206354;206355;206356;206357;206358;206359;206360;211066					A4SJ82;G7CSS7	A4SJ82;G7CSS7	5;5	5;5	5;5	>sp|A4SJ82|ERPA_AERS4 Iron-sulfur cluster insertion protein erpA OS=Aeromonas salmonicida (strain A449) GN=erpA PE=3 SV=1;>tr|G7CSS7|G7CSS7_AERSA Iron-sulfur cluster insertion protein ErpA OS=Aeromonas salmonicida subsp. salmonicida 01-B526 GN=IYQ_07501 PE	2	5	5	5	5	5	5	5	5	5	64.7	64.7	64.7	12.3	116	6	6	1.0356e-40	64.7	64.7	271340000	114730000	156620000	23506000	30380000	13	17
#2	313	A4SJ86	8451;11135;19357	9563;12585;22225	85122;85123;85124;112288;112289;112290;195813;195814	111322;111323;145334;145335;145336;145337;145338;145339;145340;145341;145342;254938					A4SJ86;G7CXL7	A4SJ86;G7CXL7	3;3	3;3	3;3	>tr|A4SJ86|A4SJ86_AERS4 Outer membrane efflux protein OS=Aeromonas salmonicida (strain A449) GN=ASA_0809 PE=4 SV=1;>tr|G7CXL7|G7CXL7_AERSA Outer membrane efflux protein OS=Aeromonas salmonicida subsp. salmonicida 01-B526 GN=IYQ_16474 PE=4 SV=1	2	3	3	3	3	3	3	3	3	3	7.3	7.3	7.3	51.407	468	5	3	5.2962e-18	7.3	7.3	40501000	18244000	22257000	744400	662060	6	6
#2	314	A4SJ87	897;898;1855;2675;3300;3793;5028;8359;8513;10942;14213;16071;16072;16125	1011;1012;1013;1014;2121;3046;3752;4306;5685;9457;9630;12375;16402;18489;18490;18551	9422;9423;9424;9425;9426;9427;9428;9429;9430;19463;27570;27571;34112;34113;34114;34115;38996;38997;38998;38999;50052;50053;84155;84156;84157;84158;84159;85677;110359;110360;110361;110362;144116;144117;161239;161240;161241;161242;161243;161244;161245;161804;161805;161806;161807;161808;161809	12961;12962;12963;12964;12965;12966;12967;12968;12969;12970;12971;12972;12973;12974;12975;12976;12977;12978;12979;12980;12981;12982;26567;37488;37489;37490;46008;46009;46010;46011;46012;46013;46014;46015;52496;65950;65951;65952;65953;110046;110047;110048;110049;110050;110051;110052;110053;111891;111892;142605;142606;142607;142608;142609;142610;142611;142612;142613;142614;186445;208882;208883;2088…	529		105		A4SJ87;G7CXL6;REV__A4SMV1	A4SJ87;G7CXL6	14;14;1	14;14;1	14;14;1	>tr|A4SJ87|A4SJ87_AERS4 HlyD family secretion protein OS=Aeromonas salmonicida (strain A449) GN=ASA_0810 PE=4 SV=1;>tr|G7CXL6|G7CXL6_AERSA HlyD family secretion protein OS=Aeromonas salmonicida subsp. salmonicida 01-B526 GN=IYQ_16469 PE=4 SV=1	3	14	14	14	13	12	13	12	13	12	48.8	48.8	48.8	36.696	334	28	19	1.9576e-79	44.9	46.7	338520000	169060000	169470000	19107000	17460000	25	24
#2	315	A4SJ89	3811;14679	4325;16918	39118;39119;39120;39121;39122;39123;39124;39125;147735;147736;147737;147738	52622;52623;52624;52625;191347;191348					A4SJ89;G7CXL4	A4SJ89;G7CXL4	2;2	2;2	2;2	>tr|A4SJ89|A4SJ89_AERS4 ABC-type multidrug transporter, permease component OS=Aeromonas salmonicida (strain A449) GN=ASA_0812 PE=4 SV=1;>tr|G7CXL4|G7CXL4_AERSA ABC-type multidrug transporter, permease component OS=Aeromonas salmonicida subsp. salmonicida 0	2	2	2	2	2	2	2	2	2	2	7.5	7.5	7.5	42.916	387	6	6	5.6569e-23	7.5	7.5	18612000	7908600	10704000	6889600	6146100	3	3
#2	316	A4SJ91	669;1114;9018;9629;10907;12657;12705;15552;15646;16985;16990;17270;19021;20671	741;1259;10189;10863;12334;14312;14385;17900;18006;19511;19518;19831;21850;23736	6899;6900;6901;6902;6903;6904;11550;11551;11552;11553;11554;11555;90144;90145;90146;90147;96259;96260;96261;96262;96263;96264;96265;109969;109970;109971;109972;109973;109974;126890;126891;126892;126893;127422;127423;127424;156255;156256;156257;156258;157249;157250;157251;170631;170632;170633;170634;170635;170636;170637;170638;170639;170640;170663;170664;170665;170666;170667;170668;173519;173520;1…	9193;9194;9195;9196;9197;9198;15947;15948;15949;15950;117324;117325;117326;117327;117328;117329;117330;117331;117332;117333;117334;117335;117336;117337;125259;125260;125261;125262;125263;125264;125265;125266;125267;142173;142174;142175;142176;142177;142178;142179;165020;165518;202413;203726;203727;203728;203729;203730;203731;203732;203733;203734;203735;203736;221345;221346;221347;221348;221349;22…					A4SJ91;G7CXL2	A4SJ91;G7CXL2	14;14	14;14	14;14	>tr|A4SJ91|A4SJ91_AERS4 Putative uncharacterized protein OS=Aeromonas salmonicida (strain A449) GN=ASA_0814 PE=4 SV=1;>tr|G7CXL2|G7CXL2_AERSA Putative uncharacterized protein OS=Aeromonas salmonicida subsp. salmonicida 01-B526 GN=IYQ_16449 PE=4 SV=1	2	14	14	14	14	14	14	14	14	14	69.7	69.7	69.7	32.499	284	27	40	3.4832e-97	69.7	69.7	478060000	196360000	281690000	124160000	157000000	39	44
#2	317	A4SJ92	1860;8879	2129;10037	19511;19512;19513;88868;88869	26603;26604;26605;26606;26607;26608;26609;26610;26611;26612;26613;115834;115835;115836;115837;115838;115839;115840;115841					A4SJ92;G7CXL1	A4SJ92;G7CXL1	2;2	2;2	2;2	>tr|A4SJ92|A4SJ92_AERS4 Putative uncharacterized protein OS=Aeromonas salmonicida (strain A449) GN=ASA_0815 PE=4 SV=1;>tr|G7CXL1|G7CXL1_AERSA Putative uncharacterized protein OS=Aeromonas salmonicida subsp. salmonicida 01-B526 GN=IYQ_16444 PE=4 SV=1	2	2	2	2	2	2	2	2	2	2	9.5	9.5	9.5	26.716	232	3	2	4.9189e-05	9.5	9.5	3265600	1599800	1665900	1555200	1892000	9	10
#2	318	A4SJ95	1671;2237;2674;3221;3527;3670;4239;4468;6176;7758;13988;14206;14207;14742;16052;17948;21128	1921;2558;3045;3661;4006;4165;4794;5064;5065;6990;8787;16144;16393;16394;16395;16984;18468;20606;24239	17804;17805;17806;17807;23720;23721;23722;23723;23724;27569;33487;33488;33489;36479;36480;37927;37928;37929;37930;43007;43008;43009;43010;43011;43012;45208;45209;45210;45211;45212;45213;45214;45215;45216;45217;45218;45219;61669;61670;78282;78283;78284;78285;141811;141812;141813;141814;141815;144044;144045;144046;144047;144048;144049;144050;144051;144052;148289;148290;161062;161063;161064;161065;1…	24038;24039;24040;24041;24042;24043;24044;24045;24046;32326;32327;32328;32329;32330;32331;32332;32333;37486;37487;45281;45282;45283;45284;49367;49368;49369;49370;49371;49372;49373;49374;49375;49376;49377;49378;50866;50867;50868;57349;57350;57351;57352;57353;57354;57355;57356;57357;57358;57359;57360;57361;60227;60228;60229;60230;60231;60232;60233;60234;60235;60236;60237;60238;60239;60240;60241;602…	530;531		33;143		A4SJ95;G7CXK8	A4SJ95;G7CXK8	17;17	17;17	17;17	>tr|A4SJ95|A4SJ95_AERS4 UTP-glucose-1-phosphate uridylyltransferase OS=Aeromonas salmonicida (strain A449) GN=galU PE=4 SV=1;>tr|G7CXK8|G7CXK8_AERSA UTP-glucose-1-phosphate uridylyltransferase OS=Aeromonas salmonicida subsp. salmonicida 01-B526 GN=IYQ_1642	2	17	17	17	17	16	17	16	17	16	80.9	80.9	80.9	33.651	303	44	32	4.7018e-168	80.9	80.9	707090000	376610000	330470000	47882000	24366000	73	28
#2	319	A4SJ97	81;82;3699;5097;5275;5276;5992;6098;6099;8298;11981;12793;13559;13637;21161;21162	92;93;94;95;4196;5760;5957;5958;5959;6779;6780;6902;6903;9394;13532;14512;14513;15637;15727;24279;24280	975;976;977;978;979;980;981;982;983;984;985;986;987;988;989;990;991;992;38113;38114;38115;38116;38117;38118;38119;38120;38121;38122;38123;38124;38125;38126;50771;50772;50773;50774;52466;52467;52468;52469;52470;52471;52472;52473;52474;52475;52476;52477;60023;60024;60025;60026;61115;61116;61117;61118;83662;83663;83664;83665;83666;83667;83668;83669;120230;120231;120232;128188;128189;128190;128191;12…	1423;1424;1425;1426;1427;1428;1429;1430;1431;1432;1433;1434;1435;1436;1437;1438;51174;51175;51176;51177;51178;51179;51180;51181;51182;51183;51184;51185;51186;51187;51188;51189;51190;51191;51192;51193;51194;66668;66669;66670;66671;66672;66673;66674;66675;66676;68820;68821;68822;68823;68824;68825;68826;68827;68828;68829;68830;68831;68832;68833;68834;68835;68836;68837;68838;68839;68840;68841;68842;6…	532;533;534;535		1;21;73;190		A4SJ97;G7CXK6	A4SJ97;G7CXK6	16;16	16;16	16;16	>tr|A4SJ97|A4SJ97_AERS4 CysQ protein OS=Aeromonas salmonicida (strain A449) GN=cysQ PE=4 SV=1;>tr|G7CXK6|G7CXK6_AERSA CysQ protein OS=Aeromonas salmonicida subsp. salmonicida 01-B526 GN=IYQ_16419 PE=4 SV=1	2	16	16	16	16	16	16	16	16	16	91	91	91	27.886	256	53	55	2.5886e-197	91	91	1278400000	598270000	680110000	144290000	149190000	54	63
#2	320	A4SJA2	4740;8826;20207	5372;9975;23224	47686;47687;47688;47689;47690;47691;47692;47693;88262;88263;88264;88265;88266;88267;88268;88269;205211;205212;205213;205214;205215;205216;205217	63147;63148;115108;115109;115110;115111;115112;115113;268059;268060					A4SJA2;G7CXK1	A4SJA2;G7CXK1	3;3	3;3	3;3	>sp|A4SJA2|Y825_AERS4 Putative transport protein ASA_0825 OS=Aeromonas salmonicida (strain A449) GN=ASA_0825 PE=3 SV=1;>tr|G7CXK1|G7CXK1_AERSA Putative transporter OS=Aeromonas salmonicida subsp. salmonicida 01-B526 GN=IYQ_16394 PE=4 SV=1	2	3	3	3	3	3	3	3	3	3	6.5	6.5	6.5	59.042	553	11	12	4.9644e-06	6.5	6.5	20120000	6666800	13453000	4365000	7258500	2	8
#2	321	A4SJA3	359;432;495;754;755;851;891;1735;2107;2844;3247;3599;4127;4128;4723;4866;5740;5741;5795;5796;5880;5881;5976;6080;6081;6160;6161;6162;6469;6470;6483;6665;6928;6929;7120;7313;8193;8534;8635;8783;8784;8785;10657;10680;11210;11211;11364;11503;11574;11589;11735;11770;11797;13569;13570;14063;14179;14203;14617;14972;15867;15872;15952;15953;15954;15955;16306;16307;16470;16483;16484;16707;16792;17316;1756…	400;482;555;839;840;952;1003;1991;2408;3234;3690;4088;4673;4674;5354;5513;6489;6490;6491;6551;6552;6650;6651;6761;6883;6884;6972;6973;6974;7319;7320;7334;7335;7536;7850;7851;8068;8286;9270;9656;9771;9931;9932;9933;12064;12088;12672;12673;12844;13002;13077;13094;13259;13297;13327;15649;15650;16236;16364;16390;16849;17253;18259;18264;18362;18363;18364;18365;18753;18754;18927;18944;18945;19203;19299…	3489;3490;3491;3492;3493;3494;3495;3496;4410;4411;4412;4413;4414;4415;4416;4417;4418;4419;4420;4421;4422;5055;5056;5057;5058;5059;5060;5061;5062;5063;5064;5065;5066;5067;5068;5069;5070;5071;5072;5073;5074;5075;5076;5077;5078;7940;7941;7942;7943;7944;7945;7946;7947;7948;7949;7950;7951;7952;7953;7954;7955;7956;7957;7958;7959;7960;7961;7962;7963;7964;7965;7966;7967;8841;8842;8843;8844;8845;8846;8847…	4731;4732;4733;4734;4735;4736;4737;4738;4739;4740;4741;4742;4743;4744;5784;5785;5786;5787;5788;5789;5790;5791;5792;5793;5794;5795;5796;5797;5798;5799;5800;5801;5802;5803;5804;5805;5806;5807;5808;5809;5810;5811;5812;5813;5814;5815;5816;5817;5818;5819;5820;5821;5822;5823;5824;5825;5826;5827;6654;6655;6656;6657;6658;6659;6660;6661;6662;6663;6664;6665;6666;6667;6668;10904;10905;10906;10907;10908;1090…	536;537;538;539		1569;1873;1984;2033		A4SJA3;G7CXJ9;G7CXK0;G7D1P1	A4SJA3;G7CXJ9	91;76;10;1	91;76;10;1	90;75;10;1	>tr|A4SJA3|A4SJA3_AERS4 RTX protein OS=Aeromonas salmonicida (strain A449) GN=asx PE=4 SV=1;>tr|G7CXJ9|G7CXJ9_AERSA RTX protein (Fragment) OS=Aeromonas salmonicida subsp. salmonicida 01-B526 GN=IYQ_16358 PE=4 SV=1	4	91	91	90	89	89	89	89	88	88	56.3	56.3	56.3	324.23	3195	578	566	0	56.2	55.9	10546000000	4501500000	6044400000	3617600000	3433200000	548	608
#2	322	A4SJA4	1680;7225	1932;8186	17906;17907;72354;72355	24186;94719;94720;94721;94722					A4SJA4	A4SJA4	2	2	1	>tr|A4SJA4|A4SJA4_AERS4 Two-component system chemotaxis response regulator CheV OS=Aeromonas salmonicida (strain A449) GN=cheV PE=4 SV=1	1	2	2	1	2	2	2	2	1	1	6.1	6.1	2.9	35.141	314	2	2	0.0087332	6.1	6.1	16982000	7915100	9066900	571230	712010	3	2
#2	323	A4SJA5	4064;18239;18511;20451	4609;20929;21257;23495	41565;41566;41567;41568;183404;183405;183406;183407;186290;186291;186292;207429;207430;207431	55663;237795;237796;237797;237798;237799;241500;241501;241502;241503;241504;241505;241506;241507;270607;270608;270609					A4SJA5;G7CXJ6	A4SJA5;G7CXJ6	4;4	4;4	4;4	>tr|A4SJA5|A4SJA5_AERS4 Acyl-CoA thioesterase I OS=Aeromonas salmonicida (strain A449) GN=tesA PE=4 SV=1;>tr|G7CXJ6|G7CXJ6_AERSA Acyl-CoA thioesterase I OS=Aeromonas salmonicida subsp. salmonicida 01-B526 GN=IYQ_16343 PE=4 SV=1	2	4	4	4	4	4	4	4	4	4	29.1	29.1	29.1	24.863	223	6	8	4.9433e-63	29.1	29.1	52805000	22730000	30074000	19297000	17886000	9	8
#2	324	A4SJA6	666;8951	738;10115	6882;6883;6884;6885;6886;89585;89586;89587;89588	9174;9175;9176;116606;116607;116608					A4SJA6;G7CXJ5	A4SJA6;G7CXJ5	2;2	2;2	2;2	>tr|A4SJA6|A4SJA6_AERS4 ABC-type transporter, ATP-binding protein OS=Aeromonas salmonicida (strain A449) GN=ASA_0829 PE=3 SV=1;>tr|G7CXJ5|G7CXJ5_AERSA ABC-type transporter, ATP-binding protein OS=Aeromonas salmonicida subsp. salmonicida 01-B526 GN=IYQ_1633	2	2	2	2	2	2	2	2	2	2	13.4	13.4	13.4	25.115	232	5	4	5.3473e-14	13.4	13.4	34234000	17484000	16749000	2602500	2711900	3	3
#2	325	A4SJA7	60;1242;1683;2265;2726;3799;3977;4284;9994;14731;15156;15878;18426;18626;19552;20370	68;1399;1935;2592;3101;4313;4506;4849;11268;16971;17460;18271;21152;21393;22473;23401	778;12820;12821;12822;17925;17926;17927;17928;17929;17930;24056;28004;28005;28006;28007;28008;39025;39026;40594;40595;40596;40597;43510;43511;43512;99674;99675;99676;99677;99678;99679;99680;99681;148199;148200;148201;148202;152362;152363;152364;152365;152366;159368;159369;159370;159371;159372;159373;185332;185333;185334;185335;185336;185337;185338;185339;185340;188027;188028;188029;188030;198049;…	1096;17586;17587;17588;24202;24203;24204;32725;38082;38083;38084;52528;52529;52530;52531;52532;52533;52534;54329;54330;54331;57964;129300;129301;129302;129303;129304;129305;129306;129307;129308;129309;129310;191802;197565;206320;206321;206322;240315;240316;240317;240318;240319;244431;258148;258149;258150;258151;269878;269879;269880;269881;269882					A4SJA7;G7CXJ4	A4SJA7;G7CXJ4	16;16	16;16	16;16	>tr|A4SJA7|A4SJA7_AERS4 ABC-type transport system, permease component OS=Aeromonas salmonicida (strain A449) GN=ASA_0830 PE=4 SV=1;>tr|G7CXJ4|G7CXJ4_AERSA ABC-type transport system, permease component OS=Aeromonas salmonicida subsp. salmonicida 01-B526 GN=	2	16	16	16	15	15	15	15	15	15	24.2	24.2	24.2	89.194	815	35	36	1.1754e-64	23.2	22.8	148490000	58125000	90369000	39252000	55244000	23	29
#2	326	A4SJA8	9707;20389	10945;23422	96774;96775;206890;206891	125938;125939;125940;125941;270016;270017;270018;270019;270020					A4SJA8;G7CXJ3	A4SJA8;G7CXJ3	2;2	2;2	2;2	>tr|A4SJA8|A4SJA8_AERS4 Putative nucleoside-diphosphate sugar epimerase OS=Aeromonas salmonicida (strain A449) GN=ASA_0831 PE=4 SV=1;>tr|G7CXJ3|G7CXJ3_AERSA Nucleoside-diphosphate sugar epimerase OS=Aeromonas salmonicida subsp. salmonicida 01-B526 GN=IYQ_1	2	2	2	2	2	2	2	2	2	2	13.5	13.5	13.5	33.753	303	2	2	4.0406e-12	13.5	13.5	54925000	22761000	32163000	15048000	18431000	4	5
#2	327	A4SJB0	29;2011;5474;7055;7595;8106;11953;11954;12650;15786;18779;19254;19255;21032	35;2296;6185;7995;8606;9177;13501;13502;14301;14302;18164;21563;22108;22109;24134	460;461;462;463;464;465;466;467;468;469;20956;20957;20958;20959;20960;20961;54664;54665;54666;54667;54668;54669;54670;70586;70587;70588;70589;70590;70591;76569;76570;76571;76572;76573;76574;81535;81536;81537;81538;81539;81540;81541;81542;81543;81544;120032;120033;120034;120035;120036;120037;120038;120039;120040;120041;120042;120043;126830;126831;126832;126833;126834;126835;126836;158376;158377;15…	662;663;664;665;666;667;668;669;670;671;672;673;28375;28376;28377;28378;28379;28380;71753;71754;71755;71756;71757;71758;71759;71760;71761;71762;71763;71764;92735;92736;92737;92738;92739;92740;92741;92742;92743;92744;92745;92746;92747;99949;99950;99951;99952;99953;99954;106327;106328;106329;106330;106331;106332;106333;106334;106335;106336;106337;106338;106339;106340;106341;106342;106343;106344;106…	540		327		A4SJB0;G7CXJ1	A4SJB0;G7CXJ1	14;14	14;14	14;14	>tr|A4SJB0|A4SJB0_AERS4 Peptidase, M28 family OS=Aeromonas salmonicida (strain A449) GN=ASA_0834 PE=4 SV=1;>tr|G7CXJ1|G7CXJ1_AERSA M28 family peptidase OS=Aeromonas salmonicida subsp. salmonicida 01-B526 GN=IYQ_16308 PE=4 SV=1	2	14	14	14	14	14	14	14	14	14	42	42	42	38.038	355	41	44	6.8819e-90	42	42	1197100000	517310000	679800000	122680000	188340000	73	88
#2	328	A4SJB1	3725;9265;11863;17017;19137	4226;4227;10457;13400;19551;21979;21980	38411;38412;38413;38414;38415;38416;38417;38418;38419;38420;38421;93140;93141;93142;93143;119180;119181;119182;119183;119184;170990;170991;170992;170993;193144;193145;193146;193147;193148;193149;193150	51579;51580;51581;51582;51583;51584;51585;51586;121608;121609;154614;154615;154616;154617;154618;154619;154620;154621;154622;154623;154624;154625;154626;154627;154628;154629;154630;221906;221907;221908;221909;221910;221911;221912;221913;221914;221915;221916;221917;221918;221919;221920;221921;251254;251255;251256;251257;251258	541;542		43;79		A4SJB1;G7CXJ0	A4SJB1;G7CXJ0	5;5	5;5	5;5	>tr|A4SJB1|A4SJB1_AERS4 tRNA (guanine-N(7)-)-methyltransferase OS=Aeromonas salmonicida (strain A449) GN=trmB PE=3 SV=1;>tr|G7CXJ0|G7CXJ0_AERSA tRNA (Guanine-N(7)-)-methyltransferase OS=Aeromonas salmonicida subsp. salmonicida 01-B526 GN=IYQ_16303 PE=4 SV=	2	5	5	5	5	5	5	5	5	5	34.2	34.2	34.2	26.685	237	16	15	4.1911e-59	34.2	34.2	172530000	80700000	91828000	18605000	19412000	14	21
#2	329	A4SJB2	2493;6864;17037	2837;7764;19573	25858;25859;68951;68952;171163;171164	35384;35385;35386;35387;35388;35389;35390;35391;35392;35393;35394;35395;35396;35397;35398;90533;222084;222085;222086;222087;222088;222089;222090;222091;222092;222093;222094					A4SJB2;G7CXI9	A4SJB2;G7CXI9	3;3	3;3	3;3	>tr|A4SJB2|A4SJB2_AERS4 Putative uncharacterized protein OS=Aeromonas salmonicida (strain A449) GN=ASA_0836 PE=4 SV=1;>tr|G7CXI9|G7CXI9_AERSA Putative uncharacterized protein OS=Aeromonas salmonicida subsp. salmonicida 01-B526 GN=IYQ_16298 PE=4 SV=1	2	3	3	3	3	3	3	3	3	3	31.8	31.8	31.8	12.441	110	3	3	3.0061e-09	31.8	31.8	65641000	22856000	42785000	5736900	7123400	15	12
#2	330	A4SJB3	663;888;7324;13316;13886;17590;18967	733;1000;8301;15332;16026;20188;21783	6855;6856;6857;6858;6859;6860;9315;9316;9317;9318;73601;73602;73603;73604;133963;133964;133965;133966;140791;140792;140793;140794;140795;140796;140797;140798;140799;176818;191383;191384;191385	9153;9154;9155;12802;12803;12804;96175;96176;96177;96178;96179;96180;96181;174201;174202;182806;182807;182808;182809;182810;182811;182812;182813;182814;182815;182816;182817;182818;182819;182820;182821;182822;182823;182824;229317;248720;248721;248722;248723;248724;248725	543		1		A4SJB3;G7CXI8	A4SJB3;G7CXI8	7;7	7;7	7;7	>sp|A4SJB3|GLSA_AERS4 Glutaminase OS=Aeromonas salmonicida (strain A449) GN=glsA PE=3 SV=1;>tr|G7CXI8|G7CXI8_AERSA Glutaminase OS=Aeromonas salmonicida subsp. salmonicida 01-B526 GN=IYQ_16293 PE=4 SV=1	2	7	7	7	6	7	6	7	6	7	35.9	35.9	35.9	32.824	306	15	16	3.5515e-46	34	35.9	159170000	71026000	88147000	54090000	58821000	20	19
#2	331	A4SJB4	411;6455;7507;9011;9680;14360;17347;18278;20358;20450;21024	459;7302;7303;7304;8508;10182;10917;16569;19919;20979;23388;23494;24125	4233;4234;4235;4236;64593;64594;64595;64596;64597;64598;64599;64600;64601;64602;64603;64604;75687;75688;75689;75690;75691;75692;90077;90078;90079;90080;90081;90082;96582;96583;96584;96585;96586;96587;96588;145101;145102;145103;145104;174288;174289;174290;174291;174292;174293;174294;174295;183812;183813;183814;183815;206637;206638;206639;206640;206641;206642;206643;207426;207427;207428;212390;2123…	5617;5618;5619;5620;5621;5622;5623;5624;5625;5626;5627;5628;5629;84970;84971;84972;84973;84974;98932;98933;98934;98935;98936;98937;98938;98939;98940;117217;117218;117219;125712;125713;125714;125715;125716;125717;187757;187758;187759;187760;187761;187762;225852;225853;225854;225855;225856;225857;238379;238380;238381;238382;238383;269754;269755;269756;269757;269758;269759;269760;269761;269762;26976…	544		353		A4SJB4;G7CXI7	A4SJB4;G7CXI7	11;11	11;11	11;11	>tr|A4SJB4|A4SJB4_AERS4 Thiosulfate sulfur transferase OS=Aeromonas salmonicida (strain A449) GN=ASA_0838 PE=4 SV=1;>tr|G7CXI7|G7CXI7_AERSA Thiosulfate sulfur transferase OS=Aeromonas salmonicida subsp. salmonicida 01-B526 GN=IYQ_16288 PE=4 SV=1	2	11	11	11	11	11	11	11	11	11	36.6	36.6	36.6	49.071	437	33	31	2.0916e-22	36.6	36.6	775540000	364450000	411090000	18867000	25754000	31	33
#2	332	A4SJB6	1624;3097;3140;5023;5148;5377;6765;8281;8413;8432;9123;10264;10881;12271;14596;14612;14613;14936;15019;15676;16814;17054;17656;18656;19808;20494	1860;3515;3565;5680;5818;6081;7653;9373;9520;9540;10302;11579;12306;13855;16825;16844;16845;17213;17307;18039;19321;19591;20257;21427;22768;23542	17292;17293;17294;17295;17296;17297;17298;17299;17300;17301;17302;17303;17304;17305;17306;17307;31847;31848;31849;31850;31851;31852;31853;32237;32238;32239;32240;32241;32242;32243;32244;32245;32246;50007;50008;50009;50010;50011;50012;51172;51173;51174;51175;51176;53530;53531;53532;53533;53534;53535;67704;67705;67706;67707;67708;67709;83472;84667;84668;84669;84670;84671;84672;84673;84941;84942;849…	23401;23402;23403;23404;23405;23406;23407;23408;23409;43074;43075;43429;43430;43431;43432;43433;43434;43435;65924;65925;65926;65927;65928;65929;67050;67051;70160;70161;88951;88952;108819;108820;110784;110785;111110;111111;119047;119048;133390;133391;133392;133393;141810;141811;159853;190262;190263;190264;190265;190266;190519;190520;190521;194297;195805;195806;204014;219092;219093;222233;230127;24…					A4SJB6;G7CXI5	A4SJB6;G7CXI5	26;26	26;26	26;26	>tr|A4SJB6|A4SJB6_AERS4 Eukaryotic ABC transporter, ATP-binding cassette protein OS=Aeromonas salmonicida (strain A449) GN=ASA_0840 PE=3 SV=1;>tr|G7CXI5|G7CXI5_AERSA ABC transporter ATP-binding protein OS=Aeromonas salmonicida subsp. salmonicida 01-B526 GN	2	26	26	26	24	26	24	26	24	26	30.4	30.4	30.4	130.76	1186	74	89	8.1676e-163	29.7	30.4	354260000	146180000	208080000	105340000	91987000	28	37
#2	333	A4SJB7	7192;9486	8147;10704	72030;72031;72032;72033;72034;94991;94992;94993;94994;94995;94996	94260;94261;94262;94263;94264;94265;94266;123913;123914;123915;123916					A4SJB7	A4SJB7	2	2	1	>tr|A4SJB7|A4SJB7_AERS4 Prolyl aminopeptidase OS=Aeromonas salmonicida (strain A449) GN=pip PE=4 SV=1	1	2	2	1	2	2	2	2	1	1	8.7	8.7	4.9	48.228	425	6	5	2.2157e-06	8.7	8.7	61114000	27371000	33743000	2381900	2428200	7	4
#2	334	A4SJC2	576;12323;12635;16294;20735	641;13918;14277;18740;23802	6020;6021;6022;6023;123563;123564;126685;126686;163675;163676;209743;209744	8126;8127;160326;160327;160328;160329;160330;160331;160332;160333;160334;160335;160336;160337;160338;160339;164627;164628;164629;164630;164631;212136;212137;273216					A4SJC2;G7CXH5	A4SJC2;G7CXH5	5;4	5;4	5;4	>sp|A4SJC2|RRAB_AERS4 Regulator of ribonuclease activity B OS=Aeromonas salmonicida (strain A449) GN=rraB PE=3 SV=1;>tr|G7CXH5|G7CXH5_AERSA RNase E inhibitor protein OS=Aeromonas salmonicida subsp. salmonicida 01-B526 GN=IYQ_16228 PE=4 SV=1	2	5	5	5	5	5	5	5	5	5	63.5	63.5	63.5	13.164	115	6	6	4.3939e-24	63.5	63.5	240780000	94528000	146250000	20135000	27422000	10	14
#2	335	A4SJC3	10171;10976;11004;11333;12154;13863;14728;16086;16179;16987;18152;18332	11475;12409;12439;12809;12810;13721;15999;16968;18505;18612;19515;20829;21039	101971;101972;101973;101974;110559;110560;110561;110562;110563;110767;110768;110769;110770;114037;114038;114039;114040;114041;114042;114043;121961;121962;121963;121964;121965;121966;121967;121968;121969;121970;140588;140589;140590;140591;140592;148185;148186;148187;148188;161363;161364;161365;161366;162425;162426;162427;162428;170650;170651;170652;170653;182523;182524;182525;182526;182527;182528;…	132114;132115;142838;142839;142840;143256;147847;147848;147849;147850;158004;158005;182571;191795;191796;191797;191798;209024;209025;210617;210618;210619;221372;221373;236415;238905;238906	545		197		A4SJC3;G7CXH4	A4SJC3;G7CXH4	12;12	12;12	12;12	>tr|A4SJC3|A4SJC3_AERS4 GGDEF domain protein OS=Aeromonas salmonicida (strain A449) GN=ASA_0851 PE=4 SV=1;>tr|G7CXH4|G7CXH4_AERSA Putative uncharacterized protein OS=Aeromonas salmonicida subsp. salmonicida 01-B526 GN=IYQ_16223 PE=4 SV=1	2	12	12	12	12	12	12	12	12	12	25.8	25.8	25.8	74.991	667	33	33	3.8324e-94	25.8	25.8	349380000	160400000	188980000	28110000	29582000	11	12
#2	336	A4SJC4	2108;6951;18358;20328;20916	2409;2410;7881;21070;23356;24009	22139;22140;22141;22142;22143;22144;22145;22146;22147;22148;22149;69749;69750;184559;184560;184561;184562;206387;206388;206389;206390;211501	29908;29909;29910;29911;29912;29913;29914;29915;29916;29917;29918;29919;29920;29921;29922;29923;29924;29925;91651;91652;91653;91654;239308;239309;239310;269524;269525;269526;269527;269528;275237	546		42		A4SJC4;G7CXH3	A4SJC4;G7CXH3	5;5	5;5	5;5	>tr|A4SJC4|A4SJC4_AERS4 Putative uncharacterized protein OS=Aeromonas salmonicida (strain A449) GN=ASA_0852 PE=4 SV=1;>tr|G7CXH3|G7CXH3_AERSA Putative uncharacterized protein OS=Aeromonas salmonicida subsp. salmonicida 01-B526 GN=IYQ_16218 PE=4 SV=1	2	5	5	5	3	5	3	5	3	5	41.5	41.5	41.5	17.484	164	9	13	8.5579e-43	28.7	41.5	99220000	29208000	70012000	7652300	14133000	1	12
#2	337	A4SJC8	4226;4227;4267;5978;7906;8151;9513;15310;19130;20315	4780;4781;4824;4825;6764;8953;9227;10733;17634;21971;23340	42910;42911;42912;42913;42914;42915;42916;42917;42918;42919;42920;42921;43375;43376;43377;43378;43379;43380;43381;43382;59913;59914;59915;59916;79617;79618;79619;79620;82061;82062;82063;82064;95266;95267;95268;95269;154011;154012;154013;154014;154015;193099;193100;193101;193102;206258;206259;206260;206261;206262;206263	57244;57245;57246;57247;57248;57249;57250;57251;57252;57253;57254;57255;57256;57257;57258;57259;57260;57261;57811;57812;57813;57814;57815;57816;57817;57818;57819;57820;57821;57822;57823;57824;78852;78853;78854;103767;103768;103769;103770;103771;103772;103773;103774;103775;103776;103777;103778;103779;103780;103781;103782;103783;103784;103785;103786;103787;103788;103789;103790;107112;107113;107114;…	547;548;549		85;150;159		A4SJC8;G7CXG9	A4SJC8;G7CXG9	10;10	10;10	10;10	>tr|A4SJC8|A4SJC8_AERS4 Phosphatidylserine decarboxylase proenzyme OS=Aeromonas salmonicida (strain A449) GN=psd PE=3 SV=1;>tr|G7CXG9|G7CXG9_AERSA Phosphatidylserine decarboxylase OS=Aeromonas salmonicida subsp. salmonicida 01-B526 GN=IYQ_16198 PE=4 SV=1	2	10	10	10	10	10	10	10	10	10	59	59	59	31.374	290	25	26	6.9932e-72	59	59	579360000	257270000	322100000	64219000	52469000	50	41
#2	338	A4SJC9	249;2641;2890;5333;9790;10594;12035;16468;20213	282;3009;3284;6029;11037;11038;11994;13589;18924;23230	2442;2443;2444;27345;27346;27347;30157;30158;30159;30160;30161;30162;30163;53162;53163;53164;97733;97734;97735;97736;97737;107109;107110;107111;120675;120676;120677;120678;120679;165374;165375;205252;205253;205254	3296;3297;3298;3299;3300;3301;3302;3303;3304;3305;3306;37156;37157;37158;37159;37160;37161;37162;37163;37164;37165;37166;37167;37168;37169;40926;40927;40928;40929;40930;40931;69640;69641;69642;127311;127312;127313;127314;127315;127316;127317;127318;127319;127320;127321;127322;127323;127324;127325;127326;127327;127328;138685;138686;138687;138688;138689;138690;156374;156375;156376;156377;156378;156…	550		331		A4SJC9;G7CXG8	A4SJC9;G7CXG8	9;8	9;8	9;8	>tr|A4SJC9|A4SJC9_AERS4 Putative ribosome biogenesis GTPase RsgA OS=Aeromonas salmonicida (strain A449) GN=engC PE=3 SV=1;>tr|G7CXG8|G7CXG8_AERSA GTPase RsgA OS=Aeromonas salmonicida subsp. salmonicida 01-B526 GN=IYQ_16193 PE=4 SV=1	2	9	9	9	9	9	9	9	9	9	37.3	37.3	37.3	38.102	343	14	20	1.5834e-42	37.3	37.3	263910000	115370000	148550000	16879000	22842000	28	27
#2	339	A4SJD0	2145;4728;7736;12710;15293;15753;16193;16194;16246;20446	2457;5359;8761;8762;14391;14392;17616;18128;18627;18628;18629;18688;23490	22647;22648;22649;22650;47581;47582;47583;47584;78064;78065;78066;78067;78068;78069;78070;78071;127440;127441;127442;127443;127444;127445;127446;127447;127448;127449;153880;153881;153882;153883;158111;158112;158113;158114;158115;158116;158117;162574;162575;162576;162577;162578;162579;162580;162581;162582;162583;162584;162585;163088;163089;163090;163091;207390;207391;207392;207393;207394;207395	30768;30769;30770;30771;30772;30773;30774;30775;30776;30777;30778;30779;63018;101820;101821;101822;101823;101824;101825;101826;101827;101828;101829;101830;101831;165535;165536;165537;199505;199506;199507;199508;199509;199510;199511;199512;204749;204750;204751;204752;204753;204754;210801;210802;210803;210804;210805;210806;210807;210808;210809;210810;210811;210812;210813;210814;211361;211362;211363…	551;552;553		58;120;159		A4SJD0;G7CXG7	A4SJD0;G7CXG7	10;10	10;10	10;10	>sp|A4SJD0|ORN_AERS4 Oligoribonuclease OS=Aeromonas salmonicida (strain A449) GN=orn PE=3 SV=1;>tr|G7CXG7|G7CXG7_AERSA Oligoribonuclease OS=Aeromonas salmonicida subsp. salmonicida 01-B526 GN=IYQ_16188 PE=4 SV=1	2	10	10	10	10	10	10	10	10	10	41.4	41.4	41.4	20.95	181	32	27	3.5021e-31	41.4	41.4	228510000	114560000	113950000	28501000	11265000	30	16
#2	340	A4SJD1	6312;6997;17540;19752;20340	7142;7928;20134;22710;23368	63081;63082;63083;63084;63085;63086;63087;63088;63089;70089;70090;176329;176330;176331;176332;200540;200541;206482;206483	83142;83143;83144;83145;83146;83147;83148;83149;83150;83151;83152;83153;83154;83155;83156;83157;83158;83159;83160;83161;83162;83163;92173;92174;92175;92176;92177;92178;92179;92180;92181;92182;92183;228702;228703;228704;228705;228706;228707;228708;228709;228710;228711;228712;228713;261511;261512;261513;261514;261515;261516;261517;261518;261519;261520;261521;261522;261523;261524;261525;261526;26152…					A4SJD1;G7CXG6	A4SJD1;G7CXG6	5;5	5;5	5;5	>tr|A4SJD1|A4SJD1_AERS4 Cold shock protein OS=Aeromonas salmonicida (strain A449) GN=cspX PE=3 SV=1;>tr|G7CXG6|G7CXG6_AERSA Cold shock protein OS=Aeromonas salmonicida subsp. salmonicida 01-B526 GN=IYQ_16183 PE=4 SV=1	2	5	5	5	5	5	5	5	5	5	85.5	85.5	85.5	7.6375	69	10	9	2.3237e-75	85.5	85.5	1567200000	629640000	937540000	142570000	167860000	29	44
#2	341	A4SJD2	8268;9608;10516;12221;14387;15662;17067;18614	9358;10839;11901;13797;16598;18024;19606;21381	83364;83365;83366;83367;96088;96089;96090;96091;96092;96093;96094;105849;105850;122507;122508;122509;122510;122511;145256;145257;157358;157359;157360;157361;171414;171415;187916;187917;187918;187919;187920;187921;187922;187923	108612;108613;108614;108615;108616;108617;108618;125100;125101;125102;125103;125104;136981;136982;136983;136984;136985;136986;136987;136988;158780;158781;158782;158783;158784;158785;188057;188058;188059;188060;188061;188062;188063;188064;188065;188066;188067;188068;203856;203857;203858;203859;203860;203861;203862;203863;203864;203865;203866;203867;203868;203869;203870;203871;203872;203873;203874;…					A4SJD2;G7CXG5	A4SJD2;G7CXG5	8;8	8;8	8;8	>tr|A4SJD2|A4SJD2_AERS4 Putative uncharacterized protein OS=Aeromonas salmonicida (strain A449) GN=ASA_0865 PE=4 SV=1;>tr|G7CXG5|G7CXG5_AERSA Putative uncharacterized protein OS=Aeromonas salmonicida subsp. salmonicida 01-B526 GN=IYQ_16178 PE=4 SV=1	2	8	8	8	8	8	8	8	8	8	36.7	36.7	36.7	23.835	215	20	14	5.3158e-34	36.7	36.7	205760000	107610000	98145000	27527000	28757000	44	45
#2	342	A4SJD3	168;395;450;5412;6282;8147;9860;14350;14924;16941;17854;20117	188;442;501;6120;7110;9223;11118;16558;17199;19465;20497;23122	1681;1682;1683;1684;1685;4085;4086;4087;4617;4618;4619;4620;4621;53772;53773;53774;53775;62857;62858;62859;62860;62861;62862;62863;62864;62865;62866;62867;62868;62869;62870;62871;82038;82039;82040;82041;82042;82043;98522;98523;98524;98525;98526;98527;145036;145037;145038;145039;150067;150068;150069;150070;150071;170185;170186;179502;179503;179504;204197;204198;204199;204200;204201;204202;204203	2278;2279;5440;6042;6043;6044;70439;70440;70441;70442;82801;82802;82803;82804;82805;82806;82807;82808;82809;82810;82811;107068;107069;107070;128174;187698;194193;220790;232648;232649;266701;266702;266703;266704					A4SJD3;G7CXG4	A4SJD3;G7CXG4	12;12	11;11	11;11	>tr|A4SJD3|A4SJD3_AERS4 Methyl-accepting chemotaxis transducer OS=Aeromonas salmonicida (strain A449) GN=ASA_0866 PE=4 SV=1;>tr|G7CXG4|G7CXG4_AERSA Methyl-accepting chemotaxis transducer OS=Aeromonas salmonicida subsp. salmonicida 01-B526 GN=IYQ_16173 PE=4	2	12	11	11	12	12	11	11	11	11	26.3	24.9	24.9	75.251	700	25	25	2.9525e-89	26.3	26.3	453650000	168030000	285620000	22367000	44844000	6	17
#2	343	A4SJD4	1058;2469;2651;3349;5057;5695;7000;7081;7238;7561;7625;9093;11380;13913;14790;16295;16698;17188;18551;20800;20903	1195;2811;2812;3020;3805;5714;6437;7931;8026;8201;8568;8640;10269;12861;16056;17042;18741;19193;19734;21311;21312;23871;23994	10790;10791;10792;10793;10794;10795;25759;25760;25761;25762;25763;25764;25765;27423;27424;27425;27426;27427;27428;27429;27430;27431;27432;27433;27434;27435;34652;34653;34654;34655;34656;34657;34658;34659;34660;34661;34662;34663;34664;34665;34666;34667;34668;50236;50237;50238;50239;50240;50241;50242;50243;50244;50245;56869;56870;56871;56872;56873;56874;56875;56876;56877;56878;56879;56880;56881;568…	14956;14957;14958;14959;14960;14961;14962;14963;14964;14965;14966;14967;14968;14969;14970;14971;35222;35223;35224;35225;35226;35227;37291;37292;37293;37294;37295;37296;37297;46626;46627;46628;46629;46630;46631;46632;46633;46634;46635;46636;46637;46638;46639;46640;46641;46642;46643;46644;46645;46646;46647;46648;46649;46650;46651;46652;46653;46654;46655;46656;46657;46658;46659;46660;46661;46662;466…	554;555		357;445		A4SJD4;G7CXG3	A4SJD4;G7CXG3	21;21	21;21	21;21	>sp|A4SJD4|SYE_AERS4 Glutamate--tRNA ligase OS=Aeromonas salmonicida (strain A449) GN=gltX PE=3 SV=1;>tr|G7CXG3|G7CXG3_AERSA Glutamyl-tRNA synthetase OS=Aeromonas salmonicida subsp. salmonicida 01-B526 GN=gltX PE=4 SV=1	2	21	21	21	21	21	21	21	21	21	55.8	55.8	55.8	52.818	471	91	90	1.0732e-127	55.8	55.8	2602200000	1203500000	1398700000	67736000	70491000	97	72
#2	344	A4SJD5	37;9166;10259;11540;15941;17388;18710;19388	43;10347;11573;13042;18349;19964;21485;22264	573;574;575;576;577;91827;91828;91829;91830;102931;102932;102933;102934;102935;102936;102937;116083;116084;116085;116086;160065;160066;160067;160068;160069;174919;174920;188733;188734;188735;188736;188737;196113;196114;196115;196116;196117;196118;196119;196120;196121	886;119521;133349;133350;133351;150808;207061;226794;245291;255370;255371					A4SJD5	A4SJD5	8	8	8	>tr|A4SJD5|A4SJD5_AERS4 Predicted extracellular nuclease OS=Aeromonas salmonicida (strain A449) GN=ASA_0872 PE=4 SV=1	1	8	8	8	8	8	8	8	8	8	19.6	19.6	19.6	77.63	710	20	21	1.25e-39	19.6	19.6	232730000	96914000	135810000	13449000	21994000	2	9
#2	345	A4SJE1	4311;6134;15718	4879;6942;18088	43654;43655;43656;61382;61383;61384;157819;157820;157821	58169;58170;80705;204377;204378;204379;204380;204381;204382;204383					A4SJE1;G7CXF7	A4SJE1;G7CXF7	3;3	3;3	3;3	>tr|A4SJE1|A4SJE1_AERS4 TolQ proton channel protein OS=Aeromonas salmonicida (strain A449) GN=ASA_0878 PE=3 SV=1;>tr|G7CXF7|G7CXF7_AERSA Biopolymer transport protein ExbB OS=Aeromonas salmonicida subsp. salmonicida 01-B526 GN=IYQ_16128 PE=4 SV=1	2	3	3	3	3	3	3	3	3	3	10.6	10.6	10.6	48.788	454	3	6	1.2494e-07	10.6	10.6	87394000	46087000	41307000	1170600	1617000	5	5
#2	346	A4SJE2	8627;9734;12504;12895;13302;14347;14630;15282;18301;18353	9762;10974;14125;14677;14678;15312;16555;16863;17605;21005;21065	86590;86591;86592;86593;96982;96983;96984;96985;96986;96987;96988;125196;125197;125198;125199;129356;129357;129358;129359;129360;129361;133835;133836;133837;133838;145012;145013;145014;147265;147266;147267;147268;153726;153727;153728;153729;184019;184020;184021;184508;184509;184510;184511;184512;184513	113184;113185;113186;113187;113188;126207;126208;126209;126210;126211;126212;126213;162570;162571;162572;162573;168237;168238;174002;174003;174004;174005;174006;174007;174008;174009;174010;174011;187658;187659;187660;187661;190696;190697;190698;190699;190700;190701;199251;199252;199253;199254;199255;238564;239231;239232;239233;239234;239235;239236;239237	556		112		A4SJE2;G7CXF6	A4SJE2;G7CXF6	10;10	10;10	10;10	>tr|A4SJE2|A4SJE2_AERS4 TonB system biopolymer transport component OS=Aeromonas salmonicida (strain A449) GN=ASA_0879 PE=4 SV=1;>tr|G7CXF6|G7CXF6_AERSA TonB system biopolymer transport component OS=Aeromonas salmonicida subsp. salmonicida 01-B526 GN=IYQ_16	2	10	10	10	10	10	10	10	10	10	44.5	44.5	44.5	28.148	254	24	21	6.3243e-62	44.5	44.5	197830000	104130000	93700000	50528000	30364000	28	21
#2	347	A4SJE3	1728;1814;3525;3987;4032;5041;5256;7132;9373;9398;11318;11408;12102;14068;14564;14580;16195;18423;18664;20592;20606;20751;20995;21025	1983;2075;4004;4517;4570;5698;5936;8081;10584;10611;12794;12892;13664;16241;16788;16804;16805;18630;21148;21435;23651;23668;23821;24094;24126	18244;18245;18246;18247;18248;18249;19078;19079;19080;19081;19082;19083;19084;19085;19086;36464;36465;36466;36467;36468;36469;36470;36471;36472;36473;36474;36475;36476;36477;40661;40662;40663;40664;40665;41247;41248;41249;41250;41251;50137;50138;50139;50140;50141;50142;50143;50144;52230;52231;52232;52233;52234;52235;52236;52237;52238;52239;52240;71359;94215;94216;94217;94218;94363;94364;94365;943…	24785;24786;24787;24788;25822;25823;25824;25825;49357;49358;49359;49360;49361;49362;49363;49364;49365;54420;54421;54422;55215;66053;66054;66055;66056;66057;66058;66059;66060;68542;68543;68544;68545;68546;68547;68548;93612;122902;122903;122904;123134;123135;123136;123137;147190;147191;148524;157088;157089;157090;185201;185202;189842;189843;189844;189845;189846;189847;189848;189849;189850;189851;18…	557;558		704;761		A4SJE3;G7CXF5	A4SJE3;G7CXF5	24;24	24;24	24;24	>tr|A4SJE3|A4SJE3_AERS4 TonB-dependent receptor OS=Aeromonas salmonicida (strain A449) GN=ASA_0880 PE=3 SV=1;>tr|G7CXF5|G7CXF5_AERSA TonB-dependent receptor OS=Aeromonas salmonicida subsp. salmonicida 01-B526 GN=IYQ_16118 PE=4 SV=1	2	24	24	24	24	22	24	22	24	22	40.1	40.1	40.1	93.572	868	83	72	1.0235e-211	40.1	38.7	1876200000	893030000	983150000	158990000	131520000	45	40
#2	348	A4SJE5	1347;2120;3645;6216;8460;8576;17075;18219;20326	1523;2426;4139;7035;9573;9702;19614;20907;23354	13807;13808;13809;22267;22268;37718;37719;62171;62172;85184;85185;85186;85187;85188;85189;85190;85191;85192;86180;86181;86182;86183;171468;171469;171470;171471;171472;171473;183254;183255;183256;206375;206376;206377	18833;18834;30073;30074;30075;30076;50632;50633;82009;82010;111439;111440;111441;111442;111443;111444;111445;112563;222437;222438;222439;237588;237589;237590;237591;237592;237593;237594;237595;237596;237597;237598;237599;237600;237601;237602;237603;269494;269495;269496					A4SJE5;G7CXF3	A4SJE5;G7CXF3	9;9	9;9	9;9	>tr|A4SJE5|A4SJE5_AERS4 ABC-type oligopeptide transport system, periplasmic binding protein OS=Aeromonas salmonicida (strain A449) GN=appA PE=4 SV=1;>tr|G7CXF3|G7CXF3_AERSA ABC-type oligopeptide transport system, periplasmic binding protein OS=Aeromonas sa	2	9	9	9	9	9	9	9	9	9	20.8	20.8	20.8	68.819	605	19	15	2.6814e-56	20.8	20.8	235020000	81011000	154010000	16897000	19826000	16	24
#2	349	A4SJE9	55;1835;4758;5644;5903;7227;7352;7499;9661;10257;10279;10494;11140;12291;13219;14380;15893;16327;19036;20541	63;2096;5393;6381;6673;8188;8189;8338;8339;8499;10897;11570;11595;11871;11872;12592;12593;13882;13883;15185;15186;16591;18288;18289;18290;18775;21866;23591	755;756;757;758;759;760;19318;47856;47857;47858;47859;47860;56424;56425;56426;56427;56428;56429;56430;56431;56432;56433;56434;56435;59156;59157;59158;59159;59160;59161;59162;59163;59164;59165;72359;72360;72361;72362;74038;74039;74040;74041;75639;75640;75641;75642;75643;75644;75645;75646;96451;96452;96453;96454;102905;102906;102907;102908;102909;102910;102911;102912;102913;102914;102915;102916;102…	1040;1041;1042;1043;1044;1045;1046;1047;1048;1049;1050;1051;1052;1053;1054;1055;1056;1057;1058;26266;63431;63432;63433;63434;63435;63436;63437;63438;63439;63440;63441;63442;63443;63444;63445;63446;63447;63448;63449;63450;63451;63452;63453;63454;63455;73944;73945;73946;73947;73948;73949;73950;73951;73952;73953;73954;73955;73956;73957;73958;73959;73960;73961;73962;73963;73964;77772;77773;77774;7777…	559;560;561;562;563;564;565		37;79;118;120;310;332;444		A4SJE9;G7CXE8	A4SJE9;G7CXE8	20;20	20;20	20;20	>tr|A4SJE9|A4SJE9_AERS4 Aminoacyl-histidine dipeptidase OS=Aeromonas salmonicida (strain A449) GN=pepD PE=4 SV=1;>tr|G7CXE8|G7CXE8_AERSA Aminoacyl-histidine dipeptidase OS=Aeromonas salmonicida subsp. salmonicida 01-B526 GN=IYQ_16073 PE=4 SV=1	2	20	20	20	19	20	19	20	19	20	62.7	62.7	62.7	52.344	483	79	86	1.1921e-248	60.9	62.7	2453000000	1020900000	1432100000	172460000	193270000	80	83
#2	350	A4SJF2	242;5510;5943;6414;12234;14069;14811;15672	274;6222;6721;7254;7255;13812;16242;17064;18035	2325;2326;2327;2328;2329;2330;2331;2332;2333;2334;55026;55027;55028;55029;59510;59511;59512;59513;59514;59515;59516;64101;64102;64103;64104;64105;64106;64107;64108;64109;64110;122604;122605;122606;122607;142757;142758;142759;142760;142761;142762;142763;142764;142765;148860;148861;148862;148863;157465;157466;157467;157468;157469	3077;3078;3079;3080;3081;3082;3083;3084;3085;3086;3087;3088;3089;3090;3091;3092;3093;3094;3095;3096;3097;3098;3099;3100;3101;3102;3103;3104;3105;3106;3107;3108;3109;3110;3111;3112;3113;3114;3115;3116;3117;3118;3119;3120;3121;3122;3123;3124;72076;72077;72078;72079;72080;72081;72082;72083;72084;72085;72086;72087;72088;72089;72090;72091;72092;72093;72094;72095;72096;72097;78107;78108;78109;78110;781…	566		46		A4SJF2;G7CXE6	A4SJF2;G7CXE6	8;8	8;8	8;8	>sp|A4SJF2|XGPT_AERS4 Xanthine phosphoribosyltransferase OS=Aeromonas salmonicida (strain A449) GN=gpt PE=3 SV=1;>tr|G7CXE6|G7CXE6_AERSA Xanthine-guanine phosphoribosyltransferase OS=Aeromonas salmonicida subsp. salmonicida 01-B526 GN=IYQ_16063 PE=4 SV=1	2	8	8	8	8	8	8	8	8	8	51	51	51	17.396	155	29	24	7.9527e-92	51	51	842700000	374440000	468270000	307660000	277200000	64	96
#2	351	A4SJF3	1018;1019;4329;8108;9128;9524;15653;17968;18099;19684;21183	1150;1151;4898;9180;10309;10746;18015;20629;20771;22635;24301	10439;10440;10441;10442;43807;43808;81568;81569;81570;91547;91548;91549;95364;95365;95366;95367;157298;157299;180768;181805;181806;181807;181808;181809;199528;199529;213807;213808;213809;213810;213811	14285;14286;14287;14288;14289;14290;14291;14292;14293;14294;14295;14296;58401;58402;106391;106392;119212;124215;124216;203806;234233;235408;260147;260148;278133					A4SJF3;G7CXE5	A4SJF3;G7CXE5	11;11	11;11	11;11	>tr|A4SJF3|A4SJF3_AERS4 Putative uncharacterized protein OS=Aeromonas salmonicida (strain A449) GN=ASA_0891 PE=4 SV=1;>tr|G7CXE5|G7CXE5_AERSA Fermentation/respiration switch protein OS=Aeromonas salmonicida subsp. salmonicida 01-B526 GN=frsA PE=4 SV=1	2	11	11	11	11	10	11	10	11	10	28.9	28.9	28.9	47.504	422	16	15	5.5965e-22	28.9	27	389290000	170800000	218490000	4511100	7009800	10	15
#2	352	A4SJF5	4058;8130;9409;9417;10099;16610;20120;20210	4603;9203;9204;10623;10631;11392;19097;23125;23227	41500;41501;41502;41503;81781;81782;81783;81784;81785;81786;81787;81788;94445;94446;94447;94448;94488;94489;94490;94491;94492;100780;100781;100782;100783;100784;100785;100786;167069;167070;167071;167072;167073;167074;167075;167076;167077;204231;204232;204233;204234;205239;205240;205241;205242;205243	55533;55534;55535;55536;106718;106719;106720;106721;106722;106723;106724;106725;106726;106727;106728;123237;123238;123239;123240;123241;123242;123243;123244;123282;123283;123284;123285;123286;123287;123288;123289;123290;123291;123292;123293;123294;123295;130472;130473;130474;130475;130476;130477;130478;130479;130480;130481;130482;216831;216832;216833;266732;266733;266734;266735;266736;266737;2680…	567		213		A4SJF5;G7CXE3	A4SJF5;G7CXE3	8;8	8;8	8;8	>tr|A4SJF5|A4SJF5_AERS4 Glutamate 5-kinase OS=Aeromonas salmonicida (strain A449) GN=proB PE=3 SV=1;>tr|G7CXE3|G7CXE3_AERSA Gamma-glutamyl kinase OS=Aeromonas salmonicida subsp. salmonicida 01-B526 GN=IYQ_16048 PE=4 SV=1	2	8	8	8	8	8	8	8	8	8	34.3	34.3	34.3	39.373	367	25	21	2.6245e-53	34.3	34.3	432880000	200780000	232090000	34603000	30304000	20	27
#2	353	A4SJF6	1453;3620;4062;4532;4775;7969;8144;9952;11618;14100;16267;16831;19147;19344;21095	1638;4111;4607;5135;5411;9028;9218;11221;13125;16276;18709;19339;21990;22210;24205	15058;15059;15060;15061;15062;15063;15064;15065;15066;15067;15068;15069;15070;15071;15072;15073;15074;15075;15076;15077;15078;15079;15080;15081;15082;15083;15084;15085;15086;15087;15088;15089;15090;15091;15092;15093;15094;15095;15096;15097;15098;15099;15100;15101;15102;15103;15104;15105;15106;15107;15108;15109;15110;15111;15112;15113;15114;37437;37438;37439;37440;37441;37442;37443;41548;41549;415…	20424;20425;20426;20427;20428;20429;20430;20431;20432;20433;20434;20435;20436;20437;20438;20439;20440;20441;20442;20443;20444;20445;20446;20447;20448;20449;20450;20451;20452;50349;50350;55644;55645;55646;55647;60914;60915;63543;63544;63545;104714;104715;104716;104717;104718;104719;104720;104721;107039;107040;107041;107042;107043;107044;107045;107046;128960;151829;185542;185543;211533;211534;21153…					A4SJF6;G7CXE2	A4SJF6;G7CXE2	15;15	15;15	15;15	>sp|A4SJF6|PROA_AERS4 Gamma-glutamyl phosphate reductase OS=Aeromonas salmonicida (strain A449) GN=proA PE=3 SV=1;>tr|G7CXE2|G7CXE2_AERSA Gamma-glutamyl phosphate reductase OS=Aeromonas salmonicida subsp. salmonicida 01-B526 GN=proA PE=4 SV=1	2	15	15	15	15	15	15	15	15	15	47.5	47.5	47.5	44.463	417	87	75	9.9871e-68	47.5	47.5	8748900000	5103500000	3645500000	1826600000	1684500000	47	40
#2	354	A4SJG1	703;16643	782;19134	7269;7270;7271;7272;167397;167398	9608;9609;9610;9611;9612;9613;217261					A4SJG1;G7CXD6	A4SJG1;G7CXD6	2;2	2;2	2;2	>tr|A4SJG1|A4SJG1_AERS4 RNA methyltransferase, TrmH family OS=Aeromonas salmonicida (strain A449) GN=ASA_0899 PE=4 SV=1;>tr|G7CXD6|G7CXD6_AERSA RNA methyltransferase OS=Aeromonas salmonicida subsp. salmonicida 01-B526 GN=IYQ_16013 PE=4 SV=1	2	2	2	2	2	2	2	2	2	2	15.4	15.4	15.4	18.375	169	3	3	1.2511e-15	15.4	15.4	15576000	7998500	7577300	6171700	2194100	3	4
#2	355	A4SJG3	369;2019;3218;8697;12956;14327;14328;18944	410;2304;3658;9837;14763;16532;16533;21756	3572;3573;3574;21003;21004;21005;21006;33479;33480;33481;33482;87164;87165;87166;87167;87168;87169;87170;129995;129996;129997;129998;144897;144898;144899;144900;144901;144902;144903;144904;144905;144906;144907;144908;191106;191107;191108;191109;191110	4823;28431;28432;28433;28434;45261;113811;113812;113813;113814;113815;168984;168985;168986;187441;187442;187443;187444;187445;187446;187447;187448;187449;187450;187451;187452;187453;187454;187455;187456;187457;187458;187459;187460;187461;187462;187463;187464;187465;187466;187467;187468;187469;187470;187471;187472;187473;187474;187475;187476;187477;187478;187479;187480;187481;187482;187483;187484;…					A4SJG3;G7CXD4	A4SJG3;G7CXD4	8;8	8;8	8;8	>tr|A4SJG3|A4SJG3_AERS4 Pseudouridine-5-phosphate glycosidase OS=Aeromonas salmonicida (strain A449) GN=psuG PE=3 SV=1;>tr|G7CXD4|G7CXD4_AERSA Indigoidine synthase A-like protein OS=Aeromonas salmonicida subsp. salmonicida 01-B526 GN=IYQ_16003 PE=4 SV=1	2	8	8	8	8	8	8	8	8	8	38.1	38.1	38.1	31.386	302	20	19	4.24e-30	38.1	38.1	598580000	395830000	202750000	166420000	172610000	37	40
#2	356	A4SJG4	1716;2306;14997	1970;2636;17283	18159;18160;18161;18162;24564;24565;24566;24567;24568;24569;24570;150939;150940;150941	24629;24630;24631;24632;24633;33361;33362;33363;33364;195496;195497;195498;195499					A4SJG4;G7CXD3	A4SJG4;G7CXD3	3;3	3;3	3;3	>tr|A4SJG4|A4SJG4_AERS4 Carbonic anhydrase OS=Aeromonas salmonicida (strain A449) GN=cah PE=4 SV=1;>tr|G7CXD3|G7CXD3_AERSA Carbonic anhydrase OS=Aeromonas salmonicida subsp. salmonicida 01-B526 GN=IYQ_15998 PE=4 SV=1	2	3	3	3	3	3	3	3	3	3	14.5	14.5	14.5	26.433	242	7	7	1.5398e-07	14.5	14.5	62104000	37858000	24245000	7369700	9822200	6	5
#2	357	A4SJG9	13819;20495	15935;23543	139549;139550;139551;139552;139553;139554;207743;207744;207745;207746	181334;181335;181336;181337;181338;181339;181340;270917;270918;270919;270920;270921;270922;270923					A4SJG9;G7CXC8	A4SJG9;G7CXC8	2;2	2;2	2;2	>tr|A4SJG9|A4SJG9_AERS4 Lipoprotein, putative OS=Aeromonas salmonicida (strain A449) GN=ASA_0907 PE=4 SV=1;>tr|G7CXC8|G7CXC8_AERSA Lipoprotein OS=Aeromonas salmonicida subsp. salmonicida 01-B526 GN=IYQ_15973 PE=4 SV=1	2	2	2	2	2	2	2	2	2	2	27.5	27.5	27.5	16.789	153	5	5	4.2381e-33	27.5	27.5	81460000	35057000	46402000	7106900	8871200	5	9
#2	358	A4SJI1	2985;3314;14172	3390;3769;16356	30918;30919;30920;34288;34289;34290;143847;143848;143849;143850;143851;143852;143853;143854;143855;143856;143857;143858;143859;143860;143861;143862;143863;143864;143865;143866;143867	41900;46148;46149;46150;186208;186209					A4SJI1;G7CXB6	A4SJI1;G7CXB6	3;3	3;3	3;3	>tr|A4SJI1|A4SJI1_AERS4 Putative uncharacterized protein OS=Aeromonas salmonicida (strain A449) GN=ASA_0919 PE=4 SV=1;>tr|G7CXB6|G7CXB6_AERSA Putative uncharacterized protein OS=Aeromonas salmonicida subsp. salmonicida 01-B526 GN=IYQ_15913 PE=4 SV=1	2	3	3	3	3	3	3	3	3	3	17.9	17.9	17.9	21.86	196	13	14	4.5286e-12	17.9	17.9	399210000	181290000	217920000	50654000	56596000	3	3
#2	359	A4SJI2	513;535;10662;16735;19121;19772;20229	575;598;12069;19235;21961;22730;23247	5288;5289;5290;5291;5292;5293;5294;5295;5296;5622;5623;5624;5625;5626;5627;5628;5629;5630;107847;107848;107849;107850;107851;107852;107853;168053;168054;168055;168056;193021;193022;193023;193024;193025;200758;200759;205432;205433;205434;205435	6931;6932;6933;7556;7557;7558;139577;218059;251112;251113;251114;261713;268365					A4SJI2;G7CXB5	A4SJI2;G7CXB5	7;6	7;6	7;6	>tr|A4SJI2|A4SJI2_AERS4 Conserved integral membrane protein OS=Aeromonas salmonicida (strain A449) GN=ASA_0920 PE=4 SV=1;>tr|G7CXB5|G7CXB5_AERSA Integral membrane protein OS=Aeromonas salmonicida subsp. salmonicida 01-B526 GN=IYQ_15908 PE=4 SV=1	2	7	7	7	7	7	7	7	7	7	10.5	10.5	10.5	87.809	799	17	23	5.6693e-11	10.5	10.5	63990000	26144000	37846000	11790000	10960000	6	7
#2	360	A4SJI6	707;1030;10112;12994	787;1162;11405;14833	7292;7293;10515;10516;10517;10518;10519;10520;10521;10522;100919;100920;100921;100922;100923;130485	9644;14428;130693;169729					A4SJI6;G7CXB1	A4SJI6;G7CXB1	4;4	4;4	4;4	>tr|A4SJI6|A4SJI6_AERS4 Beta-ketoacyl-ACP reductase OS=Aeromonas salmonicida (strain A449) GN=fabG PE=3 SV=1;>tr|G7CXB1|G7CXB1_AERSA 3-ketoacyl-(Acyl-carrier-protein) reductase OS=Aeromonas salmonicida subsp. salmonicida 01-B526 GN=fabG PE=4 SV=1	2	4	4	4	3	4	3	4	3	4	19.5	19.5	19.5	25.429	241	7	9	1.2281e-19	14.5	19.5	42387000	19409000	22978000	6186900	5767400	2	1
#2	361	A4SJI9	1928;3528;5882;7160;13056	2202;4007;6652;8113;14930	20157;20158;20159;20160;20161;36481;36482;36483;36484;36485;58942;71571;71572;71573;71574;71575;71576;71577;71578;71579;130951;130952;130953;130954;130955	27523;27524;27525;27526;27527;27528;27529;27530;49379;49380;49381;49382;49383;49384;49385;49386;49387;49388;77455;77456;93799;93800;93801;93802;93803;170319;170320;170321					A4SJI9;G7CXA8	A4SJI9;G7CXA8	5;5	5;5	5;5	>tr|A4SJI9|A4SJI9_AERS4 Molybdenum cofactor biosynthesis protein Mog OS=Aeromonas salmonicida (strain A449) GN=mog PE=4 SV=1;>tr|G7CXA8|G7CXA8_AERSA Molybdenum cofactor biosynthesis protein MogA OS=Aeromonas salmonicida subsp. salmonicida 01-B526 GN=mogA P	2	5	5	5	4	5	4	5	4	5	32.4	32.4	32.4	19.138	176	11	14	1.7742e-16	27.3	32.4	123830000	51525000	72308000	23488000	23239000	11	17
#2	362	A4SJJ9	6693;6793;20657	7570;7685;23722	67046;67047;67048;68070;68071;209115;209116;209117;209118;209119;209120;209121;209122;209123;209124;209125;209126;209127;209128;209129;209130;209131;209132;209133;209134;209135;209136;209137;209138;209139;209140;209141;209142;209143;209144;209145;209146;209147;209148;209149;209150;209151;209152;209153;209154;209155	88105;88106;89388;272466;272467					A4SJJ9;G7CX98	A4SJJ9;G7CX98	3;3	3;3	3;3	>tr|A4SJJ9|A4SJJ9_AERS4 Phenazine biosynthesis PhzC/PhzF protein OS=Aeromonas salmonicida (strain A449) GN=ASA_0939 PE=4 SV=1;>tr|G7CX98|G7CX98_AERSA Phenazine biosynthesis PhzC/PhzF protein OS=Aeromonas salmonicida subsp. salmonicida 01-B526 GN=IYQ_15803	2	3	3	3	3	3	3	3	3	3	16.3	16.3	16.3	32.354	295	23	23	0.021528	16.3	16.3	275830000	133260000	142570000	54469000	58053000	2	3
#2	363	A4SJK0	1386;1798;1799;1961;2655;2656;3375;3376;3492;3644;3956;4093;4094;5558;5602;8282;8283;10981;10982;10983;11514;11810;11916;12551;12618;13477;13478;13539;14181;15577;15605;15606;15801;16022;16023;17553;17885;20246;20309;20558;20784;20785	1568;2058;2059;2239;2240;3024;3025;3831;3832;3964;4137;4138;4484;4639;4640;6273;6274;6331;9374;9375;12414;12415;12416;13013;13014;13342;13343;13460;14176;14256;15537;15538;15611;16366;16367;17926;17961;17962;18183;18433;18434;18435;18436;20148;20532;23266;23334;23613;23855;23856	14226;18983;18984;18985;18986;18987;18988;18989;18990;18991;18992;18993;18994;18995;18996;18997;18998;18999;19000;19001;19002;19003;19004;19005;19006;19007;20437;20438;20439;20440;20441;20442;20443;20444;20445;20446;20447;27451;27452;27453;27454;27455;27456;27457;27458;27459;27460;27461;27462;27463;27464;27465;27466;34923;34924;34925;34926;34927;34928;34929;34930;34931;34932;34933;34934;34935;349…	19239;19240;19241;19242;19243;25680;25681;25682;25683;25684;25685;25686;25687;25688;25689;25690;25691;25692;25693;25694;25695;25696;25697;25698;25699;25700;25701;25702;25703;25704;25705;25706;27747;27748;27749;27750;27751;27752;27753;27754;27755;27756;27757;27758;27759;27760;27761;27762;27763;27764;27765;27766;27767;27768;27769;27770;27771;27772;27773;27774;27775;37349;37350;37351;37352;37353;373…	568;569;570;571;572;573;574;575		20;92;211;212;235;335;461;490		A4SJK0;G7CX97	A4SJK0;G7CX97	42;42	42;42	42;42	>sp|A4SJK0|SYK_AERS4 Lysine--tRNA ligase OS=Aeromonas salmonicida (strain A449) GN=lysS PE=3 SV=1;>tr|G7CX97|G7CX97_AERSA Lysyl-tRNA synthetase OS=Aeromonas salmonicida subsp. salmonicida 01-B526 GN=lysS PE=4 SV=1	2	42	42	42	42	40	42	40	42	40	71.5	71.5	71.5	58.256	512	245	202	0	71.5	69.9	4909500000	2426300000	2483200000	640300000	396970000	336	261
#2	364	A4SJK1	5417;8773;11469;11663;12013;14042;17100;20346	6125;9919;12965;13177;13565;16207;19640;23375	53790;53791;87779;87780;87781;87782;87783;87784;87785;115229;115230;115231;115232;115233;115234;117308;117309;117310;117311;117312;117313;117314;117315;120484;120485;120486;120487;142426;142427;142428;142429;142430;142431;142432;142433;142434;171636;171637;171638;171639;171640;206544;206545;206546;206547;206548;206549;206550;206551;206552;206553;206554;206555	70458;70459;70460;70461;70462;70463;70464;70465;70466;70467;70468;70469;70470;70471;114526;114527;114528;149459;149460;149461;149462;149463;149464;149465;149466;149467;149468;149469;149470;149471;152317;152318;152319;152320;152321;152322;156191;156192;156193;156194;156195;156196;156197;184794;184795;184796;184797;184798;184799;184800;184801;184802;222673;222674;222675;222676;269689;269690					A4SJK1;G7CX96	A4SJK1;G7CX96	8;7	7;6	7;6	>sp|A4SJK1|RF2_AERS4 Peptide chain release factor 2 OS=Aeromonas salmonicida (strain A449) GN=prfB PE=3 SV=1;>tr|G7CX96|G7CX96_AERSA Peptide chain release factor 2 OS=Aeromonas salmonicida subsp. salmonicida 01-B526 GN=prfB PE=4 SV=1	2	8	7	7	8	8	7	7	7	7	27.4	27.4	27.4	41.083	365	25	26	2.6576e-57	27.4	27.4	977260000	432920000	544340000	13694000	23243000	22	22
#2	365	A4SJK2	889;890;1578;2055;2856;2857;3517;5673;5859;5860;6282;7377;7477;8002;8261;8465;9401;10368;12311;15098;15383;15703;16388;16501;16777;17962	1001;1002;1801;1802;2350;3246;3247;3996;6414;6622;6623;7110;8365;8476;9064;9351;9578;10614;11691;13904;17396;17714;18068;18841;18964;19283;20622	9319;9320;9321;9322;9323;9324;9325;9326;9327;9328;9329;9330;9331;9332;9333;16796;16797;16798;16799;16800;16801;16802;16803;16804;16805;16806;16807;16808;21590;21591;29891;29892;29893;29894;29895;36284;36285;36286;36287;56727;56728;56729;56730;56731;56732;58651;58652;58653;58654;58655;58656;58657;58658;58659;58660;58661;58662;58663;58664;58665;58666;58667;58668;58669;62857;62858;62859;62860;62861;…	12805;12806;12807;12808;12809;12810;12811;22667;22668;22669;22670;22671;22672;22673;22674;22675;22676;22677;29240;29241;29242;29243;40524;40525;49046;49047;74289;77042;77043;77044;77045;77046;77047;77048;77049;77050;82801;82802;82803;82804;82805;82806;82807;82808;82809;82810;82811;96823;96824;98671;105074;105075;105076;105077;105078;105079;105080;105081;105082;105083;105084;105085;105086;105087;1…	576		203		A4SJK2;G7CX95	A4SJK2;G7CX95	26;26	26;26	25;25	>tr|A4SJK2|A4SJK2_AERS4 Methyl-accepting chemotaxis protein OS=Aeromonas salmonicida (strain A449) GN=ASA_0942 PE=4 SV=1;>tr|G7CX95|G7CX95_AERSA Methyl-accepting chemotaxis protein OS=Aeromonas salmonicida subsp. salmonicida 01-B526 GN=IYQ_15788 PE=4 SV=1	2	26	26	25	25	26	25	26	24	25	46.6	46.6	45	66.594	624	105	100	8.7771e-225	41.5	46.6	2752400000	1285000000	1467400000	214690000	172500000	67	71
#2	366	A4SJK3	12600;19790	14232;22750	126279;126280;126281;126282;126283;126284;126285;126286;126287;126288;126289;126290;126291;126292;126293;126294;200902;200903;200904;200905;200906;200907;200908;200909;200910;200911;200912;200913;200914;200915;200916;200917;200918;200919;200920;200921;200922;200923	164031;164032;164033;164034;164035;164036;164037;164038;164039;164040;164041;164042;164043;164044;164045;164046;164047;164048;164049;164050;164051;164052;164053;164054;164055;164056;164057;164058;164059;164060;164061;164062;164063;164064;164065;164066;164067;164068;164069;164070;164071;164072;164073;164074;164075;164076;164077;164078;164079;164080;164081;164082;164083;164084;164085;164086;164087;…					A4SJK3;G7CX94	A4SJK3;G7CX94	2;2	2;2	2;2	>tr|A4SJK3|A4SJK3_AERS4 Sodium/glutamate symporter OS=Aeromonas salmonicida (strain A449) GN=gltS PE=4 SV=1;>tr|G7CX94|G7CX94_AERSA Sodium/glutamate symporter OS=Aeromonas salmonicida subsp. salmonicida 01-B526 GN=IYQ_15783 PE=4 SV=1	2	2	2	2	2	2	2	2	2	2	4	4	4	42.264	399	19	19	2.0052e-09	4	4	28496000	12915000	15581000	9497200	7917500	29	38
#2	367	A4SJK4	4279;8051;19615	4841;9117;22551	43477;80980;80981;198836;198837;198838;198839;198840;198841;198842;198843;198844;198845;198846;198847;198848;198849;198850	57908;105669;105670;105671;105672;105673;105674;259191;259192;259193;259194					A4SJK4;G7CX93	A4SJK4;G7CX93	3;3	3;3	3;3	>tr|A4SJK4|A4SJK4_AERS4 L-asparaginase I OS=Aeromonas salmonicida (strain A449) GN=aspG PE=3 SV=1;>tr|G7CX93|G7CX93_AERSA Cytoplasmic asparaginase I OS=Aeromonas salmonicida subsp. salmonicida 01-B526 GN=ansA PE=4 SV=1	2	3	3	3	2	3	2	3	2	3	9.5	9.5	9.5	37.666	346	8	10	1.42e-05	7.2	9.5	33348000	10873000	22475000	4730300	5562100	4	7
#2	368	A4SJK9	525;1175;1346;1460;2695;4153;4946;4947;5423;5857;10927;15200;16087;16088;18005;18654;20378	588;1327;1522;1646;3069;4702;5598;5599;6131;6620;12356;17514;18506;18507;20671;21425;23409	5416;5417;5418;5419;5420;5421;5422;5423;5424;12235;12236;12237;12238;12239;12240;12241;12242;12243;12244;13800;13801;13802;13803;13804;13805;13806;15202;15203;15204;15205;15206;15207;15208;15209;15210;15211;15212;15213;15214;15215;15216;27703;27704;27705;27706;27707;42295;42296;42297;42298;42299;42300;42301;42302;42303;42304;42305;42306;42307;42308;42309;42310;42311;42312;42313;42314;42315;42316;…	7103;7104;7105;7106;16901;16902;16903;16904;16905;16906;16907;16908;16909;16910;16911;16912;16913;16914;18832;20528;20529;20530;20531;20532;20533;20534;20535;20536;20537;20538;20539;20540;20541;20542;37635;37636;56503;56504;56505;56506;56507;56508;56509;56510;56511;56512;56513;56514;56515;65171;65172;65173;65174;65175;65176;65177;70523;70524;70525;70526;70527;77013;77014;77015;77016;77017;77018;7…					A4SJK9;G7CX88	A4SJK9;G7CX88	17;17	17;17	17;17	>tr|A4SJK9|A4SJK9_AERS4 Signal peptide peptidase OS=Aeromonas salmonicida (strain A449) GN=sppA PE=4 SV=1;>tr|G7CX88|G7CX88_AERSA Signal peptide peptidase OS=Aeromonas salmonicida subsp. salmonicida 01-B526 GN=IYQ_15753 PE=4 SV=1	2	17	17	17	17	17	17	17	17	17	33.1	33.1	33.1	66.739	614	90	95	7.786e-103	33.1	33.1	718710000	325930000	392780000	90282000	94560000	58	62
#2	369	A4SJL0	1129;1717;1938;2437;2711;5983;6410;6457;6492;7205;7706;7933;8222;9597;10660;10852;12314;14174;14801;14871;15078;16509;17930;18545;20576	1277;1971;2213;2777;3085;6769;7249;7306;7346;8163;8724;8987;9302;10825;12067;12273;13907;16358;17054;17131;17375;18972;20586;21304;23634	11751;11752;11753;11754;11755;11756;18163;18164;18165;20234;20235;25574;25575;25576;25577;25578;25579;27882;27883;27884;27885;59950;59951;59952;59953;64073;64074;64075;64076;64644;64645;64646;64647;65130;65131;65132;65133;72148;72149;72150;72151;77589;77590;77591;77592;77593;77594;77595;77596;77597;77598;77599;79939;79940;79941;79942;82970;82971;82972;82973;95955;95956;95957;95958;107839;107840;1…	16275;16276;16277;16278;16279;24634;27570;27571;27572;27573;27574;27575;34969;37934;37935;37936;37937;37938;37939;78877;78878;78879;84188;84189;84190;84191;84192;84193;84996;84997;85488;85489;85490;94404;94405;101221;101222;104326;108233;108234;108235;124951;139568;139569;139570;139571;139572;139573;139574;141453;141454;141455;141456;141457;160195;186222;186223;186224;186225;192323;192324;193666;…	577		308		A4SJL0;G7CX87	A4SJL0;G7CX87	25;25	25;25	25;25	>tr|A4SJL0|A4SJL0_AERS4 NADH:flavin oxidoreductase/NADH oxidase OS=Aeromonas salmonicida (strain A449) GN=ASA_0950 PE=4 SV=1;>tr|G7CX87|G7CX87_AERSA NADH:flavin oxidoreductase/NADH oxidase OS=Aeromonas salmonicida subsp. salmonicida 01-B526 GN=IYQ_15748 PE	2	25	25	25	25	25	25	25	25	25	48	48	48	73.654	675	53	60	5.9778e-82	48	48	1164500000	469450000	695040000	72300000	100220000	34	56
#2	370	A4SJL1	854;1684;1710;4308;6508;9171;11572;12704;16216	956;1936;1964;4876;7362;7363;10353;13075;14383;14384;18656	8890;8891;8892;17931;17932;17933;17934;17935;17936;17937;18130;18131;18132;43634;43635;43636;43637;43638;65255;65256;65257;65258;65259;65260;65261;65262;65263;65264;65265;65266;91853;91854;116398;116399;116400;116401;116402;116403;116404;127417;127418;127419;127420;127421;162835;162836;162837	12287;12288;12289;12290;12291;12292;24205;24206;24207;24208;24209;24210;24211;24212;24213;24214;24215;24216;24217;24218;24219;24220;24502;24503;24504;24505;24506;24507;24508;58132;58133;58134;58135;58136;58137;58138;58139;58140;58141;58142;58143;85700;85701;85702;85703;85704;85705;85706;85707;85708;85709;85710;85711;85712;85713;85714;85715;85716;85717;85718;85719;85720;85721;85722;85723;85724;857…	578;579		1;164		A4SJL1;G7CX86	A4SJL1;G7CX86	9;9	9;9	9;9	>tr|A4SJL1|A4SJL1_AERS4 Nitroreductase family protein OS=Aeromonas salmonicida (strain A449) GN=ASA_0951 PE=4 SV=1;>tr|G7CX86|G7CX86_AERSA Nitroreductase family protein OS=Aeromonas salmonicida subsp. salmonicida 01-B526 GN=IYQ_15743 PE=4 SV=1	2	9	9	9	9	9	9	9	9	9	63.2	63.2	63.2	20.16	182	27	20	1.7241e-84	63.2	63.2	500730000	244240000	256490000	133020000	112210000	41	33
[truncated: 3,443 more rows]

## Sheet: ratios
	LFQ Intensities C-pellet		LFQ Intensities D-pellet
first ID	#1	#2	#1	#2	LFQ ratio C1/D1	LFQ ratio C2/D2
A2T192		11369000		23871000		0.476268
A2T1A0		35116000		58924000		0.595954
A2T1A9	28079000	15080000	61945000	33224000	0.453289	0.453889
A2T1B3	150240000	464000000	249570000	668170000	0.601995	0.694434
A2T1B5	11483000	3046100	15242000	1861800	0.753379	1.6361
A2T1B7	74271000	30207000	187500000	26614000	0.396112	1.135
A2T1C2	7663900	49794000	17605000	107970000	0.435325	0.461184
A2T1D6	36003000	43973000	49095000	63270000	0.733333	0.695006
A4SH46	87599000		76271000		1.14852
A4SH47	66409000	8142400	63974000	10994000	1.03806	0.740622
A4SH49	1101400000	672770000	1341100000	607300000	0.821266	1.10781
A4SH53	63124000	0	6666600	6505700	9.46869	0
A4SH54	70419000	2952900	777900	658860	90.5245	4.48183
A4SH55	3666300		0		#DIV/0!
A4SH56	78764000	4783400	58205000	4079700	1.35322	1.17249
A4SH63	33650000	24570000	43168000	27093000	0.779513	0.906876
A4SH64	2192200	19912000	2649500	30453000	0.827401	0.65386
A4SH65	882690000	1459600000	838480000	1561200000	1.05273	0.934922
A4SH66	1439000000	246940000	2002600000	356420000	0.718566	0.692834
[truncated: 2,013 more rows]
