# Supplementary material for: The Aeromonas salmonicida subsp. salmonicida exoproteome: global analysis, moonlighting proteins and putative antigens for vaccination against furunculosis
Source: Proteome Sci. 2013 Oct 15;11:44. doi: 10.1186/1477-5956-11-44 (PMC3826670; doi:10.1186/1477-5956-11-44)
Supplement: Additional file 10 — Table.Pseudomonas aeruginosa proteins detected by Choi and collaborators in outer membrane vesicles [43] and their homologues in A. salmonicida subsp. salmonicida. In green and gray, proteins respectively detected in A. salmonicida SNs and pellets by our MS analysis and having homologues in P. aeruginosa OMVs. In white, OMV proteins specific to P. aeruginosa. [file 1477-5956-11-44-S10.xlsx]

## Sheet: Sheet1
Choi,D.S., Kim,D.K., Choi,S.J., Lee,J., Choi,J.P., Rho,S., Park,S.H., Kim,Y.K., Hwang,D., Gho,Y.S. Proteomic analysis of outer membrane vesicles derived from Pseudomonas aeruginosa, in Proteomics, 2011
In green, proteins found in A. salmonicida SNs in our MS analysis and having homologues in Pseudomonas OMVs
In gray, proteins found only in A. salmonicida pellets in our MS analysis and having homologues in Pseudomonas OMVs
In white, OMVs proteins specific to Pseudomonas
From Table 4S. Identified P. aeruginosa OMV proteins with more than three unique peptides. Molecular weight (MW); amino acid length (AA); ProteinProphet (ProP); and sequence coverage (SeqCov).
A. Salmonicida A449 homologous Locus	Uniprot accession	Uniprot ID	PA number	Protein name	MW	AA	ProP	Number of unique peptides	Number of identified peptides	SeqCov (%)	Estimated abundance	Subcellular localization	Gene Ontology biological process	Gene Ontology molecular function
ASA_0222	P13981	ARCA_PSEAE	PA5171	Arginine deiminase (ArcA)	46435.6	418	1	11	71	32.1	14.9	Cytoplasm	Arginine metabolic process;Arginine catabolic process	Hydrolase activity;Hydrolase activity, acting on carbon-nitrogen (but not peptide) bonds, in linear amidines;Arginine deiminase activity
ASA_0275	P09591	EFTU_PSEAE	PA4277	Elongation factor Tu (TufB)	43369.4	397	1	32	331	60.7	59.4	Cytoplasm	Translation;Translational elongation	Nucleotide binding;Translation elongation factor activity;GTPase activity;GTP binding
ASA_0279	Q9HWC5	RL11_PSEAE	PA4274	50S ribosomal protein L11 (RplK)	14907.1	143	1	3	13	23.8	8.4	Cytoplasm	Translation	RNA binding;Structural constituent of ribosome;rRNA binding
ASA_0280	Q9HWC6	RL1_PSEAE	PA4273	50S ribosomal protein L1 (RplA)	24233.9	231	1	4	7	32	1.9	Cytoplasm	RNA processing;Translation;Regulation of translation	tRNA binding;RNA binding;Structural constituent of ribosome;rRNA binding
ASA_0283	Q51561	RPOB_PSEAE	PA4270	DNA-directed RNA polymerase subunit beta (RpoB)	150837	1357	1	25	164	26.5	10.7	Cytoplasm	Transcription;Transcription, DNA-dependent	DNA binding;DNA-directed RNA polymerase activity;Transferase activity;Nucleotidyltransferase activity;Ribonucleoside binding
ASA_0284	Q9HWC9	RPOC_PSEAE	PA4269	DNA-directed RNA polymerase subunit beta' (RpoC)	154382	1399	1	37	218	31.1	14.7	Cytoplasm	Transcription;Transcription, DNA-dependent	DNA binding;DNA-directed RNA polymerase activity;Transferase activity;Nucleotidyltransferase activity
ASA_0291	Q9HWD1	RS7_PSEAE	PA4267	30S ribosomal protein S7 (RpsG)	17504.3	156	1	3	28	19.9	9.9	Cytoplasm	Translation	tRNA binding;RNA binding;Structural constituent of ribosome;rRNA binding
ASA_0292	Q9HWD2	EFG1_PSEAE	PA4266	Elongation factor G 1 (FusA1)	77784	706	1	13	64	32.2	8.2	Cytoplasm	Translation;Translational elongation	Nucleotide binding;Translation elongation factor activity;GTPase activity;GTP binding
ASA_0334	Q9HVY3	RS9_PSEAE	PA4432	30S ribosomal protein S9 (RpsI)	14614.7	130	1	3	23	37.7	12.4	Cytoplasm	Translation	Structural constituent of ribosome
ASA_0419	Q59637	ODP1_PSEAE	PA5015	Pyruvate dehydrogenase E1 component (AceE)	99563.3	882	1	19	98	27.9	11	Cytoplasm	Glycolysis;Metabolic process;Oxidation reduction	Catalytic activity;Pyruvate dehydrogenase (acetyl-transferring) activity;Oxidoreductase activity
ASA_0421	Q9I3D1	DLDH2_PSEAE	PA1587	Dihydrolipoamide dehydrogenase (LpdG)	50164.6	478	1	5	13	14	2.9	Cytoplasm	Glycolysis;Cell redox homeostasis;Oxidation reduction	Dihydrolipoyl dehydrogenase activity;Electron carrier activity;Oxidoreductase activity;FAD binding
ASA_0427	Q9I2V5	ACON2_PSEAE	PA1787	Aconitate hydratase 2 (AcnB)	93627.4	869	1	15	67	23.6	8.4	Cytoplasm	Tricarboxylic acid cycle;Metabolic process	Aconitate hydratase activity;Iron ion binding;Protein binding;Lyase activity;Metal ion binding;Iron-sulfur cluster binding;4 iron, 4 sulfur cluster binding
ASA_1009	Q9HV54	Q9HV54_PSEAE	PA4745	N utilization substance protein A (NusA)	54658.3	493	1	4	11	13.4	6.5	Cytoplasm	DNA repair;Regulation of transcription termination	Nucleotide binding;DNA binding;Transcription factor activity;RNA binding;Protein binding;Transcription regulator activity
ASA_1170	Q9HVC5	KPRS_PSEAE	PA4670	Ribose-phosphate pyrophosphokinase (Prs)	34039.9	313	0.9997	3	7	13.1	1.8	Cytoplasm	Nucleoside metabolic process;Ribonucleoside monophosphate biosynthetic process;Nucleotide biosynthetic process;Cellular biosynthetic process	Nucleotide binding;Magnesium ion binding;Ribose phosphate diphosphokinase activity;ATP binding;Kinase activity;Transferase activity;Metal ion binding
ASA_1649	P38100	CARB_PSEAE	PA4756	Carbamoyl-phosphate synthase large chain (CarB)	117330	1073	1	4	11	5	1	Cytoplasm	Pyrimidine nucleotide biosynthetic process;Arginine biosynthetic process;Nitrogen compound metabolic process;Metabolic process;Amino acid biosynthetic process	Nucleotide binding;Magnesium ion binding;Catalytic activity;Carbamoyl-phosphate synthase activity;Carbamoyl-phosphate synthase (glutamine-hydrolyzing) activity;ATP binding;Ligase activity;Manganese ion binding;Metal ion binding
ASA_1768	Q9HZ71	RS1_PSEAE	PA3162	30S ribosomal protein S1 (RpsA)	61869.4	559	1	10	44	28.1	7.1	Cytoplasm	Translation	RNA binding;Structural constituent of ribosome
ASA_1826	Q9I3C5	HTPG_PSEAE	PA1596	Chaperone protein htpG (HtpG)	71667.4	634	1	3	16	8.2	2	Cytoplasm	Protein folding;Response to stress	Nucleotide binding;ATP binding;Unfolded protein binding
ASA_1888	Q9I2U2	TIG_PSEAE	PA1800	Trigger factor (Tig)	48581.8	436	1	5	24	17.2	4.2	Cytoplasm	Protein folding;Cell cycle;Protein transport;Cell division	Peptidyl-prolyl cis-trans isomerase activity;Isomerase activity
ASA_1892	P05384	DBHB_PSEAE	PA1804	DNA-binding protein HU-beta (HupB)	9086.5	90	1	5	74	53.3	54.2	Cytoplasm	Chromosome condensation	DNA binding
ASA_1946	Q9I4I1	Q9I4I1_PSEAE	PA1156	Ribonucleoside-diphosphate reductase (NrdA)	107105	963	1	7	20	11.9	11.8	Cytoplasm	DNA replication;Oxidation reduction	Ribonucleoside-diphosphate reductase activity;Protein binding;ATP binding;Oxidoreductase activity
ASA_2080	Q9HVC4	RL25_PSEAE	PA4671	50S ribosomal protein L25	21962.1	204	1	7	26	58.8	9.7	Cytoplasm	Translation	RNA binding;Structural constituent of ribosome;5S rRNA binding;rRNA binding
ASA_2298	Q9I5U9	Q9I5U9_PSEAE	PA0588	Putative uncharacterized protein	73721.9	640	1	4	8	8.8	4.7	Cytoplasm	Unknown biological process terms	Unknown biological process terms
ASA_2354	Q51567	SUCD_PSEAE	PA1589	Succinyl-CoA ligase [ADP-forming] subunit alpha (SucD)	30265.8	295	1	3	11	14.9	4.2	Cytoplasm	Tricarboxylic acid cycle;Metabolic process	Nucleotide binding;Catalytic activity;ATP citrate synthase activity;Succinate-CoA ligase (ADP-forming) activity;Binding;ATP binding;Ligase activity
ASA_2499	Q9I003	Q9I003_PSEAE	PA2840	Probable ATP-dependent RNA helicase	62107.1	567	1	5	13	11.1	7.7	Cytoplasm	Unknown biological process terms	Nucleotide binding;Nucleic acid binding;Helicase activity;ATP binding;ATP-dependent helicase activity;Hydrolase activity
ASA_2627	Q9I6Z3	Q9I6Z3_PSEAE	PA0139	Alkyl hydroperoxide reductase subunit C (AhpC)	20541.3	187	1	4	16	37.4	9.4	Cytoplasm	Cell redox homeostasis;Oxidation reduction	Antioxidant activity;Oxidoreductase activity;Peroxiredoxin activity
ASA_2844	Q51422	SYD_PSEAE	PA0963	Aspartyl-tRNA synthetase (AspS)	66207	591	1	3	15	6.4	1.9	Cytoplasm	Translation;tRNA aminoacylation for protein translation;Aspartyl-tRNA aminoacylation	Nucleotide binding;Nucleic acid binding;Aminoacyl-tRNA ligase activity;Aspartate-tRNA ligase activity;ATP binding;Ligase activity
ASA_2942	Q9I0L5	Q9I0L5_PSEAE	PA2623	Isocitrate dehydrogenase [NADP] (Icd)	45577.1	418	1	4	23	16	13.6	Cytoplasm	Glyoxylate cycle;Tricarboxylic acid cycle;Oxidation reduction	Magnesium ion binding;Isocitrate dehydrogenase (NADP+) activity;Oxidoreductase activity;Oxidoreductase activity, acting on the CH-OH group of donors, NAD or NADP as acceptor;Manganese ion binding;Metal ion binding;NAD or NADH binding
ASA_2996	Q9HV43	DNAK_PSEAE	PA4761	Chaperone protein (DnaK)	68402.7	637	1	9	41	19.3	7.3	Cytoplasm	Protein folding;Response to stress	Nucleotide binding;ATP binding;Unfolded protein binding
ASA_3160	O82850	RS2_PSEAE	PA3656	30S ribosomal protein S2 (RpsB)	27336.2	246	1	10	84	32.9	26.5	Cytoplasm	Translation	Structural constituent of ribosome
ASA_3431	P30718	CH60_PSEAE	PA4385	60 kDa chaperonin (GroEL)	57085.5	547	1	37	401	72	59.1	Cytoplasm	Protein folding;Protein refolding;Cellular protein metabolic process	Nucleotide binding;Protein binding;ATP binding;Unfolded protein binding
ASA_3461	P26480	RPOD_PSEAE	PA0576	RNA polymerase sigma factor (RpoD)	69643	617	1	3	11	8.1	1.5	Cytoplasm	Transcription;Transcription initiation;Regulation of transcription, DNA-dependent;Regulation of transcription	DNA binding;Transcription factor activity;Sigma factor activity;Transcription regulator activity
ASA_3809	P08280	RECA_PSEAE	PA3617	Protein (RecA)	36878.9	346	1	5	22	18.8	5	Cytoplasm	DNA metabolic process;DNA repair;DNA recombination;Response to DNA damage stimulus;SOS response	Nucleotide binding;DNA binding;Damaged DNA binding;Single-stranded DNA binding;ATP binding;DNA-dependent ATPase activity;Nucleoside-triphosphatase activity
ASA_3937	Q9HVU0	Q9HVU0_PSEAE	PA4481	Rod shape-determining protein (MreB)	36976.1	345	1	5	11	22.3	6.5	Cytoplasm	Cell morphogenesis	Unknown biological process terms
ASA_4062	O52760	RPOA_PSEAE	PA4238	DNA-directed RNA polymerase subunit alpha (RpoA)	36649.2	333	1	6	31	22.8	11.1	Cytoplasm	Transcription;Transcription, DNA-dependent	DNA binding;DNA-directed RNA polymerase activity;Transferase activity;Nucleotidyltransferase activity;Protein dimerization activity
ASA_4064	Q9HWF8	RS11_PSEAE	PA4240	30S ribosomal protein S11 (RspK)	13629.5	129	1	5	35	48.8	20.9	Cytoplasm	Translation	RNA binding;Structural constituent of ribosome;rRNA binding
ASA_4070	Q9HWF2	RS5_PSEAE	PA4246	30S ribosomal protein S5 (RpsE)	17625.3	166	1	3	31	26.5	14.4	Cytoplasm	Translation	RNA binding;Structural constituent of ribosome;rRNA binding
ASA_4075	Q9HWE7	RL5_PSEAE	PA4251	50S ribosomal protein L5 (RplE)	20391.6	179	1	8	39	43	12.3	Cytoplasm	Translation	tRNA binding;RNA binding;Structural constituent of ribosome;rRNA binding
ASA_4077	Q9HWE5	RL14_PSEAE	PA4253	50S ribosomal protein L14 (RplN)	13411.8	122	1	3	6	29.5	2.9	Cytoplasm	Translation	RNA binding;Structural constituent of ribosome;rRNA binding
ASA_4081	Q9HWE1	RS3_PSEAE	PA4257	30S ribosomal protein S3 (RpsC)	25837.9	228	1	9	41	39.9	14.8	Cytoplasm	Translation	RNA binding;Structural constituent of ribosome;rRNA binding
ASA_4086	Q9HWD6	RL4_PSEAE	PA4262	50S ribosomal protein L4 (RplD)	21639.8	200	1	6	65	50	22.6	Cytoplasm	Translation	RNA binding;Structural constituent of ribosome;rRNA binding
ASA_4102	Q9HU56	SECB_PSEAE	PA5128	Protein-export protein (SecB)	18146.3	163	1	3	5	22.7	3	Cytoplasm	Protein folding;Transport;Protein transport;Protein tetramerization;Transmembrane transport	Unfolded protein binding
ASA_4120	Q9HU65	GLNA_PSEAE	PA5119	Glutamine synthetase (GlnA)	51944.3	469	1	6	34	16.6	8.5	Cytoplasm	Glutamine biosynthetic process;Nitrogen compound metabolic process;Nitrogen fixation	Nucleotide binding;Catalytic activity;Glutamate-ammonia ligase activity;ATP binding;Ligase activity
ASA_1287	P14789	LASA_PSEAE	PA1871	Protease (LasA)	45516.8	418	1	10	36	27.3	11.5	Extracellular	Proteolysis	Metalloendopeptidase activity;Peptidase activity;Metallopeptidase activity;Zinc ion binding;Hydrolase activity;Metal ion binding
ASA_0742	P50598	TOLQ_PSEAE	PA0969	Protein (TolQ)	25281.8	231	1	8	36	28.1	16	Inner Membrane	Transport;Protein transport	Protein transporter activity
ASA_0742	Q9HZM1	Q9HZM1_PSEAE	PA2983	Probable tolQ-type transport protein	22889.8	211	1	4	28	20.9	16.5	Inner Membrane	Transport;Protein transport	Protein transporter activity
ASA_1450	Q9HZ86	Q9HZ86_PSEAE	PA3141	Nucleotide sugar epimerase/dehydratase (WbpM)	74415.1	665	1	9	28	21.2	16.5	Inner Membrane	Metabolic process;Biosynthetic process	Catalytic activity;Binding
ASA_1989	Q9HU50	Q9HU50_PSEAE	PA5134	Probable carboxyl-terminal protease	46017.7	436	1	6	26	19.7	15.4	Inner Membrane	Proteolysis	Protein binding;Peptidase activity;Serine-type peptidase activity;Hydrolase activity
ASA_2032	Q9HUC3	Q9HUC3_PSEAE	PA5060	Polyhydroxyalkanoate synthesis protein (PhaF)	30577	309	1	4	14	8.7	8.3	Inner Membrane	Unknown biological process terms	Unknown biological process terms
ASA_2784	Q9I028	Q9I028_PSEAE	PA2815	Probable acyl-CoA dehydrogenase (FadE)	88762.4	815	1	14	48	29.6	28.3	Inner Membrane	Metabolic process;Fatty acid beta-oxidation using acyl-CoA dehydrogenase;Oxidation reduction	Acyl-CoA dehydrogenase activity;Oxidoreductase activity;Oxidoreductase activity, acting on the CH-CH group of donors;FAD binding
ASA_3144	Q9HXZ2	ACCA_PSEAE	PA3639	Acetyl-coenzyme A carboxylase carboxyl transferase subunit alpha (AccA)	34946.7	316	1	4	18	22.2	4.8	Inner Membrane	Fatty acid biosynthetic process;Lipid biosynthetic process	Nucleotide binding;Acetyl-CoA carboxylase activity;ATP binding;Ligase activity
ASA_0509	O33407	ESTA_PSEAE	PA5112	Esterase (EstA)	69608.3	646	1	6	21	17.3	4.4	Outer Membrane	Lipid metabolic process	Carboxylesterase activity;Lipase activity;Hydrolase activity;Hydrolase activity, acting on ester bonds
ASA_0834	Q9I6G3	Q9I6G3_PSEAE	PA0328	Peptidase M28	70362.3	647	1	3	11	7.1	6.5	Outer Membrane	Proteolysis	Peptidase activity
ASA_4258	P13794	PORF_PSEAE	PA1777	Outer membrane porin F (OprF)	37639.4	350	1	53	955	76.3	201.3	Outer Membrane	Transport;Ion transport;Regulation of cell shape	Porin activity
ASA_0330	Q57155	Q57155_PSEAE	PA0766	Serine protease (MucD) DegQ	50321.3	474	1	4	9	14.1	5.3	Periplasm	Proteolysis	Catalytic activity;Serine-type endopeptidase activity;Protein binding;Peptidase activity
ASA_0716	Q9I6C2	Q9I6C2_PSEAE	PA0372	Probable zinc protease	51974.7	465	1	3	27	7.5	15.9	Periplasm	Proteolysis	Catalytic activity;Metalloendopeptidase activity;Peptidase activity;Zinc ion binding;Metal ion binding
ASA_0745	P50601	TOLB_PSEAE	PA0972	Protein (tolB)	47751.7	432	1	12	44	43.3	9.5	Periplasm	Transport;Protein transport;Protein import	Unknown biological process terms
ASA_2676	O50181	O50181_PSEAE	PA0888	Arginine/ornithine binding protein (AotJ)	28009.7	259	0.9996	3	3	16.2	1.8	Periplasm	Transport	Transporter activity
ASA_3348	Q9I5U3	SURA_PSEAE	PA0594	Chaperone (SurA)	46952.8	417	1	5	26	16.1	4.7	Periplasm	Protein folding	Peptidyl-prolyl cis-trans isomerase activity;Isomerase activity;Unfolded protein binding
ASA_4128	P00106	CYC4_PSEAE	PA5490	Cytochrome c4 (Cc4)	20734.5	201	1	11	83	40.8	53.5	Periplasm	Transport;Electron transport chain	Iron ion binding;Electron carrier activity;Heme binding;Metal ion binding
ASA_4279	P21175	BRAC_PSEAE	PA1074	Leucine-, isoleucine-, valine-, threonine-, and alanine-binding protein (BraC)	39769	373	1	3	16	18.8	4	Periplasm	Transport;Amino acid transport	Unknown biological process terms
ASA_0716	Q9I6C3	Q9I6C3_PSEAE	PA0371	Peptidase M16	53140	495	1	7	38	20	22.4	Unknown	Proteolysis	Catalytic activity;Metalloendopeptidase activity;Zinc ion binding;Metal ion binding
ASA_0747	Q9RNV2	Q9RNV2_PSEAE	PA0974	Putative uncharacterized protein	29097.2	274	0.9998	3	6	17.9	3.5	Unknown	Unknown biological process terms	Binding
ASA_0024	Q9HW28	Q9HW28_PSEAE	PA4374	Probable Resistance-Nodulation-Cell Division (RND) efflux membrane fusion protein	40867.7	376	1	3	12	13	7.1	Inner Membrane	Protein secretion;Cell division	Protein transporter activity
ASA_0176	Q9I6I9	Q9I6I9_PSEAE	PA0302	Polyamine transport protein (PotG)	42783.1	384	1	4	28	11.2	16.5	Cytoplasm	Transport;Polyamine transport	Nucleotide binding;Transporter activity;ATP binding;Polyamine-transporting ATPase activity;Hydrolase activity;Hydrolase activity, acting on acid anhydrides, catalyzing transmembrane movement of substances;ATPase activity;Nucleoside-triphosphatase activity
ASA_0224	P08308	OTCC_PSEAE	PA5172	Ornithine carbamoyltransferase, catabolic (ArcB)	38108.2	336	1	5	15	26.8	4.3	Cytoplasm	Amino acid metabolic process;Arginine metabolic process	Ornithine carbamoyltransferase activity;Amino acid binding;Transferase activity;Carboxyl- or carbamoyltransferase activity
ASA_0405	Q9LCT3	SECA_PSEAE	PA4403	Protein translocase subunit (SecA)	103854	916	1	4	12	6.9	1.1	Cytoplasm	Protein targeting;Transport;Intracellular protein transport;Protein transport;Protein import;Transmembrane transport;Intracellular protein transmembrane transport	Nucleotide binding;Protein binding;ATP binding;Zinc ion binding;Metal ion binding
ASA_0420	Q59638	ODP2_PSEAE	PA5016	Dihydrolipoyllysine-residue acetyltransferase component of pyruvate dehydrogenase complex (AceF)	56708.5	547	1	17	94	34.2	16.9	Cytoplasm	Glycolysis;Metabolic process	Dihydrolipoyllysine-residue acetyltransferase activity;Protein binding;Acyltransferase activity;Transferase activity;Lipoic acid binding
ASA_0467	Q9HY79	Q9HY79_PSEAE	PA3531	Bacterioferritin (BfrB)	18553	158	1	13	130	86.7	76.8	Cytoplasm	Iron ion transport;Cellular iron ion homeostasis;Oxidation reduction	Iron ion binding;Ferric iron binding;Oxidoreductase activity;Metal ion binding;Transition metal ion binding
ASA_0467	Q9HWF9	BFR_PSEAE	PA4235	Bacterioferritin (BfrA)	17940.2	154	1	9	35	70.1	14.3	Cytoplasm	Iron ion transport;Cellular iron ion homeostasis;Oxidation reduction	Iron ion binding;Ferric iron binding;Oxidoreductase activity;Metal ion binding;Transition metal ion binding
ASA_0546	Q9I0U7	Q9I0U7_PSEAE	PA2537	Probable acyltransferase	23148.5	209	1	3	7	24.9	4.1	Cytoplasm	Metabolic process	Acyltransferase activity;Transferase activity
ASA_0767	Q9I5F6	Q9I5F6_PSEAE	PA0782	Proline dehydrogenase (PutA)	115630	1060	1	5	9	7.5	5.3	Cytoplasm	Glutamate biosynthetic process;Proline biosynthetic process;Proline catabolic process;Metabolic process;Oxidation reduction	1-pyrroline-5-carboxylate dehydrogenase activity;Proline dehydrogenase activity;Oxidoreductase activity
ASA_0818	Q9I291	GALU_PSEAE	PA2023	UTP--glucose-1-phosphate uridylyltransferase (GalU)	31235.8	279	1	3	7	16.8	2.4	Cytoplasm	UDP-glucose metabolic process;Biosynthetic process	UTP:glucose-1-phosphate uridylyltransferase activity;Transferase activity;Nucleotidyltransferase activity
ASA_0896	Q9HYT5	Q9HYT5_PSEAE	PA3309	Putative uncharacterized protein	16495.7	151	1	8	39	53.6	23	Cytoplasm	Response to stress	Unknown biological process terms
ASA_0896	Q9HW49	Q9HW49_PSEAE	PA4352	Putative uncharacterized protein	30971.6	286	1	3	6	23.1	3.5	Cytoplasm	Response to stress	Unknown biological process terms
ASA_0946	Q9HZK4	Q9HZK4_PSEAE	PA3001	Probable glyceraldehyde-3-phosphate dehydrogenase	50110.8	461	1	3	19	9.8	11.2	Cytoplasm	Glucose metabolic process;Metabolic process;Oxidation reduction	Catalytic activity;Glyceraldehyde-3-phosphate dehydrogenase (phosphorylating) activity;Binding;Glyceraldehyde-3-phosphate dehydrogenase activity;Oxidoreductase activity;NAD or NADH binding
ASA_1956	Q9I0A2	RL20_PSEAE	PA2741	50S ribosomal protein L20 (RplT)	13364.7	118	1	3	17	22.9	7.1	Cytoplasm	Ribosomal large subunit assembly and maintenance;Translation	RNA binding;Structural constituent of ribosome;rRNA binding
ASA_1984	Q9I3G4	Q9I3G4_PSEAE	PA1553	Probable cytochrome c oxidase subunit	22758	203	1	14	77	48.3	45.5	Cytoplasm	Unknown biological process terms	Iron ion binding;Electron carrier activity;Heme binding
ASA_1984	Q9I3G1	Q9I3G1_PSEAE	PA1556	Probable cytochrome c oxidase subunit	22778.1	202	1	15	129	42.6	76.2	Cytoplasm	Unknown biological process terms	Iron ion binding;Electron carrier activity;Heme binding
ASA_1992	Q9HZE0	Q9HZE0_PSEAE	PA3068	NAD-dependent glutamate dehydrogenase (GdhB)	182637	1620	1	4	7	3.6	4.1	Cytoplasm	Metabolic process	Catalytic activity;Binding
ASA_2064	Q9HZM8	Q9HZM8_PSEAE	PA2976	Ribonuclease E (RnE)	117463	1057	1	11	40	14.2	23.6	Cytoplasm	RNA processing	RNA binding;Ribonuclease activity
ASA_2095	Q9HYU4	Q9HYU4_PSEAE	PA3299	Long-chain-fatty-acid--CoA ligase (FadD1)	61654.3	562	1	3	19	9.6	11.2	Cytoplasm	Metabolic process	Catalytic activity;Ligase activity
ASA_2292	Q9HW68	Q9HW68_PSEAE	PA4333	Probable fumarase	54762.8	507	0.9997	3	3	8.1	1.8	Cytoplasm	Generation of precursor metabolites and energy	Fumarate hydratase activity;Lyase activity;Hydro-lyase activity
ASA_2356	Q9I3D2	ODO2_PSEAE	PA1586	Dihydrolipoyllysine-residue succinyltransferase component of 2-oxoglutarate dehydrogenase complex (SucB)	42887	409	1	7	40	18.8	12	Cytoplasm	Tricarboxylic acid cycle;Metabolic process	Dihydrolipoyllysine-residue succinyltransferase activity;Protein binding;Acyltransferase activity;Transferase activity;Lipoic acid binding
ASA_2357	Q9I3D3	Q9I3D3_PSEAE	PA1585	2-oxoglutarate dehydrogenase (E1 subunit) (SucA)	105877	943	1	7	26	12.8	15.4	Cytoplasm	Glycolysis;Metabolic process	Oxoglutarate dehydrogenase (succinyl-transferring) activity;Oxidoreductase activity, acting on the aldehyde or oxo group of donors, disulfide as acceptor;Thiamin pyrophosphate binding
ASA_2433	Q51342	PUR1_PSEAE	PA3108	Amidophosphoribosyltransferase (PurF)	55369.6	501	1	3	9	12.4	1.9	Cytoplasm	Purine nucleotide biosynthetic process;Glutamine metabolic process;Metabolic process;Purine base biosynthetic process;Nucleoside metabolic process	Magnesium ion binding;Amidophosphoribosyltransferase activity;Transferase activity;Transferase activity, transferring glycosyl groups;Metal ion binding
ASA_2600	Q9HXJ3	Q9HXJ3_PSEAE	PA3804	Putative uncharacterized protein	36102.3	347	1	4	17	19.6	10	Cytoplasm	Transcription initiation;Regulation of transcription, DNA-dependent	DNA binding;Transcription factor activity;Sigma factor activity;Sequence-specific DNA binding
ASA_2687	Q9I6Z1	Q9I6Z1_PSEAE	PA0141	Putative uncharacterized protein	34462.8	298	1	10	68	32.9	40.2	Cytoplasm	Unknown biological process terms	Unknown biological process terms
ASA_2752	Q9I351	GCH12_PSEAE	PA1674	GTP cyclohydrolase 1 2 (FolE)	20236.4	181	1	8	52	48.6	31.8	Cytoplasm	One-carbon compound metabolic process;Tetrahydrofolate biosynthetic process	Nucleotide binding;GTP cyclohydrolase I activity;GTP binding;Hydrolase activity
ASA_2872	P42257	PILJ_PSEAE	PA0411	Protein (PilJ)	72527.6	682	1	9	68	21.3	16.3	Cytoplasm	Chemotaxis;Signal transduction	Signal transducer activity
ASA_3113	Q9I2R3	Q9I2R3_PSEAE	PA1832	Probable protease	38069.6	341	1	4	12	18.2	7.1	Cytoplasm	Proteolysis	Serine-type endopeptidase activity;Peptidase activity
ASA_3194	Q9HZL1	NQRF_PSEAE	PA2994	Na(+)-translocating NADH-quinone reductase subunit F (NqrF)	45470.7	407	0.9999	3	5	10.3	1.4	Cytoplasm	Transport;Ion transport;Sodium ion transport;Oxidation reduction	Iron ion binding;Electron carrier activity;Oxidoreductase activity;Oxidoreductase activity, acting on NADH or NADPH, quinone or similar compound as acceptor;Sodium ion binding;Metal ion binding;Iron-sulfur cluster binding;2 iron, 2 sulfur cluster binding
ASA_3199	Q9HZK6	NQRA_PSEAE	PA2999	Na(+)-translocating NADH-quinone reductase subunit A (NqrA)	48080.8	445	1	9	39	25.8	9.7	Cytoplasm	Transport;Ion transport;Sodium ion transport;Oxidation reduction	Oxidoreductase activity;Oxidoreductase activity, acting on NADH or NADPH, quinone or similar compound as acceptor;Sodium ion binding
ASA_3306	P72132	P72132_PSEAE	PA3159	Probable UDP-glucose/GDP-mannose dehydrogenase (WbpA)	48155	436	1	5	17	20.2	10	Cytoplasm	Metabolic process;Oxidation reduction	Catalytic activity;Binding;Oxidoreductase activity;Oxidoreductase activity, acting on the CH-OH group of donors, NAD or NADP as acceptor;NAD or NADH binding
ASA_3309	Q9HY63	ARNA_PSEAE	PA3554	Bifunctional polymyxin resistance protein (ArnA)	74359.9	662	1	6	23	15.9	3	Cytoplasm	Metabolic process;Lipid biosynthetic process;Biosynthetic process;Lipopolysaccharide biosynthetic process;Lipid A biosynthetic process;Cellular metabolic process;Lipid A metabolic process;Response to antibiotic;Oxidation reduction	Catalytic activity;Binding;Methyltransferase activity;Oxidoreductase activity;Oxidoreductase activity, acting on the CH-OH group of donors, NAD or NADP as acceptor;Transferase activity;Hydroxymethyl-, formyl- and related transferase activity;Coenzyme binding
ASA_3363	Q9HVL6	RL21_PSEAE	PA4568	50S ribosomal protein L21 (RplU)	11653.6	103	1	5	37	53.4	14.9	Cytoplasm	Translation	RNA binding;Structural constituent of ribosome;rRNA binding
ASA_3366	Q9HUM3	Q9HUM3_PSEAE	PA4941	Protease subunit (HflC)	33115.5	289	1	9	82	30.8	48.4	Cytoplasm	Unknown biological process terms	Protein binding;Peptidase activity
ASA_3435	Q9HTD7	ASPA_PSEAE	PA5429	Aspartate ammonia-lyase (AspA)	51069.4	474	1	3	6	10.8	1.6	Cytoplasm	Tricarboxylic acid cycle;Aspartate metabolic process	Catalytic activity;Aspartate ammonia-lyase activity;Lyase activity
ASA_3823	O68822	AMPA_PSEAE	PA3831	Cytosol aminopeptidase (PepA)	52331	495	1	18	136	39.6	25.3	Cytoplasm	Proteolysis;Protein metabolic process	Aminopeptidase activity;Peptidase activity;Metalloexopeptidase activity;Hydrolase activity;Manganese ion binding;Metal ion binding
ASA_4061	O52761	RL17_PSEAE	PA4237	50S ribosomal protein L17 (RplQ)	14503.7	129	1	8	34	42.6	17	Cytoplasm	Translation	Structural constituent of ribosome
ASA_4063	O52759	RS4_PSEAE	PA4239	30S ribosomal protein S4 (RpsD)	23277.4	206	1	9	63	42.7	20.9	Cytoplasm	Translation	RNA binding;Structural constituent of ribosome;rRNA binding
ASA_4155	Q9HX05	Q9HX05_PSEAE	PA4022	Probable aldehyde dehydrogenase	54979.2	506	1	4	8	14.8	4.7	Cytoplasm	Metabolic process;Oxidation reduction	Oxidoreductase activity
ASA_4250	Q9HZJ2	FADB_PSEAE	PA3014	Fatty acid oxidation complex subunit alpha (FadB)	76953.7	715	0.9998	3	7	6.9	0.9	Cytoplasm	Lipid metabolic process;Fatty acid metabolic process;Metabolic process;Fatty acid catabolic process;Lipid catabolic process;Oxidation reduction	Catalytic activity;3-hydroxyacyl-CoA dehydrogenase activity;Dodecenoyl-CoA delta-isomerase activity;Enoyl-CoA hydratase activity;Binding;3-hydroxybutyryl-CoA epimerase activity;Oxidoreductase activity;Lyase activity;Isomerase activity;Coenzyme binding
ASA_4349	Q9HT21	ATPE_PSEAE	PA5553	ATP synthase epsilon chain (AtpC)	14725.8	141	1	4	12	27.7	9.2	Cytoplasm	ATP biosynthetic process;Transport;Ion transport;ATP synthesis coupled proton transport;Proton transport;Plasma membrane ATP synthesis coupled proton transport	ATP binding;Hydrogen ion transporting ATP synthase activity, rotational mechanism;Proton-transporting ATPase activity, rotational mechanism
ASA_4350	Q9HT20	ATPB_PSEAE	PA5554	ATP synthase subunit beta (AtpD)	49499.1	458	1	41	539	81.7	73.6	Cytoplasm	ATP biosynthetic process;Transport;Ion transport;ATP synthesis coupled proton transport;Proton transport;Plasma membrane ATP synthesis coupled proton transport;ATP metabolic process	Nucleotide binding;ATP binding;Hydrogen-exporting ATPase activity, phosphorylative mechanism;Hydrolase activity;Hydrolase activity, acting on acid anhydrides, catalyzing transmembrane movement of substances;Nucleoside-triphosphatase activity;Hydrogen ion transporting ATP synthase activity, rotational mechanism;Proton-transporting ATPase activity, rotational mechanism
ASA_4351	Q9HT19	ATPG_PSEAE	PA5555	ATP synthase gamma chain (AtpG)	31553.1	286	1	10	75	48.3	20.7	Cytoplasm	ATP biosynthetic process;Transport;Ion transport;ATP synthesis coupled proton transport;Proton transport	ATP binding;Hydrogen ion transporting ATP synthase activity, rotational mechanism;Proton-transporting ATPase activity, rotational mechanism
ASA_4352	Q9HT18	ATPA_PSEAE	PA5556	ATP synthase subunit alpha (AtpA)	55392.7	514	1	36	357	51.8	49.3	Cytoplasm	ATP biosynthetic process;Transport;Ion transport;ATP synthesis coupled proton transport;Proton transport;Plasma membrane ATP synthesis coupled proton transport;ATP metabolic process	Nucleotide binding;ATP binding;Hydrolase activity;Hydrolase activity, acting on acid anhydrides, catalyzing transmembrane movement of substances;Hydrogen ion transporting ATP synthase activity, rotational mechanism;Proton-transporting ATPase activity, rotational mechanism
ASA_4353	Q9HT17	ATPD_PSEAE	PA5557	ATP synthase subunit delta (AtpH)	19259.8	178	1	9	52	56.7	22	Cytoplasm	ATP biosynthetic process;Transport;Ion transport;ATP synthesis coupled proton transport;Proton transport	Hydrogen ion transporting ATP synthase activity, rotational mechanism
ASA_1119	Q07806	PBPA_PSEAE	PA5045	Penicillin-binding protein 1A (PonA)	91198.7	822	1	6	17	10.7	2.1	Extracellular	Cell wall organization;Regulation of cell shape;Peptidoglycan biosynthetic process;Peptidoglycan-based cell wall biogenesis;Response to antibiotic	Catalytic activity;Peptidase activity;Penicillin binding;Transferase activity;Transferase activity, transferring glycosyl groups;Transferase activity, transferring pentosyl groups;Hydrolase activity
ASA_2746	Q9I690	Y423_PSEAE	PA0423	UPF0312 protein PA0423 (PasP)	20776.2	191	1	6	21	34	7.8	Extracellular	Unknown biological process terms	Unknown biological process terms
ASA_0191	Q9I544	Q9I544_PSEAE	PA0913	Probable Mg transporter (MgtE)	53820.4	482	1	5	11	13.3	6.5	Inner Membrane	Cation transport	Cation transmembrane transporter activity
ASA_0308	Q9HVW2	Q9HVW2_PSEAE	PA4455	Probable permease of ABC transporter	28381.2	265	1	4	28	20.4	16.5	Inner Membrane	Unknown biological process terms	Unknown biological process terms
ASA_0314	Q9HVV6	Q9HVV6_PSEAE	PA4461	Probable ATP-binding component of ABC transporter	26450.2	241	1	4	20	22.8	11.8	Inner Membrane	Unknown biological process terms	Nucleotide binding;ATP binding;ATPase activity;Nucleoside-triphosphatase activity
ASA_0335	Q9HVY4	Q9HVY4_PSEAE	PA4431	Ubiquinol-cytochrome c reductase iron-sulfur subunit	20827.6	197	1	9	78	33	46.1	Inner Membrane	Transport;Electron transport chain;Oxidation reduction	Iron ion binding;Ubiquinol-cytochrome-c reductase activity;Oxidoreductase activity;Oxidoreductase activity, acting on diphenols and related substances as donors;Metal ion binding;Iron-sulfur cluster binding;2 iron, 2 sulfur cluster binding
ASA_0336	Q9HVY5	Q9HVY5_PSEAE	PA4430	Cytochrome b	46072.2	403	1	6	42	10.9	24.8	Inner Membrane	Transport;Electron transport chain;Respiratory electron transport chain	Electron carrier activity;Oxidoreductase activity
ASA_0343	Q9HVZ2	Q9HVZ2_PSEAE	PA4423	Putative uncharacterized protein	65628.8	604	1	17	111	55.1	65.5	Inner Membrane	Unknown biological process terms	Unknown biological process terms
ASA_0787	Q9X6W0	Q9X6W0_PSEAE	PA4700	Penicillin-binding protein 1B (MrcB)	85486.6	774	1	7	23	15.5	13.6	Inner Membrane	Cell wall organization;Regulation of cell shape;Peptidoglycan biosynthetic process;Peptidoglycan-based cell wall biogenesis;Response to antibiotic	Catalytic activity;Peptidase activity;Penicillin binding;Peptidoglycan glycosyltransferase activity
ASA_0856	Q9HUK8	PSD_PSEAE	PA4957	Phosphatidylserine decarboxylase proenzyme (Psd)	32000.7	289	1	3	15	24.2	5.7	Inner Membrane	Phospholipid biosynthetic process	Phosphatidylserine decarboxylase activity;Lyase activity;Carboxy-lyase activity
ASA_0949	Q9HZN1	Q9HZN1_PSEAE	PA2973	Probable peptidase	36062.7	326	1	4	21	27.3	12.4	Inner Membrane	Proteolysis	Peptidase activity
ASA_0986	Q9I2T7	Q9I2T7_PSEAE	PA1807	Probable ATP-binding component of ABC transporter	59073.7	536	1	3	5	9	3	Inner Membrane	Transport;Peptide transport	Nucleotide binding;ATP binding;ATPase activity;Nucleoside-triphosphatase activity
ASA_1001	Q9HV48	Q9HV48_PSEAE	PA4751	Cell division protein (FtsH)	69954.6	639	1	10	52	20.3	30.7	Inner Membrane	Proteolysis;Protein catabolic process;Cell division	Nucleotide binding;Metalloendopeptidase activity;ATP binding;Zinc ion binding;Nucleoside-triphosphatase activity
ASA_1005	Q9HV52	SECG_PSEAE	PA4747	Protein-export membrane protein (SecG)	13207.1	129	1	3	19	39.5	27.3	Inner Membrane	Transport;Protein secretion;Protein transport;Transmembrane transport	P-P-bond-hydrolysis-driven protein transmembrane transporter activity
ASA_1034	Q9HVH7	MSCL_PSEAE	PA4614	Large-conductance mechanosensitive channel (MscL)	14431.9	137	1	5	30	31.4	25.7	Inner Membrane	Transport;Ion transport	Ion channel activity;Channel activity
ASA_1062	Q9X6V3	Q9X6V3_PSEAE	PA4003	Penicillin-binding protein 2 (PbpA)	72212.9	646	1	3	10	6.5	5.9	Inner Membrane	Peptidoglycan-based cell wall biogenesis	Penicillin binding
ASA_1070	Q9ZI86	LNT_PSEAE	PA3984	Apolipoprotein N-acyltransferase (Lnt)	56015.9	511	1	4	40	11.4	14	Inner Membrane	Nitrogen compound metabolic process;Lipoprotein biosynthetic process	Acyltransferase activity;N-acyltransferase activity;Transferase activity;Hydrolase activity, acting on carbon-nitrogen (but not peptide) bonds
ASA_1127	Q9HUD4	Q9HUD4_PSEAE	PA5037	Putative uncharacterized protein	57446.7	551	1	7	25	21.4	14.8	Inner Membrane	Unknown biological process terms	Unknown biological process terms
ASA_1180	Q9HT91	Q9HT91_PSEAE	PA5479	Proton-glutamate symporter (GltP)	47620.4	444	1	3	13	8.3	7.7	Inner Membrane	Transport;Dicarboxylic acid transport	Symporter activity;Sodium:dicarboxylate symporter activity
ASA_1187	Q9I1L7	Q9I1L7_PSEAE	PA2252	Probable AGCS sodium/alanine/glycine symporter	51517.8	481	1	4	8	10.4	4.7	Inner Membrane	Sodium ion transport	Sodium:amino acid symporter activity
ASA_1187	Q9HXZ0	Q9HXZ0_PSEAE	PA3641	Probable amino acid permease	50326.8	471	1	4	25	5.9	14.8	Inner Membrane	Sodium ion transport	Sodium:amino acid symporter activity
ASA_1219	Q9I3I5	ZIPA_PSEAE	PA1528	Cell division protein zipA homolog (ZipA)	32236.2	289	1	5	27	26.3	6.9	Inner Membrane	Barrier septum formation;Cell cycle;Cell division	Protein binding
ASA_1373	Q9I3M9	CYCH_PSEAE	PA1483	Cytochrome c-type biogenesis protein (CycH)	43293.8	407	1	6	21	21.9	4.6	Inner Membrane	Cytochrome complex assembly	Binding
ASA_1512	Q9I512	Q9I512_PSEAE	PA0946	Putative uncharacterized protein	36776.1	345	1	5	26	19.4	15.4	Inner Membrane	Unknown biological process terms	Unknown biological process terms
ASA_1551	Q9HUG8	MSBA_PSEAE	PA4997	Lipid A export ATP-binding/permease protein (MsbA)	66431.3	603	1	10	50	22.7	10.2	Inner Membrane	Transport;Lipid transport;Transmembrane transport	Nucleotide binding;Lipid transporter activity;ATP binding;Hydrolase activity;ATPase activity;Nucleoside-triphosphatase activity;ATPase activity, coupled to transmembrane movement of substances
ASA_1667	Q9HY24	Q9HY24_PSEAE	PA3602	glutamate synthase subunit alpha	58785.9	536	1	7	17	17.2	10	Inner Membrane	Glutamate biosynthetic process;Metabolic process	Catalytic activity;Glutamate synthase activity
ASA_1893	Q9I2T8	Q9I2T8_PSEAE	PA1805	Peptidyl-prolyl cis-trans isomerase D (PpiD)	68740.9	621	1	25	142	46.5	83.8	Inner Membrane	Protein folding	Peptidyl-prolyl cis-trans isomerase activity;Isomerase activity
ASA_2066	Q9HWA8	Q9HWA8_PSEAE	PA4292	Probable phosphate transporter	52915.5	489	0.9996	3	7	7.4	4.1	Inner Membrane	Phosphate transport	Inorganic phosphate transmembrane transporter activity
ASA_2165	Q9HX28	Q9HX28_PSEAE	PA3992	membrane-bound lytic murein transglycosylase	47760.6	448	1	3	10	8.7	5.9	Inner Membrane	Metabolic process	Unknown biological process terms
ASA_2333	Q9HTQ0	DADA1_PSEAE	PA5304	D-amino acid dehydrogenase 1 small subunit (DadA)	47139.4	432	1	3	14	11.6	3.7	Inner Membrane	Alanine catabolic process;Oxidation reduction	D-amino-acid dehydrogenase activity;Oxidoreductase activity
ASA_2358	Q9I3D4	Q9I3D4_PSEAE	PA1584	Succinate dehydrogenase (B subunit) (SdhB)	26154.9	235	1	9	112	41.7	66.1	Inner Membrane	Tricarboxylic acid cycle;Oxidation reduction	Electron carrier activity;Oxidoreductase activity;Iron-sulfur cluster binding
ASA_2359	Q9I3D5	Q9I3D5_PSEAE	PA1583	Succinate dehydrogenase (A subunit) (SdhA)	63531.5	590	1	30	277	54.1	163.6	Inner Membrane	Tricarboxylic acid cycle;Electron transport chain;Oxidation reduction	Electron carrier activity;Oxidoreductase activity;Oxidoreductase activity, acting on the CH-CH group of donors;FAD binding
ASA_2464	Q9I752	Q9I752_PSEAE	PA0080	Putative uncharacterized protein	16930.1	154	1	3	8	49.4	4.7	Inner Membrane	Unknown biological process terms	Unknown biological process terms
ASA_2622	Q9HXI1	SECD_PSEAE	PA3821	Protein-export membrane protein (SecD)	67674	620	1	17	110	26.5	17.7	Inner Membrane	Transport;Intracellular protein transport;Protein transport;Protein secretion by the type II secretion system;Transmembrane transport	Protein transporter activity;P-P-bond-hydrolysis-driven protein transmembrane transporter activity
ASA_2623	Q9HXI0	Q9HXI0_PSEAE	PA3822	Putative uncharacterized protein (YajC)	11861.8	112	1	6	137	42	80.9	Inner Membrane	Unknown biological process terms	Unknown biological process terms
ASA_2688	Q9HZ51	Q9HZ51_PSEAE	PA3187	Probable ATP-binding component of ABC transporter	42240.3	386	1	3	7	12.2	4.1	Inner Membrane	Transport	Nucleotide binding;Transporter activity;ATP binding;Hydrolase activity, acting on acid anhydrides, catalyzing transmembrane movement of substances;ATPase activity;Nucleoside-triphosphatase activity
ASA_2775	O54040	O54040_PSEAE	PA3878	Two-component sensor (NarX)	69323.7	622	1	7	22	12.4	13	Inner Membrane	Two-component signal transduction system (phosphorelay);Signal transduction;Peptidyl-histidine phosphorylation	Two-component sensor activity;Nucleotide binding;Protein histidine kinase activity;Signal transducer activity;ATP binding;Kinase activity;Transferase activity;Protein dimerization activity
ASA_2849	Q9I2X2	Q9I2X2_PSEAE	PA1767	gonadoliberin III-related protein	56812.2	508	1	9	60	18.3	35.4	Inner Membrane	Unknown biological process terms	Unknown biological process terms
ASA_2873	Q9I013	HTPX_PSEAE	PA2830	Probable protease htpX homolog (HtpX)	31592.6	291	1	5	18	24.4	7.4	Inner Membrane	Proteolysis	Metalloendopeptidase activity;Peptidase activity;Metallopeptidase activity;Zinc ion binding;Hydrolase activity;Metal ion binding
ASA_3075	Q9HUE7	Q9HUE7_PSEAE	PA5022	MscS family mechanosensitive channel protein	124107	1118	1	6	13	8.6	7.7	Inner Membrane	Transmembrane transport	Unknown biological process terms
ASA_3118	Q9HXF8	Q9HXF8_PSEAE	PA3848	Putative uncharacterized protein	50546.8	451	1	9	46	29.9	27.2	Inner Membrane	Unknown biological process terms	Unknown biological process terms
ASA_3308	Q9HY64	ARNC_PSEAE	PA3553	Undecaprenyl-phosphate 4-deoxy-4-formamido-L-arabinose transferase (ArnC)	37295.7	339	1	9	65	39.2	16.5	Inner Membrane	Lipid biosynthetic process;Lipopolysaccharide biosynthetic process;Lipid A biosynthetic process;Response to antibiotic	Transferase activity;Transferase activity, transferring glycosyl groups;Phosphotransferase activity, for other substituted phosphate groups
ASA_3487	Q9I5G7	LEP_PSEAE	PA0768	Signal peptidase I (LepB)	32103.2	284	1	5	33	20.8	12	Inner Membrane	Proteolysis	Peptidase activity;Serine-type peptidase activity;Hydrolase activity
ASA_3824	Q9HXH4	Q9HXH4_PSEAE	PA3828	Putative uncharacterized protein	41330.1	372	1	4	7	19.9	4.1	Inner Membrane	Unknown biological process terms	Unknown biological process terms
ASA_3877	Q9HTT7	Q9HTT7_PSEAE	PA5258	uroporphyrin-III C-methyltransferase hemX	40791.4	376	1	11	72	37.8	42.5	Inner Membrane	Unknown biological process terms	Unknown biological process terms
ASA_3878	Q9HTT8	Q9HTT8_PSEAE	PA5257	hemY	46643.3	412	1	12	63	30.3	37.2	Inner Membrane	Unknown biological process terms	Binding
ASA_3959	Q9I6B9	Q9I6B9_PSEAE	PA0375	Cell division protein (FtsX)	36929.2	335	1	3	11	13.7	6.5	Inner Membrane	Cell division	Unknown biological process terms
ASA_4160	Q9HUY5	Q9HUY5_PSEAE	PA4825	Mg(2+) transport ATPase, P-type 2 (MgtA)	100050	903	1	4	16	5.5	9.4	Inner Membrane	ATP biosynthetic process;Cation transport;Metabolic process;Magnesium ion transport	Nucleotide binding;Catalytic activity;ATP binding;Magnesium-importing ATPase activity;ATPase activity, coupled to transmembrane movement of ions, phosphorylative mechanism;Hydrolase activity;Hydrolase activity, acting on acid anhydrides, catalyzing transmembrane movement of substances
ASA_4204	Q9I718	Q9I718_PSEAE	PA0114	Putative uncharacterized protein	23019.4	211	1	3	9	25.1	5.3	Inner Membrane	Cell redox homeostasis	Unknown biological process terms
ASA_4207	Q9HXW7	PLSB_PSEAE	PA3673	Glycerol-3-phosphate acyltransferase (PlsB)	94815.4	834	1	3	5	6.6	0.5	Inner Membrane	Metabolic process;Phospholipid biosynthetic process	Glycerol-3-phosphate O-acyltransferase activity;Acyltransferase activity;Transferase activity
ASA_4233	Q9HW12	Q9HW12_PSEAE	PA4394	small-conductance mechanosensitive channel	29817.6	278	1	5	50	27.3	29.5	Inner Membrane	Transmembrane transport	Unknown biological process terms
ASA_4354	Q9HT16	ATPF_PSEAE	PA5558	ATP synthase subunit b (AtpF)	16956.2	156	1	14	178	65.4	63.9	Inner Membrane	ATP biosynthetic process;Transport;Ion transport;ATP synthesis coupled proton transport;Proton transport	Hydrogen ion transmembrane transporter activity;Hydrogen ion transporting ATP synthase activity, rotational mechanism
ASA_4356	Q9HT14	ATP6_PSEAE	PA5560	ATP synthase subunit a (AtpB)	31920.5	289	1	7	17	30.4	19.2	Inner Membrane	ATP biosynthetic process;Transport;Ion transport;ATP synthesis coupled proton transport;Proton transport;Plasma membrane ATP synthesis coupled proton transport	Hydrogen ion transmembrane transporter activity;Hydrogen ion transporting ATP synthase activity, rotational mechanism
ASA_4382	Q9HT06	OXAA_PSEAE	PA5568	Inner membrane protein oxaA	64074.3	578	1	10	101	24.9	23.4	Inner Membrane	Protein insertion into membrane	Unknown biological process terms
ASA_0076	Q9I473	Q9I473_PSEAE	PA1271	Probable tonB-dependent receptor	67567.8	616	1	3	12	7.8	7.1	Outer Membrane	Transport;Cobalamin transport	Receptor activity;Transporter activity
ASA_0243	P33641	Y9F5_PSEAE	PA4545	UPF0169 lipoprotein PA4545 (ComL)	38614.6	341	1	12	73	39	18.3	Outer Membrane	Unknown biological process terms	Unknown biological process terms
ASA_0505	Q9HVA6	Q9HVA6_PSEAE	PA4689	Putative uncharacterized protein	83675	768	1	7	14	12.9	8.3	Outer Membrane	Unknown biological process terms	Unknown biological process terms
ASA_0523	Q9HUJ1	Q9HUJ1_PSEAE	PA4974	outer membrane channel protein TolC	53405	482	1	17	68	49.6	40.2	Outer Membrane	Transport;Protein transport	Transporter activity
ASA_0746	Q9I4Z4	PAL_PSEAE	PA0973	Peptidoglycan-associated lipoprotein (OprL)	17924.9	168	1	13	172	65.5	80	Outer Membrane	Unknown biological process terms	Unknown biological process terms
ASA_1173	P42812	LOLB_PSEAE	PA4668	Outer-membrane lipoprotein (LolB)	23027.8	205	1	6	11	41.5	3.9	Outer Membrane	Transport;Protein transport	Protein transporter activity
ASA_1243	Q9I6W7	Q9I6W7_PSEAE	PA0165	Putative uncharacterized protein	31430.7	278	1	5	26	26.3	15.4	Outer Membrane	Unknown biological process terms	Unknown biological process terms
ASA_1374	Q9I043	Q9I043_PSEAE	PA2800	VacJ-like lipoprotein	26148.4	234	1	3	19	14.1	11.2	Outer Membrane	Unknown biological process terms	Unknown biological process terms
ASA_1420	Q51487	OPRM_PSEAE	PA0427	Outer membrane protein (OprM)	52597.6	485	1	22	145	51.5	27.8	Outer Membrane	Transport;Response to antibiotic	Transporter activity;Lipid binding
ASA_1722	Q9HXT3	Q9HXT3_PSEAE	PA3708	Probable chemotaxis transducer (WspA)	59059.7	542	1	6	20	21.8	11.8	Outer Membrane	Chemotaxis;Signal transduction	Signal transducer activity
ASA_1905	Q9HV64	Q9HV64_PSEAE	PA4735	Putative uncharacterized protein	118589	1088	1	9	19	12.7	11.2	Outer Membrane	Unknown biological process terms	Unknown biological process terms
ASA_2156	Q9I456	Q9I456_PSEAE	PA1288	Probable outer membrane protein	45561.4	424	1	27	227	57.8	134	Outer Membrane	Unknown biological process terms	Unknown biological process terms
ASA_2596	Q9HXJ7	Q9HXJ7_PSEAE	PA3800	Putative uncharacterized protein	40396.5	380	1	9	39	38.4	23	Outer Membrane	Unknown biological process terms	Unknown biological process terms
ASA_2668	Q9HVT2	Y4489_PSEAE	PA4489	UPF0192 protein PA4489	167428	1516	1	24	91	28.6	6.5	Outer Membrane	Unknown biological process terms	Endopeptidase inhibitor activity
ASA_2918	O68562	OMLA_PSEAE	PA4765	Outer membrane lipoprotein (OmlA)	19394.8	176	1	3	25	38.1	18.7	Outer Membrane	Unknown biological process terms	Unknown biological process terms
ASA_3152	Q9HXY4	Q9HXY4_PSEAE	PA3648	Outer membrane protein (Opr86)	88286.1	797	1	23	174	45.2	102.7	Outer Membrane	Unknown biological process terms	Unknown biological process terms
ASA_3206?	Q9I6X0	Q9I6X0_PSEAE	PA0162	Histidine porin (OpdC)	48856.3	444	1	4	24	11.7	14.2	Outer Membrane	Transport	Porin activity
ASA_3296	Q9HYX8	Q9HYX8_PSEAE	PA3262	Peptidyl-prolyl cis-trans isomerase	26845.3	253	1	16	152	44.7	89.8	Outer Membrane	Protein folding	Peptidyl-prolyl cis-trans isomerase activity;Isomerase activity
ASA_3328	Q9HYX3	Q9HYX3_PSEAE	PA3268	Probable TonB-dependent receptor	79371.3	721	1	4	13	10	7.7	Outer Membrane	Translation;tRNA aminoacylation for protein translation;Transport;Siderophore transport	Nucleotide binding;Aminoacyl-tRNA ligase activity;Receptor activity;Transporter activity;Iron ion binding;ATP binding;Siderophore-iron transmembrane transporter activity
ASA_3328	Q9HVC0	Q9HVC0_PSEAE	PA4675	Probable TonB-dependent receptor	80952.4	742	1	12	52	25.9	30.7	Outer Membrane	Transport;Siderophore transport	Receptor activity;Transporter activity;Iron ion binding;Siderophore-iron transmembrane transporter activity
ASA_3347	Q9I5U2	LPTD_PSEAE	PA0595	LPS-assembly protein (lptD)	104271	924	1	29	168	38.1	17.2	Outer Membrane	Response to organic substance;Membrane organization;Cell outer membrane assembly	Unknown biological process terms
ASA_3467	P45682	NLPD_PSEAE	PA3623	Lipoprotein nlpD/lppB homolog	30835.1	297	1	3	16	13.8	6.7	Outer Membrane	Proteolysis;Cell wall catabolic process	Metalloendopeptidase activity
ASA_3467	Q9HU11	Q9HU11_PSEAE	PA5178	Putative uncharacterized protein	15460.6	145	1	6	20	66.9	11.8	Outer Membrane	Cell wall catabolic process	Unknown biological process terms
ASA_3557	Q9HTC5	Q9HTC5_PSEAE	PA5441	Putative uncharacterized protein	80036.4	733	1	4	7	12.4	4.1	Outer Membrane	Unknown biological process terms	Unknown biological process terms
ASA_3700	P72121	P72121_PSEAE	PA3790	Putative copper transport outer membrane porin (OprC)	79302.9	723	1	25	190	53.3	112.2	Outer Membrane	Transport	Receptor activity;Transporter activity
ASA_3883	O68590	O68590_PSEAE	PA4514	Probable outer membrane receptor for iron transport	82336	753	1	5	10	8.8	5.9	Outer Membrane	Transport;Siderophore transport	Receptor activity;Transporter activity;Iron ion binding;Siderophore-iron transmembrane transporter activity
ASA_4258	Q9I5A7	Q9I5A7_PSEAE	PA0833	Putative uncharacterized protein	24713.3	237	1	11	98	69.6	57.9	Outer Membrane	Unknown biological process terms	Unknown biological process terms
ASA_4258	Q9HXU8	Q9HXU8_PSEAE	PA3692	Probable outer membrane protein	28513.7	261	1	11	86	43.7	50.8	Outer Membrane	Unknown biological process terms	Unknown biological process terms
ASA_0340	Q9HVY9	Q9HVY9_PSEAE	PA4426	Putative uncharacterized protein	20619.4	192	1	5	19	34.9	11.2	Periplasm	Unknown biological process terms	Unknown biological process terms
ASA_1058	Q9X6V7	Q9X6V7_PSEAE	PA3999	D-ala-D-ala-carboxypeptidase (DacC)	42457.3	386	1	10	94	33.9	55.5	Periplasm	Proteolysis	Carboxypeptidase activity;Peptidase activity;Serine-type D-Ala-D-Ala carboxypeptidase activity
ASA_4040	O52762	CATA_PSEAE	PA4236	Catalase (KatA)	55588.8	482	1	3	16	10.8	3.4	Periplasm	Response to oxidative stress;Hydrogen peroxide catabolic process;Oxidation reduction	Catalase activity;Peroxidase activity;Iron ion binding;Oxidoreductase activity;Heme binding;Metal ion binding
ASA_0307	Q9HVW3	Q9HVW3_PSEAE	PA4454	Putative uncharacterized protein	16556.9	157	1	7	38	46.5	22.4	Unknown	Unknown biological process terms	Unknown biological process terms
ASA_0337	Q9HVY6	Q9HVY6_PSEAE	PA4429	Probable cytochrome c1	28993.3	260	1	17	131	65.8	77.4	Unknown	Unknown biological process terms	Iron ion binding;Electron carrier activity;Heme binding
ASA_1243	Q9HVF9	Q9HVF9_PSEAE	PA4632	Putative uncharacterized protein	29158.8	273	1	6	27	30.8	15.9	Unknown	Proteolysis	Metalloendopeptidase activity;Peptidase activity;Metallopeptidase activity;Zinc ion binding;Hydrolase activity;Metal ion binding
ASA_1731	Q9I0J6	NUOG_PSEAE	PA2642	NADH-quinone oxidoreductase subunit G (NuoG)	98998.8	905	1	3	5	6.5	0.6	Unknown	ATP synthesis coupled electron transport;Oxidation reduction	Binding;Iron ion binding;NADH dehydrogenase (ubiquinone) activity;Electron carrier activity;Oxidoreductase activity;Oxidoreductase activity, acting on NADH or NADPH;Metal ion binding;Quinone binding;NADH dehydrogenase (quinone) activity;Iron-sulfur cluster binding;2 iron, 2 sulfur cluster binding;4 iron, 4 sulfur cluster binding
ASA_1742	Q9I5Z9	Q9I5Z9_PSEAE	PA0537	Putative uncharacterized protein	22180.1	202	1	12	106	58.4	62.6	Unknown	Unknown biological process terms	Unknown biological process terms
ASA_1981	Q9I3G7	Q9I3G7_PSEAE	PA1550	Putative uncharacterized protein	20337.9	179	1	7	25	38	14.8	Unknown	Unknown biological process terms	Unknown biological process terms
ASA_1982	Q9I3G5	Q9I3G5_PSEAE	PA1552	Probable cytochrome c	34644.2	318	1	13	71	43.4	41.9	Unknown	Unknown biological process terms	Iron ion binding;Electron carrier activity;Heme binding
ASA_1982	Q9I3G2	Q9I3G2_PSEAE	PA1555	Probable cytochrome c	33812.4	308	1	10	100	36.4	59	Unknown	Unknown biological process terms	Iron ion binding;Electron carrier activity;Heme binding
ASA_2597	Q9HXJ6	Q9HXJ6_PSEAE	PA3801	Putative uncharacterized protein	23139.9	214	1	7	33	57	19.5	Unknown	Unknown biological process terms	Unknown biological process terms
ASA_2956	Q9HWX0	Q9HWX0_PSEAE	PA4058	Putative uncharacterized protein	16944.6	156	1	3	11	28.8	6.5	Unknown	Unknown biological process terms	Unknown biological process terms
ASA_2993	Q9I1K7	Q9I1K7_PSEAE	PA2266	Probable cytochrome c	46740.2	439	0.9999	3	6	12.5	3.5	Unknown	Unknown biological process terms	Iron ion binding;Electron carrier activity;Oxidoreductase activity, acting on CH-OH group of donors;Heme binding
ASA_3197	Q9HZK8	NQRC_PSEAE	PA2997	Na(+)-translocating NADH-quinone reductase subunit C (NqrC)	27779.4	261	1	8	26	37.5	8.3	Unknown	Transport;Ion transport;Sodium ion transport;Oxidation reduction	FMN binding;Oxidoreductase activity;Oxidoreductase activity, acting on NADH or NADPH, quinone or similar compound as acceptor;Sodium ion binding
ASA_3367	Q9HUM2	Q9HUM2_PSEAE	PA4942	Protease subunit (HflK)	44044.5	400	1	16	127	44.5	75	Unknown	Unknown biological process terms	Protein binding;Peptidase activity
ASA_3588	Q9HU38	Q9HU38_PSEAE	PA5146	Putative uncharacterized protein	80849.4	750	1	11	51	16.9	30.1	Unknown	Unknown biological process terms	Unknown biological process terms
ASA_3936	Q9HVU1	Q9HVU1_PSEAE	PA4480	Rod shape-determining protein (MreC)	35230.9	330	1	3	6	19.1	3.5	Unknown	Regulation of cell shape	Unknown biological process terms
ASA_4103	Q9HU54	Q9HU54_PSEAE	PA5130	Putative uncharacterized protein	15058.6	139	1	3	17	36.7	10	Unknown	Unknown biological process terms	Unknown biological process terms
/	Q9I787	Q9I787_PSEAE	PA0045	Putative uncharacterized protein	24395.4	228	1	9	64	34.2	37.8	Unknown	Unknown biological process terms	Unknown biological process terms
/	Q9I762	Q9I762_PSEAE	PA0070	Putative uncharacterized protein	31716	304	1	19	340	46.7	200.8	Inner Membrane	Unknown biological process terms	Unknown biological process terms
/	Q9I758	Q9I758_PSEAE	PA0074	Serine/threonine protein kinase (PpkA)	110016	1032	1	4	6	5.5	3.5	Inner Membrane	Protein amino acid phosphorylation	Nucleotide binding;Protein kinase activity;Protein serine/threonine kinase activity;ATP binding;Kinase activity
/	Q9I755	Q9I755_PSEAE	PA0077	IcmF1 (IcmF1)	121458	1101	1	16	68	21.1	40.2	Outer Membrane	Unknown biological process terms	Unknown biological process terms
/	Q9I706	Q9I706_PSEAE	PA0126	Putative uncharacterized protein	22367.1	206	1	5	46	33	27.2	Unknown	Unknown biological process terms	Unknown biological process terms
/	Q9I6L3	Q9I6L3_PSEAE	PA0277	Putative uncharacterized protein	26625.8	252	1	3	27	17.9	15.9	Unknown	Proteolysis	Metalloendopeptidase activity;Peptidase activity;Metallopeptidase activity;Zinc ion binding;Hydrolase activity;Metal ion binding
/	Q51510	Q51510_PSEAE	PA0291	Anaerobically-induced outer membrane porin (OprE)	49666.6	460	1	19	134	53	79.1	Outer Membrane	Transport	Porin activity
/	Q51480	NIRF_PSEAE	PA0516	Protein (NirF)	43337.8	392	1	8	40	29.3	11.1	Cytoplasm	Unknown biological process terms	Unknown biological process terms
/	Q59646	NORC_PSEAE	PA0523	Nitric oxide reductase subunit C (NorC)	16343.5	146	1	7	29	39.7	22.8	Inner Membrane	Transport;Electron transport chain	Iron ion binding;Electron carrier activity;Heme binding;Metal ion binding
/	Q9S578	Q9S578_PSEAE	PA0618	Probable bacteriophage protein	31957.9	295	1	3	15	14.6	8.9	Cytoplasm	Unknown biological process terms	Unknown biological process terms
/	Q9S576	Q9S576_PSEAE	PA0620	Probable bacteriophage protein	72292.2	691	1	3	7	9.3	4.1	Extracellular	Unknown biological process terms	Unknown biological process terms
/	Q9S574	Q9S574_PSEAE	PA0622	Probable bacteriophage protein	41209.1	386	1	32	326	86.3	192.5	Unknown	Unknown biological process terms	Unknown biological process terms
/	Q9I5S9	Q9I5S9_PSEAE	PA0623	Probable bacteriophage protein	17939.3	167	1	11	102	71.3	60.2	Unknown	Unknown biological process terms	Unknown biological process terms
/	Q9S570	Q9S570_PSEAE	PA0625	Putative uncharacterized protein	77648	745	1	5	13	12.2	7.7	Outer Membrane	Unknown biological process terms	Unknown biological process terms
/	Q9S565	Q9S565_PSEAE	PA0630	Putative uncharacterized protein	12598.2	120	1	8	72	56.7	42.5	Unknown	Unknown biological process terms	Unknown biological process terms
/	Q9R3G3	Q9R3G3_PSEAE	PA0633	Putative uncharacterized protein	17538.5	164	1	3	12	34.1	7.1	Unknown	Unknown biological process terms	Unknown biological process terms
/	Q9S562	Q9S562_PSEAE	PA0636	Putative uncharacterized protein	63716.6	611	1	4	11	11.9	6.5	Periplasm	Unknown biological process terms	Unknown biological process terms
/	Q9I5S5	Q9I5S5_PSEAE	PA0641	Probable bacteriophage protein	130789	1204	1	6	9	9	5.3	Outer Membrane	Unknown biological process terms	Unknown biological process terms
/	Q9I574	MLIC_PSEAE	PA0867	Membrane-bound lysozyme inhibitor of C-type lysozyme (MliC)	13695.4	127	1	7	40	59.8	22.1	Outer Membrane	Unknown biological process terms	Unknown biological process terms
/	Q9I538	Q9I538_PSEAE	PA0919	Putative uncharacterized protein	46653.2	427	0.9999	3	4	14.1	2.4	Unknown	Unknown biological process terms	Unknown biological process terms
/	Q9I522	Q9I522_PSEAE	PA0936	Lipopolysaccharide biosynthetic protein (LpxO2)	35759	312	1	3	18	14.1	10.6	Inner Membrane	Peptidyl-amino acid modification;Oxidation reduction	Peptide-aspartate beta-dioxygenase activity
/	Q9I520	Q9I520_PSEAE	PA0938	Putative uncharacterized protein	49266.2	442	1	7	40	29.9	23.6	Inner Membrane	Lipopolysaccharide biosynthetic process	Unknown biological process terms
/	Q9I503	Q9I503_PSEAE	PA0955	Putative uncharacterized protein	35799.9	318	1	7	27	26.4	15.9	Unknown	Unknown biological process terms	Unknown biological process terms
/	P32722	PORD_PSEAE	PA0958	Porin D (OprD)	48360	443	1	22	233	61.9	45.8	Outer Membrane	Transport;Ion transport;Basic amino acid transport	Peptidase activity;Serine-type peptidase activity;Porin activity;Hydrolase activity
/	Q9I4Y4	Q9I4Y4_PSEAE	PA0985	Pyocin S5	56074.5	498	1	4	22	8.4	13	Inner Membrane	Cytolysis;Defense response to Gram-negative bacterium	Unknown biological process terms
/	Q9I4W2	Q9I4W2_PSEAE	PA1011	Putative uncharacterized protein	43055.4	396	1	11	88	46	52	Outer Membrane	Unknown biological process terms	Unknown biological process terms
/	Q9I4R0	Q9I4R0_PSEAE	PA1064	Putative uncharacterized protein	24172	221	1	5	50	22.2	29.5	Cytoplasm	Unknown biological process terms	Unknown biological process terms
/	Q06584	PYS2_PSEAE	PA1150	Pyocin-S2 (Pys2)	73853.2	689	1	3	8	7	1.1	Periplasm	Pathogenesis;Response to bacterium;Cytolysis;Defense response to bacterium	Nuclease activity;Endonuclease activity;Receptor binding;Zinc ion binding;Hydrolase activity;Metal ion binding
/	Q51486	Q51486_PSEAE	PA1178	PhoP/Q and low Mg2+ inducible outer membrane protein H1 (OprH)	21573.9	200	1	38	2180	84.5	1287.2	Outer Membrane	Unknown biological process terms	Unknown biological process terms
/	Q9I451	Q9I451_PSEAE	PA1293	Putative uncharacterized protein	38793.9	353	1	5	14	28.6	8.3	Cytoplasm	Biosynthetic process	Strictosidine synthase activity
/	Q9I2Z1	Q9I2Z1_PSEAE	PA1746	Putative uncharacterized protein	18188.7	168	1	3	7	29.2	4.1	Cytoplasm	Unknown biological process terms	Unknown biological process terms
/	Q9ZIH0	Q9ZIH0_PSEAE	PA1775	Conserved Inner Membrane protein, CmpX protein (CmpX)	29018.5	274	1	3	19	11.3	11.2	Inner Membrane	Transmembrane transport	Unknown biological process terms
/	Q9I2V1	Q9I2V1_PSEAE	PA1791	Putative uncharacterized protein	48558.9	443	1	9	43	30.2	25.4	Unknown	Unknown biological process terms	Unknown biological process terms
/	Q9I2D5	Q9I2D5_PSEAE	PA1969	Putative uncharacterized protein	13334.9	130	1	3	23	31.5	13.6	Unknown	Unknown biological process terms	Unknown biological process terms
/	Q9I251	Q9I251_PSEAE	PA2064	Copper resistance protein B (PcoB)	35249.9	325	1	7	86	30.5	50.8	Outer Membrane	Cellular copper ion homeostasis	Copper ion binding
/	Q9I250	Q9I250_PSEAE	PA2065	Copper resistance protein A (PcoA)	69850.7	632	1	5	21	13.3	12.4	Periplasm	Oxidation reduction	Copper ion binding;Oxidoreductase activity
/	Q9I1N5	Q9I1N5_PSEAE	PA2234	PslD (PslD)	27908	256	1	3	9	24.6	5.3	Extracellular	Polysaccharide transport	Polysaccharide transmembrane transporter activity
/	Q9I1N4	Q9I1N4_PSEAE	PA2235	Putative uncharacterized protein (PslE)	74563.8	662	1	6	17	11.2	10	Inner Membrane	Lipopolysaccharide biosynthetic process	Unknown biological process terms
/	Q9I1K9	Q9I1K9_PSEAE	PA2264	Putative uncharacterized protein	26358.5	238	0.9998	3	3	21.4	1.8	Unknown	Unknown biological process terms	Unknown biological process terms
/	Q9I1I5	Q9I1I5_PSEAE	PA2290	Glucose dehydrogenase (Gcd)	86217.5	803	1	11	84	22.2	49.6	Inner Membrane	Oxidation reduction	Oxidoreductase activity, acting on CH-OH group of donors;Quinone binding
/	Q9I129	Q9I129_PSEAE	PA2453	Putative uncharacterized protein	8117.2	73	1	3	20	19.2	11.8	Unknown	Unknown biological process terms	Unknown biological process terms
/	Q9I120	Q9I120_PSEAE	PA2462	Putative uncharacterized protein	573168	5627	1	18	63	5.9	37.2	Outer Membrane	Unknown biological process terms	Binding
/	Q9I119	Q9I119_PSEAE	PA2463	Putative uncharacterized protein	63458.1	565	1	4	7	8.9	4.1	Outer Membrane	Unknown biological process terms	Unknown biological process terms
/	Q9I0X7	Q9I0X7_PSEAE	PA2505	Tyrosine porin (OpdT)	49788.7	448	1	14	91	41.3	53.7	Outer Membrane	Transport	Porin activity
/	Q9I0U4	Q9I0U4_PSEAE	PA2540	Putative uncharacterized protein	65395.8	586	1	14	61	36.2	36	Cytoplasm	Unknown biological process terms	Unknown biological process terms
/	Q9I0Q5	Q9I0Q5_PSEAE	PA2581	Putative uncharacterized protein	38301.8	346	1	3	11	19.1	6.5	Unknown	Unknown biological process terms	Unknown biological process terms
/	Q9I0L4	Q9I0L4_PSEAE	PA2624	Isocitrate dehydrogenase (Idh)	81633.4	741	1	4	16	8.5	9.4	Unknown	Tricarboxylic acid cycle;Oxidation reduction	Isocitrate dehydrogenase (NADP+) activity
/	Q9I083	Q9I083_PSEAE	PA2760	Probable outer membrane protein	46850.3	425	1	20	157	42.1	92.7	Outer Membrane	Transport	Porin activity
/	P11221	OPRI_PSEAE	PA2853	Major outer membrane lipoprotein (OprI)	8834.7	83	1	6	275	45.8	251.7	Outer Membrane	Unknown biological process terms	Unknown biological process terms
/	Q9HZG8	Q9HZG8_PSEAE	PA3040	Putative uncharacterized protein	11916.3	109	1	4	16	39.4	9.4	Cytoplasm	Unknown biological process terms	Unknown biological process terms
/	Q9HZC6	Q9HZC6_PSEAE	PA3082	Glycine betaine transmethylase (Gbt)	71403.2	654	1	3	4	4.9	2.4	Outer Membrane	Unknown biological process terms	Methyltransferase activity
/	Q9HZA6	Q9HZA6_PSEAE	PA3115	Motility protein (FimV)	96927.8	919	1	9	49	16.1	28.9	Periplasm	Cell wall catabolic process	Unknown biological process terms
/	Q9HZ78	Q9HZ78_PSEAE	PA3150	LPS biosynthesis protein (WbpG)	43503.5	377	1	4	13	20.4	7.7	Cytoplasm	Unknown biological process terms	Unknown biological process terms
/	Q7B786	Q7B786_PSEAE	PA3160	O-antigen chain length regulator (Wzz)	39261.7	348	1	11	93	33.6	54.9	Inner Membrane	Lipopolysaccharide biosynthetic process	Unknown biological process terms
/	Q51485	PORB_PSEAE	PA3186	Porin B (OprB)	50753.3	454	1	8	44	23	10.5	Outer Membrane	Transport;Ion transport;Carbohydrate transport	Transporter activity
/	Q9HYX0	Q9HYX0_PSEAE	PA3271	Sensor protein	127452	1159	1	3	12	5	7.1	Inner Membrane	Two-component signal transduction system (phosphorelay);Regulation of transcription, DNA-dependent;Transport;Ion transport;Sodium ion transport;Signal transduction;Phosphorylation;Peptidyl-histidine phosphorylation;Transmembrane transport	Two-component sensor activity;Two-component response regulator activity;Protein histidine kinase activity;Signal transducer activity;Transporter activity;ATP binding;Kinase activity;Transferase activity;Transferase activity, transferring phosphorus-containing groups
/	Q9HYS7	Q9HYS7_PSEAE	PA3317	Putative uncharacterized protein	25935.9	242	1	3	13	22.3	7.7	Unknown	Unknown biological process terms	Unknown biological process terms
/	Q9HYF4	MQO1_PSEAE	PA3452	Probable malate:quinone oxidoreductase 1	57209.8	523	1	12	85	34.2	17.9	Unknown	Tricarboxylic acid cycle;Oxidation reduction	Malate dehydrogenase (acceptor) activity;Oxidoreductase activity
/	Q9HYC6	Q9HYC6_PSEAE	PA3483	Putative uncharacterized protein	28619.2	266	1	3	12	17.7	7.1	Unknown	Unknown biological process terms	Unknown biological process terms
/	Q9HXW6	Q9HXW6_PSEAE	PA3674	Putative uncharacterized protein	14393.2	132	1	5	46	51.5	27.2	Unknown	Unknown biological process terms	Unknown biological process terms
/	Q9HXU9	Q9HXU9_PSEAE	PA3691	Putative uncharacterized protein	14468.3	134	1	3	7	24.6	4.1	Unknown	Unknown biological process terms	Unknown biological process terms
/	Q9HXS5	Q9HXS5_PSEAE	PA3716	Putative uncharacterized protein	60502.9	568	1	23	177	42.1	104.5	Unknown	Unknown biological process terms	Unknown biological process terms
/	Q9HXR3	Q9HXR3_PSEAE	PA3729	Putative uncharacterized protein	75881.5	688	1	33	213	42	125.8	Extracellular	Unknown biological process terms	Unknown biological process terms
/	O54044	O54044_PSEAE	PA3874	Respiratory nitrate reductase beta chain (NarH)	58104.9	513	1	5	32	11.5	18.9	Cytoplasm	Nitrate metabolic process;Oxidation reduction	Nitrate reductase activity
/	O54043	O54043_PSEAE	PA3875	Respiratory nitrate reductase alpha chain (NarG)	140972	1261	1	12	28	16.5	16.5	Inner Membrane	Nitrate metabolic process;Oxidation reduction	Binding;Nitrate reductase activity;Electron carrier activity;Oxidoreductase activity;Molybdenum ion binding;Metal ion binding
/	Q9HX32	Q9HX32_PSEAE	PA3988	Putative uncharacterized protein	22883.6	207	1	8	51	42	30.1	Outer Membrane	Membrane organization;Cell outer membrane assembly	Unknown biological process terms
/	Q9HWW1	Q9HWW1_PSEAE	PA4067	Outer membrane protein (OprG)	25193.4	232	1	18	257	68.5	151.8	Outer Membrane	Unknown biological process terms	Unknown biological process terms
/	Q9HWG1	Q9HWG1_PSEAE	PA4233	Probable major facilitator superfamily (MFS) transporter	48817.6	462	1	3	5	7.8	3	Inner Membrane	Transmembrane transport	Unknown biological process terms
/	Q9HW41	Q9HW41_PSEAE	PA4360	Putative uncharacterized protein	17302.4	157	1	4	20	41.4	11.8	Unknown	Unknown biological process terms	Unknown biological process terms
/	Q9HW32	Q9HW32_PSEAE	PA4370	Insulin-cleaving metalloproteinase outer membrane protein (IcmP)	47230.2	446	1	27	130	61	76.8	Outer Membrane	Unknown biological process terms	Unknown biological process terms
/	Q9HW30	Q9HW30_PSEAE	PA4372	Putative uncharacterized protein	38323.1	354	1	13	68	44.4	40.2	Unknown	Unknown biological process terms	Unknown biological process terms
/	Q9HVX4	Q9HVX4_PSEAE	PA4441	Putative uncharacterized protein	16418.4	148	1	8	37	58.1	21.8	Unknown	Unknown biological process terms	Unknown biological process terms
/	Q9HVT0	Q9HVT0_PSEAE	PA4491	Putative uncharacterized protein	64214.4	589	1	12	59	27.8	34.8	Unknown	Unknown biological process terms	Unknown biological process terms
/	Q9HVS6	Q9HVS6_PSEAE	PA4495	Putative uncharacterized protein	24879	236	1	4	26	28.8	15.4	Unknown	Unknown biological process terms	Unknown biological process terms
/	Q9HVQ9	Q9HVQ9_PSEAE	PA4512	Lipopolysaccharide biosynthetic protein (LpxO1)	34684.6	299	1	4	9	28.1	5.3	Inner Membrane	Peptidyl-amino acid modification;Oxidation reduction	Peptide-aspartate beta-dioxygenase activity
/	P04739	FMPO_PSEAE	PA4525	Fimbrial protein (PilA)	15511.6	149	1	8	159	43.6	101.6	Extracellular	Cell adhesion	Unknown biological process terms
/	Q9HVK2	Q9HVK2_PSEAE	PA4582	Putative uncharacterized protein	43087.9	381	1	3	4	10.2	2.4	Cytoplasm	Unknown biological process terms	Unknown biological process terms
/	Q9HVF2	Q9HVF2_PSEAE	PA4639	Putative uncharacterized protein	20735.5	195	1	9	70	55.9	41.3	Unknown	Unknown biological process terms	Unknown biological process terms
/	Q9HVF1	MQO2_PSEAE	PA4640	Probable malate:quinone oxidoreductase 2 (MqoB)	55498	507	1	7	32	22.5	8.9	Unknown	Tricarboxylic acid cycle;Oxidation reduction	Malate dehydrogenase (acceptor) activity;Oxidoreductase activity
/	Q9HVD1	Q9HVD1_PSEAE	PA4661	Lipid A 3-O-deacylase (PagL)	18393.4	173	1	11	132	64.7	77.9	Outer Membrane	Unknown biological process terms	Unknown biological process terms
/	P42810	Y4667_PSEAE	PA4667	TPR repeat-containing protein PA4667	66289.9	590	1	10	29	25.3	4	Unknown	Unknown biological process terms	Binding
/	Q9HV37	LLDD_PSEAE	PA4771	L-lactate dehydrogenase [cytochrome] (LldD)	41122	381	1	5	10	18.1	2.1	Cytoplasm	Lactate metabolic process;Metabolic process;Oxidation reduction	Catalytic activity;L-lactate dehydrogenase (cytochrome) activity;FMN binding;Oxidoreductase activity
/	Q9HV35	SPEH_PSEAE	PA4773	S-adenosylmethionine decarboxylase proenzyme	17320.6	160	0.9998	3	3	18.1	1.8	Cytoplasm	S-adenosylmethioninamine biosynthetic process;Polyamine biosynthetic process;Spermidine biosynthetic process	Adenosylmethionine decarboxylase activity;Lyase activity;Carboxy-lyase activity
/	Q9HV33	Q9HV33_PSEAE	PA4775	Putative uncharacterized protein	32375.6	286	1	9	47	48.3	27.8	Cytoplasm	Unknown biological process terms	Unknown biological process terms
/	Q9HUW8	Q9HUW8_PSEAE	PA4842	Putative uncharacterized protein	39988.9	356	1	9	58	23.9	34.2	Unknown	Unknown biological process terms	Unknown biological process terms
/	Q9HUT7	Q9HUT7_PSEAE	PA4876	Osmotically inducible lipoprotein OsmE	12523.2	114	1	4	32	43.9	18.9	Unknown	Unknown biological process terms	Unknown biological process terms
/	Q9HUK4	Q9HUK4_PSEAE	PA4961	Putative uncharacterized protein	56766.1	512	1	7	33	25	19.5	Unknown	Unknown biological process terms	Unknown biological process terms
/	Q9HUK2	Q9HUK2_PSEAE	PA4963	Putative uncharacterized protein	25671.5	236	1	6	32	36.9	18.9	Unknown	Unknown biological process terms	Unknown biological process terms
/	Q9HUJ3	Q9HUJ3_PSEAE	PA4972	Putative uncharacterized protein	27853.7	248	1	6	29	39.5	17.1	Cytoplasm	Unknown biological process terms	Unknown biological process terms
/	Q9HUG0	Q9HUG0_PSEAE	PA5005	Probable carbamoyl transferase	66079	585	1	3	10	9.2	5.9	Cytoplasm	Biosynthetic process	Catalytic activity;Transferase activity
/	Q9HUC7	Q9HUC7_PSEAE	PA5052	Putative uncharacterized protein	25079.6	231	1	3	18	31.6	10.6	Inner Membrane	Unknown biological process terms	Unknown biological process terms
/	Q9HUA6	OPGH_PSEAE	PA5077	Glucans biosynthesis glucosyltransferase H (MdoH)	96994.4	861	1	4	27	7.1	2.8	Inner Membrane	Glucan biosynthetic process	Transferase activity;Transferase activity, transferring glycosyl groups;Transferase activity, transferring hexosyl groups
/	Q9HU71	Q9HU71_PSEAE	PA5113	Putative uncharacterized protein	50135.6	464	1	7	28	26.5	16.5	Outer Membrane	Unknown biological process terms	Unknown biological process terms
/	Q9HU48	Q9HU48_PSEAE	PA5136	Putative uncharacterized protein	54322.4	493	1	3	10	11.2	5.9	Unknown	Unknown biological process terms	Unknown biological process terms
/	P15276	ALGP_PSEAE	PA5253	Transcriptional regulatory protein (AlgP)	34490.1	352	1	4	17	6.8	10	Inner Membrane	Transcription;Alginic acid biosynthetic process;Regulation of transcription	DNA binding
/	Q9HTF0	Q9HTF0_PSEAE	PA5414	Putative uncharacterized protein	22546.6	213	1	4	36	34.7	21.3	Unknown	Unknown biological process terms	Unknown biological process terms
ASA_0090	Q9HTD9	Q9HTD9_PSEAE	PA5427	Alcohol dehydrogenase (AdhA)	35911.1	342	1	3	10	15.5	5.9	Cytoplasm	Metabolic process;Oxidation reduction	Catalytic activity;Binding;Zinc ion binding;Oxidoreductase activity;Metal ion binding
ASA_0567	Q9HTR3	Q9HTR3_PSEAE	PA5291	Probable choline transporter	73454.6	661	1	4	16	10.4	9.4	Inner Membrane	Transport	Transporter activity
ASA_0839	O68801	O68801_PSEAE	PA3031	Putative uncharacterized protein	8012.1	73	1	3	25	35.6	14.8	Unknown	Unknown biological process terms	Unknown biological process terms
ASA_0884	Q9HVR6	Q9HVR6_PSEAE	PA4505	Probable ATP-binding component of ABC transporter	35428.8	324	1	4	19	24.1	11.2	Inner Membrane	Transport;Peptide transport	Nucleotide binding;ATP binding;Peptide transporter activity;ATPase activity;Nucleoside-triphosphatase activity
ASA_0885	Q9HVR5	Q9HVR5_PSEAE	PA4506	Probable ATP-binding component of ABC dipeptide transporter (DppF)	36339.6	323	1	3	23	13.6	13.6	Inner Membrane	Transport;Peptide transport	Nucleotide binding;ATP binding;Peptide transporter activity;ATPase activity;Nucleoside-triphosphatase activity
ASA_1090	Q9HV31	Q9HV31_PSEAE	PA4777	Sensor protein (PmrB)	52705.1	477	1	4	23	10.5	13.6	Inner Membrane	Two-component signal transduction system (phosphorelay);Signal transduction;Phosphorylation;Peptidyl-histidine phosphorylation	Two-component sensor activity;Nucleotide binding;Protein histidine kinase activity;Signal transducer activity;ATP binding;Kinase activity;Transferase activity;Transferase activity, transferring phosphorus-containing groups
ASA_1124	P34750	PILQ_PSEAE	PA5040	Fimbrial assembly protein (PilQ)	77378.2	714	1	5	36	8.8	5.4	Outer Membrane	Transport;Pilus formation;Protein secretion;Protein transport	Protein transporter activity
ASA_1241	Q9HT87	Q9HT87_PSEAE	PA5484	Sensor protein	65999	595	1	4	9	8.4	5.3	Inner Membrane	Regulation of transcription, DNA-dependent;Signal transduction;Phosphorylation;Peptidyl-histidine phosphorylation	Two-component sensor activity;Nucleotide binding;Protein histidine kinase activity;Signal transducer activity;ATP binding;Kinase activity;Transferase activity;Transferase activity, transferring phosphorus-containing groups
ASA_1300	Q9HW14	Q9HW14_PSEAE	PA4390	Putative uncharacterized protein	38148.4	335	1	4	11	22.4	6.5	Unknown	Unknown biological process terms	Unknown biological process terms
ASA_1324	Q9I4F8	Q9I4F8_PSEAE	PA1180	Sensor protein (PhoQ)	50279.9	448	1	6	33	21.7	19.5	Inner Membrane	Two-component signal transduction system (phosphorelay);Signal transduction;Phosphorylation;Peptidyl-histidine phosphorylation	Two-component sensor activity;Nucleotide binding;Protein histidine kinase activity;Signal transducer activity;ATP binding;Kinase activity;Transferase activity;Transferase activity, transferring phosphorus-containing groups
ASA_1418	P52477	MEXA_PSEAE	PA0425	Multidrug resistance protein (MexA)	40969.3	383	1	11	34	46.5	8.9	Inner Membrane	Transport;Protein secretion;Response to antibiotic	Protein transporter activity
ASA_1419	P52002	MEXB_PSEAE	PA0426	Multidrug resistance protein (MexB)	112790	1046	1	10	54	12.6	9.5	Inner Membrane	Transport;Response to antibiotic	Transporter activity
ASA_1492	Q9I4P9	Q9I4P9_PSEAE	PA1080	Flagellar hook protein (FlgE)	48335.8	462	1	4	17	21.4	10	Extracellular	Ciliary or flagellar motility	Motor activity;Structural molecule activity
ASA_1498	Q9I4P3	Q9I4P3_PSEAE	PA1086	Flagellar hook-associated protein 1 (FlgK)	71732.4	683	1	5	17	10	10	Outer Membrane	Flagellum assembly	Structural molecule activity
ASA_1741	Q9I600	Q9I600_PSEAE	PA0536	Putative uncharacterized protein	35550.5	341	1	5	8	24	4.7	Inner Membrane	Unknown biological process terms	Unknown biological process terms
ASA_1821	Q14T72	Q14T72_PSEAE	PA4812	Formate dehydrogenase-O, major subunit (FdnG)	90857.7	813	1	4	25	7.4	14.8	Periplasm	Cellular respiration;Oxidation reduction	Binding;Formate dehydrogenase activity;Oxidoreductase activity;Molybdenum ion binding;Metal ion binding
ASA_1855	Q9HZP5	ETFD_PSEAE	PA2953	Electron transfer flavoprotein-ubiquinone oxidoreductase	59928.4	551	1	9	47	24.3	10	Cytoplasm	Transport;Metabolic process;Thiamin biosynthetic process;Electron transport chain;Oxidation reduction	Electron-transferring-flavoprotein dehydrogenase activity;Iron ion binding;Oxidoreductase activity;Metal ion binding;Iron-sulfur cluster binding;4 iron, 4 sulfur cluster binding
ASA_1856	Q9HZP6	ETFB_PSEAE	PA2952	Electron transfer flavoprotein subunit beta (EtfB)	26376.5	249	1	4	8	22.1	2.8	Unknown	Transport;Electron transport chain	Electron carrier activity
ASA_2361	Q9I3D7	Q9I3D7_PSEAE	PA1581	Succinate dehydrogenase (C subunit) (SdhC)	13770.5	128	1	5	12	34.4	7.1	Inner Membrane	Tricarboxylic acid cycle	Succinate dehydrogenase activity;Electron carrier activity
ASA_2415	Q9HZU7	Q9HZU7_PSEAE	PA2900	Probable outer membrane protein	29852.3	269	1	8	46	41.3	27.2	Outer Membrane	Unknown biological process terms	Unknown biological process terms
ASA_2428	Q9HVR8	Q9HVR8_PSEAE	PA4503	Probable permease of ABC transporter	36966.5	336	1	4	18	22.6	10.6	Inner Membrane	Transport	Transporter activity
ASA_2659	Q9K3C5	FLID2_PSEAE	PA1094	B-type flagellar hook-associated protein 2 (FliD)	49449.1	474	1	20	116	55.1	20.3	Flagellar	Cell motion;Cell adhesion;Flagellum assembly;Flagellum organization	Unknown biological process terms
ASA_2661	P72151	FLICB_PSEAE	PA1092	B-type flagellin (FliC)	49241.7	488	1	71	4041	78.3	703.3	Periplasm	Ciliary or flagellar motility;Cell motion;Flagellum organization	Structural molecule activity
ASA_2835	Q9HZ80	Q9HZ80_PSEAE	PA3147	Probable glycosyl transferase (WbpJ)	45280.9	413	1	4	4	14.3	2.4	Inner Membrane	Biosynthetic process	Transferase activity
ASA_3311	Q9HY61	ARNT_PSEAE	PA3556	Undecaprenyl phosphate-alpha-4-amino-4-deoxy-L-arabinose arabinosyl transferase (ArnT)	61726.9	549	1	3	14	5.3	3.5	Inner Membrane	Protein amino acid O-linked glycosylation;Lipid biosynthetic process;Lipopolysaccharide biosynthetic process;Lipid A biosynthetic process	Mannosyltransferase activity;Transferase activity;Transferase activity, transferring glycosyl groups;Transferase activity, transferring pentosyl groups
ASA_3328	Q9HXB2	Q9HXB2_PSEAE	PA3901	Fe(III) dicitrate transport protein (FecA)	85466.7	784	1	10	47	16.1	27.8	Outer Membrane	Transport;Siderophore transport	Receptor activity;Transporter activity;Iron ion binding;Siderophore-iron transmembrane transporter activity
ASA_3482	Q9I5D1	Q9I5D1_PSEAE	PA0807	AmpDh3 (AmpDh3)	28719.9	255	1	20	159	76.1	93.9	Cytoplasm	Peptidoglycan catabolic process	N-acetylmuramoyl-L-alanine amidase activity
ASA_3517	Q9I3F6	Q9I3F6_PSEAE	PA1561	Aerotaxis receptor (Aer)	57179	521	1	13	84	39.2	41.9	Inner Membrane	Regulation of transcription, DNA-dependent;Chemotaxis;Signal transduction	Signal transducer activity;Receptor activity
ASA_3698	Q9I338	Q9I338_PSEAE	PA1689	Putative uncharacterized protein	77983.9	700	1	3	21	6	12.4	Inner Membrane	Metabolic process	Catalytic activity;Sulfuric ester hydrolase activity
ASA_3766	Q9I4S1	Q9I4S1_PSEAE	PA1053	Putative uncharacterized protein	15648.7	154	1	12	148	66.9	87.4	Inner Membrane	Unknown biological process terms	Unknown biological process terms
ASA_3977	Q9HTV8	Q9HTV8_PSEAE	PA5232	multidrug resistance protein A	38609	357	1	14	66	47.3	39	Inner Membrane	Protein secretion	Protein transporter activity
ASA_4033	Q9HXG6	Q9HXG6_PSEAE	PA3838	Probable ATP-binding component of ABC transporter	28443.5	264	1	3	11	12.1	6.5	Inner Membrane	Unknown biological process terms	Nucleotide binding;ATP binding;ATPase activity;Nucleoside-triphosphatase activity
ASA_4037	Q9HUB8	UBIB_PSEAE	PA5065	Probable ubiquinone biosynthesis protein (UbiB)	61721.2	533	1	6	17	15.2	2.2	Inner Membrane	Ubiquinone biosynthetic process	Unknown biological process terms
IYQ_01602	Q9HXJ2	Q9HXJ2_PSEAE	PA3805	Type 4 fimbrial biogenesis protein (PilF)	28537	252	1	8	49	39.3	28.9	Unknown	Unknown biological process terms	Binding
